# Supplementary material for: A high-throughput sequencing survey characterizing European foulbrood disease and Varroosis in honey bees
Source: Sci Rep. 2023 Jan 20;13:1162. doi: 10.1038/s41598-023-28085-2 (PMC9859799; doi:10.1038/s41598-023-28085-2)
Supplement: Supplementary file 1 — Supplementary Information 1. [file 41598_2023_28085_MOESM1_ESM.xlsx]

## Sheet: Metadata
Title: A high-throughput sequencing survey characterizing European foulbrood disease and Varroosis in honey bees.
Authors: Kirk E. Anderson, Duan C. Copeland, Robert Erickson, Amy S. Floyd, Patrick Maes and Brendon Mott
Table S1. Context associated with larval sampling including metadata supplied by the Beekeeper and Apiary inspector.
Space / Time phenotype						Treatment history:					Queen/hive history:				Beekeeper operation and apiary size:				EFB (or other disease) prevalence before/during/after your sampling:
Site ID	Sample numbers	Latitude / Longitude	Date Sampled	Hive symptomology	Larval symptomology	Were hives treated with antibiotics in the 12 months prior to sampling? (y/n) (e.g., TetraBee/Terramycin, etc.)	Please list all known/presumed antibiotic treatments and when they were applied in the preceding 12 months	Were hives treated with anything other than antibiotics in the 12 months prior to sampling?	Please list all other (non-antibiotic) treatments and approximately when they were applied (e.g., "ApiVar/amitraz in April and September")		Do you have any info on the queen origins/genetics?	Approximately how long were these hives at this location prior to sampling?	Is there anything else that distinguishes the hives at these sites?		Approximate number of hives at the site/apiary?	Does this beekeeper maintain other apiaries in IL or other states?	Do they regularly move their hives to other sites within or outside IL? If yes, then where?		Did the 'healthy' hive show signs of EFB at any point before/ during/ after your sampling?	How many hives at this site showed EFB symptoms at the time of sampling? (i.e., can you give an approximate percent or count based on your inspections or the beekeeper's observations?	How long had the diseased hive been displaying symptoms prior to sampling? (i.e., was it a 'fresh' outbreak in that hive or had the beekeeper noticed it some weeks/months earlier?)	Had the beekeeper observed EFB in the same hive in prior years?	Had the beekeeper observed EFB at this site in prior years? Or elsewhere in their operation (if they're running a multi-site operation).
Tucson AZ	1-75	39.1834 / -89.5434	May 1-5, 2017	Healthy	no symptoms	No		Yes	Thymol /Amitraz	-	Italian	2 years	no	-	30	NA	NA	-	no	none	no disease	no	no
Spring Valley IL	327-374	39.8805 / -90.9754	2016-06-22	Diseased	flattened, translucent, oxidized, wet, oxidizing brown, flattening, loosing definition, oxidizing brown, wet, oxidizing brown, flattening, wet, spots, oxidizing brown, shriveling, dry, oxidized brown, shriveling, dry, hardening, oxidized brown, shriveling, dry, oxidized yellow, misplaced, loss of definition, oxidized brown, misplaced, loss of definition, oxidized brown, misplaced, flat, yellow sp…	Yes	Tetra Bee	Yes	Apiguard	-	Carniolan	2 weeks in local orchard after overwintering in stationary location	Identical backgrounds	-	42	Yes, locally, in county	only for 2 - 3 weeks - apple pollination within 50 miles, in state	-	No	4 hives out of 19 inspected	Yes, earlier spring	Had been infected in 2015	Yes, since at least 2015
				Healthy	Pearly white, plump	No		Yes	Apiguard	-	Carniolan	2 weeks in local orchard after overwintering in stationary location		-	42	5 sites		-
Butler, IL	387-434	39.1834 / -89.5434	2016-07-08	Diseased	oxidized brown, flattening, losing definition, misshapen, scabbed, loss of definition, wet, yellow, twisted in cell, oxidized yellow, twisted in cell, oxidized yellow, dry, displaced, oxidized yellow, dry, flattened, oxidized brown, gooey, loss of definition, twisted in cell, oxidized yellow, brown, flattening, oxidized brown, flattening, oxidized brown, flattening, gooey, oxidized brown, flatten…	No		Yes	Formic Acid and Honey Bee Healthy	-	2015 pkgs - conan - blonde bees	had moved from greenville late may	differentiation may have been due to strength of queen	-	3	yes. 50 colonies, 10 apiaries	not these	-	recognized the 2016 efb in may		Has had EFB presence here and there in apiaries since 2012		Yes, since 2012 in their operation, but maybe not at this site.
				Healthy	Pearly white	No		Yes	Formic Acid and Honey Bee Healthy	-	2015 pkgs - conan - blonde bees			-				-	Healthy had stayed healthy	2
Hardin, IL	651-700	39.1663 / -90.6189	2016-09-06	Diseased	twisting in cell, twisting in cell, twisting in cell, oxidizing, loss of definition, twisting in cell, wet, displaced puddle, wet, displaced puddle, wet, oxidized, displaced, flattened, yellow lesion, oxidized, bruised, flattened, spots, oxidized brown, flattened, yellow lesion, loss of definition, oxidized brown, flattening, yellow liquid, oxidized, displaced, twisted, loss of definition, oxidiz…	no		Yes	HBH, formic acid, fumagilin	-	Package bees, very light colored queen	<1 year	Packages had full sun location	-	8	no	no	-		3	Hadn't noticed it before	no	No, this was the first year
				Healthy	Pearly white	no		Yes	HBH, formic acid, fumagilin	-		5 or 6 years	Healthy hive located up on hill, in treeline. More shade.	-				-	no
Kampsville, IL	701-748	39.2964 / -90.6114	2016-09-15	Diseased	twisted in cell, twisted in cell, twisted in cell, twisted in cell, twisted in cell, odd coloration (yellowing), twisted in cell, loss of definition, yellowing, spots, oxidized, displaced, loss of definition, yellow spot, twisted in cell, twisted in cell, oxidized, twisted in cell	No		Might have used peppermint oil,		-	Package bees		Bigger hives were healthier. Made so many splits - was stressful to them.	-	8	No	No	-	No	Many	Fresh outbreak	No	No
				Healthy	Pearly white	No		Nothing		-	Unknown swarm queen			-				-
Wright's Corner, IL	892-923	39.1176 / -88.9024	2016-10-15	Diseased	twisting in cell, twisting in cell, oxidized, displaced, twisting in cell, oxidized, displaced, spotty, oxidized, sunken, loss of definition, moving in cell, slightly twisted, slightly twisted, slightly twisted, yellow hue, loss of definition	No		Did not get HBH	Used putatively contaminated comb in other two LL nucs - then those nucs died - oxalic acid treatment in 2015	-	Unknown swarm queen	Always at that location	Gear/frames from a dead EFB hive	-	10	NO	No	-	Not before, not after - made lots of honey - had treated just after we sampled, just to be safe	9 out of 10 showed some level of disease	2015 was the first year EFB had been seen in the apiary. This particular hive only first showed symptoms in 2016.	No	Yes
				Healthy	Pearly white	No		Honey bee healthy when purchased, 2015	Oxalic acid vapor 2015. Then treated again same way after sample	-	VP queen		Had been new gear, and frames	-				-
Hull, IL	844-891	39.7559 / -91.205	2016-10-08	Diseased	misplaced, melted, thin, translucent, slightly flattened, misshapen, oxidized, flattening, oxidized, bruises, thin, translucent, loosely curled, translucent, translucent, loosely curled, oxidizing yellow, twisting in cell, twisting in cell, twisting in cell, melting, misshapen, twisting in cell, twisting in cell, melting, oxidized, dull, twisting in cell, melting, oxidized, dull, twisting in cell…	Yes	TetraBee in 2015 and 2016	No		-	Supercedure/swarm queen -	11 years - but two years considering splitting/swarming	Did not perform shook swarm onto sterilized equipment after treatment	-	6	No	No	-	Yes - in 2015	Only the diseased hive. In 2015 , all hives had symptoms	In 2015 , all hives had symptoms	yes in 2015	Yes
				Healthy	Pearly white	Yes	TetraBee in 2015 and 2016	No		-	Supercedure/swarm queen -		Performed shook swarm onto sterilized equipment after treatment	-				-

## Sheet: Symptoms
Title: A high-throughput sequencing survey characterizing European foulbrood disease and Varroosis in honey bees.
Authors: Kirk E. Anderson, Duan C. Copeland, Robert Erickson, Amy S. Floyd, Patrick Maes and Brendon Mott
Figure S1. Symptomology differs for European foulbrood (EFB) vs. Parasitic mite syndrome / Acute bee paralysis virus (PMS/ABPV)
Word clouds by disease state: the size of the word (symptom) indicates greater frequency of use.
		Mean* symptom occurence by apiary, listing the major diagnostic symptoms by disease state.
		Two of the most common symptoms (oxidized and twisted) do not distinguish EFB from Varroosis-ABPV.
		Symptom		PMS/ABPV		EFB*
		Melting		9		0
		Dull		5		0
		Deflated		4		0
		Yellow		0		3
		Brown		0		4
		Lost definition		0		3

## Sheet: EFB Photos
Title: A high-throughput sequencing survey characterizing European foulbrood disease and Varroosis in honey bees.
Authors: Kirk E. Anderson, Duan C. Copeland, Robert Erickson, Amy S. Floyd, Patrick Maes and Brendon Mott
Figure S2. Photographs of healthy and diseased frames and larvae from Illinois apiaries diagnosed with EFB disease.
Healthy frame						Healthy larvae
						3rd instar			4th instar			5th instar
Diseased frame						Diseased larvae
						3rd instar			4th instar			5th instar
						Advanced disease

## Sheet: PMS-ABPV Photos
Title: A high-throughput sequencing survey characterizing European foulbrood disease and Varroosis in honey bees.
Authors: Kirk E. Anderson, Duan C. Copeland, Robert Erickson, Amy S. Floyd, Patrick Maes and Brendon Mott
Figure S3. Photographs of healthy and diseased frames and larvae from an Illinois apiary diagnosed with Varroosis (PMS-ABPV) disease.
Healthy frame						Healthy larvae
						3rd instar			4th instar			5th instar
Diseased frame						Diseased larvae
						3rd instar			4th instar			5th instar
						Advanced disease
