# Supplementary material for: A high-throughput sequencing survey characterizing European foulbrood disease and Varroosis in honey bees
Source: Sci Rep. 2023 Jan 20;13:1162. doi: 10.1038/s41598-023-28085-2 (PMC9859799; doi:10.1038/s41598-023-28085-2)
Supplement: Supplementary file 2 — Supplementary Information 2. [file 41598_2023_28085_MOESM2_ESM.xlsx]

## Sheet: Curated data set
Title: A high-throughput sequencing survey characterizing European foulbrood disease and Varroosis in honey bees.
Authors: Kirk E. Anderson, Duan C. Copeland, Robert Erickson, Amy S. Floyd, Patrick Maes and Brendon Mott
Table S2. Sequence reads and taxonomy following data curation listed by OTU and apiary. Apiaries 1-6 (Illinois) were diagnosed with active disease, apiary 7 (Arizona) was disease free.
Young, middle and old larvae correspond to third, fourth and fifth instars respectively.
The column titled colony / larvae identifies symptoms associated with colony context or severity:
(ASY / ASY) are asymptomatic larvae from an asymptomatic colony,
(SYM /ASY) are asymptomatic larvae from a symptomatic colony,
(SYM / Early) are larvae with early disease from a symptomatic colony, and
(SYM / Advanced) are larvae with advanced disease from a symptomatic colony.
BactQuant is an estimate of microbiota size (log notation) according to qPCR and universal bacterial primers.
				Full taxonomy	Bacteria(100);Firmicutes(100);Bacilli(100);Lactobacillales(100);Lactobacillales_unclassified(100);Lactobacillales_unclassified(100);Lactobacillales_unclassified(100);	Bacteria(100);Proteobacteria(100);Alphaproteobacteria(100);Acetobacterales(100);Acetobacteraceae(100);Bombella(100);Bombella_apis(100);	Bacteria(100);Firmicutes(100);Bacilli(100);Lactobacillales(100);Lactobacillaceae(100);Apilactobacillus(100);Apilactobacillus_kunkeei(100);	Bacteria(100);Firmicutes(100);Bacilli(100);Lactobacillales(100);Enterococcaceae(100);Enterococcus(100);Enterococcus_faecalis(100);	Bacteria(100);Proteobacteria(100);Gammaproteobacteria(100);Orbales(100);Orbaceae(100);Frischella(100);Frischella_perrara(100);	Bacteria(100);Firmicutes(100);Clostridia(100);Lachnospirales(100);Lachnospiraceae(100);Lachnospiraceae_unclassified(100);Lachnospiraceae_unclassified(100);	Bacteria(100);Firmicutes(100);Bacilli(100);Lactobacillales(100);Leuconostocaceae(100);Fructobacillus(100);Fructobacillus_fructosus(100);	Bacteria(100);Proteobacteria(100);Alphaproteobacteria(100);Acetobacterales(100);Acetobacteraceae(100);Bombella(100);Bombella_unclassified(100);	Bacteria(100);Firmicutes(100);Bacilli(100);Lactobacillales(100);Lactobacillaceae(100);Lactobacillus(100);Lactobacillus_apis(100);	Bacteria(100);Firmicutes(100);Bacilli(100);Lactobacillales(100);Lactobacillaceae(100);Lactobacillus(100);Lactobacillus_panisapium(100);	Bacteria(100);Proteobacteria(100);Gammaproteobacteria(100);Enterobacterales(100);Enterobacteriaceae(100);Serratia(100);Serratia_marcescens(100);	Bacteria(100);Proteobacteria(100);Gammaproteobacteria(100);Burkholderiales(100);Neisseriaceae(100);Snodgrassella(100);Snodgrassella_alvi(100);	Bacteria(100);Proteobacteria(100);Gammaproteobacteria(100);Enterobacterales(100);Pectobacteriaceae(100);Lonsdalea(100);Lonsdalea_iberica(100);	Bacteria(100);Proteobacteria(100);Gammaproteobacteria(100);Orbales(100);Orbaceae(100);Gilliamella(100);Gilliamella_s_bxid9399(100);	Bacteria(100);Actinobacteriota(100);Actinobacteria(100);Bifidobacteriales(100);Bifidobacteriaceae(100);Bifidobacterium(100);Bifidobacterium_indicum(100);	Bacteria(100);Proteobacteria(100);Gammaproteobacteria(100);Orbales(100);Orbaceae(100);Gilliamella(100);Gilliamella_apis(100);	Bacteria(100);Firmicutes(100);Bacilli(100);Bacillales(100);Bacillaceae(100);Bacillus(100);Bacillus_wiedmannii(100);	Bacteria(100);Proteobacteria(100);Gammaproteobacteria(100);Orbales(100);Orbaceae(100);Gilliamella(100);Gilliamella_apicola(100);	Bacteria(100);Firmicutes(100);Bacilli(100);Paenibacillales(100);Paenibacillaceae(100);Paenibacillus(100);Paenibacillus_alvei(100);	Bacteria(100);Actinobacteriota(100);Actinobacteria(100);Bifidobacteriales(100);Bifidobacteriaceae(100);Bifidobacterium(100);Bifidobacterium_asteroides(100);	Bacteria(100);Firmicutes(100);Bacilli(100);Lactobacillales(100);Enterococcaceae(100);Enterococcus(100);Enterococcus_faecium(100);	Bacteria(100);Firmicutes(100);Bacilli(100);Lactobacillales(100);Lactobacillaceae(100);Apilactobacillus(100);Apilactobacillus_apinorum(100);	Bacteria(100);Firmicutes(100);Bacilli(100);Lactobacillales(100);Lactobacillaceae(100);Leuconostoc(100);Leuconostoc_mesenteroides(100);	Bacteria(100);Proteobacteria(100);Gammaproteobacteria(100);Orbales(100);Orbaceae(100);Gilliamella(100);Gilliamella_unclassified(100);	Bacteria(100);Firmicutes(100);Bacilli(100);Lactobacillales(100);Enterococcaceae(100);Enterococcus(100);Enterococcus_unclassified(100);	Bacteria(100);Firmicutes(100);Bacilli(100);Lactobacillales(100);Lactobacillaceae(100);Apilactobacillus(100);Apilactobacillus_unclassified(100);	Bacteria(100);Proteobacteria(100);Gammaproteobacteria(100);Enterobacterales(100);Enterobacterales_unclassified(100);Enterobacterales_unclassified(100);Enterobacterales_unclassified(100);	Bacteria(100);Proteobacteria(100);Gammaproteobacteria(100);Enterobacterales(100);Enterobacteriaceae(100);Enterobacter(100);Enterobacter_hormaechei(100);	Bacteria(100);Firmicutes(100);Bacilli(100);Lactobacillales(100);Leuconostocaceae(100);Fructobacillus(100);Fructobacillus_unclassified(100);	Bacteria(100);Proteobacteria(100);Gammaproteobacteria(100);Enterobacterales(100);Enterobacteriaceae(100);Enterobacter(100);Enterobacter_unclassified(100);	Bacteria(100);Proteobacteria(100);Alphaproteobacteria(100);Rhizobiales(100);Rhizobiaceae(100);Bartonella(100);Bartonella_apis(100);	Bacteria(100);Firmicutes(100);Bacilli(100);Lactobacillales(100);Clostridia_XI(100);Melissococcus(100);Melissococcus_plutonius(100);	Bacteria(100);Proteobacteria(100);Gammaproteobacteria(100);Orbales(100);Orbaceae(100);Frischella(100);Frischella_unclassified(100);	Bacteria(100);Firmicutes(100);Bacilli(100);Lactobacillales(100);Lactobacillaceae(100);Lactobacillus(100);Lactobacillus_helsingborgensis(100);	Bacteria(100);Proteobacteria(100);Alphaproteobacteria(100);Acetobacterales(100);Acetobacteraceae(100);Acetobacteraceae_unclassified(100);Acetobacteraceae_unclassified(100);	Bacteria(100);Proteobacteria(100);Gammaproteobacteria(100);Orbales(100);Orbaceae(100);Orbaceae_unclassified(100);Orbaceae_unclassified(100);	Bacteria(100);Proteobacteria(100);Alphaproteobacteria(100);Acetobacterales(100);Acetobacteraceae(100);Bombella(100);Bombella_intestini(100);	Bacteria(100);Firmicutes(100);Bacilli(100);Lactobacillales(100);Lactobacillaceae(100);Bombilactobacillus(100);Bombilactobacillus_mellis(100);	Bacteria(100);Firmicutes(100);Bacilli(100);Lactobacillales(100);Lactobacillaceae(100);Lactobacillaceae_unclassified(100);Lactobacillaceae_unclassified(100);	Bacteria(100);Firmicutes(100);Bacilli(100);Lactobacillales(100);Lactobacillaceae(100);Lactobacillus(100);Lactobacillus_unclassified(100);	Bacteria(100);Proteobacteria(100);Alphaproteobacteria(100);Acetobacterales(100);Acetobacteraceae(100);Bombella(100);Bombella_s_bxid5328(100);	Bacteria(100);Firmicutes(100);Bacilli(100);Lactobacillales(100);Lactobacillaceae(100);Lactobacillus(100);Lactobacillus_kimbladii(100);	Bacteria(100);Proteobacteria(100);Gammaproteobacteria(100);Gammaproteobacteria_unclassified(100);Gammaproteobacteria_unclassified(100);Gammaproteobacteria_unclassified(100);Gammaproteobacteria_unclassified(100);	Bacteria(100);Firmicutes(100);Bacilli(100);Lactobacillales(100);Enterococcaceae(100);Enterococcaceae_unclassified(100);Enterococcaceae_unclassified(100);	Bacteria(100);Firmicutes(100);Bacilli(100);Lactobacillales(100);Lactobacillaceae(100);Lactobacillus(100);Lactobacillus_melliventris(100);
				Read #	5655043	1116440	1024650	506491	402197	245897	358781	218614	233725	110060	88361	79010	83019	52290	46696	40919	35514	60500	29323	30848	26271	25517	22643	15791	19136	21076	7928	5514	15945	6041	5100	11614	4353	5720	4310	4297	2377	4714	5333	7334	1866	1469	2261	2604	1498
				Shorthand	M. plutonius	Bo. apis	A. kunkeei	E. faecalis	F. perrara	Lachnospiraceae	F. fructosus	Bombella spp.	L. apis	L. panisapium	S. marcescens	S. alvi	L. iberica	Gilliamella spp.	B. indicum	G. apis	Bacillus wiedmannii	G. apicola	P. alvei	B. asteroides	E. faecium	A. apinorum	L. mesenteroides	Gilliamella spp.	Enterococcus spp.	Apilactobacillus spp.	Enterobacterales	E. hormaechei	Fructobacillus spp.	Enterobacter spp.	Bartonella apis	M. plutonius	Frischella_unclassified(100);	Lactobacillus_helsingborgensis(100);	Acetobacteraceae_unclassified(100);	Orbaceae_unclassified(100);	Bombella_intestini(100);	Bombilactobacillus_mellis(100);	Lactobacillaceae_unclassified(100);	Lactobacillus_unclassified(100);	Bombella_s_bxid5328(100);	Lactobacillus_kimbladii(100);	Gammaproteobacteria_unclassified(100);	Enterococcaceae_unclassified(100);	Lactobacillus_melliventris(100);
Apiary	Instar approx.	Colony / larvae	Library #	BactQuant	Otu0001	Otu0004	Otu0005	Otu0006	Otu0008	Otu0010	Otu0011	Otu0012	Otu0014	Otu0016	Otu0017	Otu0019	Otu0020	Otu0025	Otu0027	Otu0032	Otu0033	Otu0036	Otu0042	Otu0043	Otu0045	Otu0046	Otu0048	Otu0051	Otu0052	Otu0056	Otu0078	Otu0084	Otu0086	Otu0088	Otu0092	Otu0097	Otu0104	Otu0107	Otu0115	Otu0136	Otu0147	Otu0149	Otu0153	Otu0160	Otu0166	Otu0184	Otu0185	Otu0187	Otu0198
1. Spring Valley	young	ASY / ASY	335	220531	119	3514	2451	16	0	9	15	1	0	0	8	0	28	1	0	0	0	1	0	0	0	106	1	0	0	1	0	0	0	0	0	0	0	0	15	0	0	0	0	0	0	0	0	1	0
	young	ASY / ASY	337	1.11337e+06	76	22935	413	9	1	1	2	10	3	7	15	4	0	0	0	0	7	0	0	0	0	71	0	0	0	0	0	0	1	0	0	0	0	4	6	0	1	3	0	0	0	0	0	0	0
	young	ASY / ASY	338	228374	7852	853	4642	1296	14	338	894	0	0	4	0	0	423	562	0	0	0	0	0	0	0	71	0	0	0	4	0	0	0	0	0	0	0	0	1	0	0	2	0	0	0	0	0	0	0
	middle	ASY / ASY	331	2.92762e+06	57	24453	8386	0	0	1	16	6	0	1	0	0	11	3	0	0	0	0	0	0	0	313	0	0	0	1	0	0	0	0	0	0	0	0	31	0	1	0	0	0	0	0	0	0	0
	middle	ASY / ASY	332	1.72322e+06	50	16216	3044	24	1	2	19	0	1	0	0	0	1	0	0	0	0	0	0	0	0	175	0	0	0	1	0	0	0	0	0	0	0	0	0	0	1	0	0	0	0	0	0	0	0
	middle	ASY / ASY	333	118948	65	617	4676	14	1	1	10	1	1	16	0	0	0	0	0	0	0	0	0	0	0	105	0	0	0	1	0	0	0	0	0	0	0	0	0	0	0	0	0	0	0	0	0	0	0
	middle	ASY / ASY	334	1.45542e+06	54	7376	1508	0	0	7	12	2	0	0	0	0	1	0	1	0	1	0	0	0	0	21	0	0	0	0	0	0	0	0	0	0	0	0	0	0	0	0	0	0	0	0	0	0	0
	old	ASY / ASY	327	1.5332e+07	80	1076	5977	2	842	55657	82	7	4	0	0	2	0	7	0	0	0	40	0	0	0	61	0	0	0	13	0	0	0	0	0	0	0	0	13	0	0	0	0	0	0	0	0	0	0
	old	ASY / ASY	328	1.92486e+06	73	17887	13046	1	1	0	225	9	2	0	0	0	0	0	0	0	0	0	0	0	0	349	0	0	0	3	0	0	0	0	0	0	0	0	11	0	1	0	0	0	0	0	0	0	0
	old	ASY / ASY	329	1.67032e+07	39	40547	3464	0	0	53	224	19	0	0	0	0	0	7	0	0	0	0	0	0	2	25	0	0	0	3	0	0	0	0	0	0	0	0	1	0	1	0	0	0	0	0	0	0	0
	old	ASY / ASY	330	2.00083e+07	50	38402	4331	15	0	5	13	19	0	0	0	0	0	0	0	0	0	0	0	0	0	149	0	0	0	3	0	0	0	0	0	0	0	0	8	0	0	0	0	0	0	0	0	0	0
	young	SYM / ASY	347	401787	298	21339	399	30	0	0	17	5	1	0	0	0	0	1	0	0	13	0	0	0	0	31	0	0	0	0	0	0	0	0	0	0	0	0	4	0	0	0	0	0	0	0	0	0	0
	young	SYM / ASY	348	1.23388e+07	62117	862	17	3	15	0	1	5	0	0	1	0	0	5	0	0	0	0	0	0	0	0	0	0	1	0	0	0	0	0	0	0	0	0	2	0	2	0	0	0	0	0	0	0	0
	young	SYM / ASY	349	83867.4	61934	622	40	1	0	1	6	2	0	18	0	0	1	0	0	0	0	0	1	0	0	0	0	0	3	0	0	0	0	1	1	2	0	0	0	0	1	0	0	0	1	0	0	1	0
	young	SYM / ASY	350	130565	266	87	546	44	1	0	76	0	1	1	12	0	2	23	0	0	0	0	0	0	0	106	0	0	0	0	0	0	0	0	0	0	0	0	0	0	0	0	0	0	0	0	2	0	0
	middle	SYM / ASY	343	2.30099e+07	2823	2074	2290	14	0	3966	46	0	0	0	0	0	12866	164	0	0	0	0	0	0	0	13	0	0	0	1	0	0	0	0	0	2	0	0	4	0	0	0	0	0	0	0	0	0	0
	middle	SYM / ASY	344	1.27034e+07	43273	7052	843	16	4	20	53	21	0	0	0	0	0	0	0	0	0	0	0	0	0	49	0	0	0	6	0	0	1	0	0	2	0	0	4	0	5	0	0	0	0	0	0	1	0
	middle	SYM / ASY	345	780451	362	9001	10950	64	1	0	23	8	0	0	0	0	0	0	0	0	0	0	0	0	11	707	0	0	1	4	0	0	1	0	0	0	0	0	0	0	0	0	0	0	0	0	0	1	0
	middle	SYM / ASY	346	7.12221e+07	76535	4292	23	0	0	0	1021	47	2	1	0	0	0	0	0	0	0	0	0	0	0	1	0	0	0	0	0	0	26	0	0	15	0	0	6	0	32	0	0	0	25	0	0	2	0
	old	SYM / ASY	339	7.08085e+07	47936	3376	70	17	0	118	6	22	0	0	0	0	0	1	0	0	0	0	0	0	0	0	0	0	0	2	0	0	0	0	0	2	0	0	2	0	6	0	0	0	2	0	0	1	0
	old	SYM / ASY	340	7.52098e+06	87	6199	7787	0	1	193	8	13	2	1	0	0	0	12476	0	0	0	0	0	0	0	89	0	0	0	13	0	0	0	0	0	0	0	0	0	0	1	0	0	0	0	0	0	0	0
	old	SYM / ASY	341	151029	53	1403	1243	4	9	3	15	0	0	0	1	0	1	0	0	0	0	0	0	0	0	349	0	0	0	1	0	0	0	0	0	0	0	0	1	0	0	0	0	0	0	0	0	0	0
	old	SYM / ASY	342	7.84728e+08	32571	1422	17214	7772	0	0	9421	35	0	1	0	0	1	4990	1	0	0	0	0	0	0	67	0	0	151	473	0	0	493	0	0	132	0	0	3	4	37	0	0	0	14	0	4	9	0
	young	SYM / Early	351	1.30028e+07	62758	137	22	2	0	6	8	1	1	0	0	0	5	0	0	0	0	0	0	1	3	0	0	0	1	0	0	0	0	0	0	2	0	0	0	0	0	0	0	0	0	0	0	1	0
	young	SYM / Early	352	836947	311	29561	92	0	0	0	42	3	1	5	24	0	0	0	0	0	0	0	0	0	15	0	10	0	10	0	0	0	0	0	0	0	0	0	0	0	0	0	0	0	0	0	0	0	0
	young	SYM / Early	353	2.27964e+06	252	32666	621	11	1	0	24	7	0	4	0	0	1	11	0	0	0	0	0	0	0	18	0	0	1	1	0	0	1	0	0	0	0	0	0	0	1	0	0	0	0	0	0	0	0
	young	SYM / Early	354	3.43879e+06	91	36100	186	7	1	0	0	12	1	1	0	0	8	0	0	0	0	0	0	0	1	20	0	0	1	0	0	0	0	0	0	0	0	0	0	0	1	0	0	0	0	0	0	0	0
	middle	SYM / Early	355	6.61954e+08	47610	690	193	0	0	0	14882	16	1	0	0	0	1	4899	0	0	0	0	0	0	0	1	0	4	0	9	0	0	333	0	0	289	0	406	2	0	6	0	0	0	1	0	8	0	0
	middle	SYM / Early	356	1.55756e+08	52911	1068	501	1	11	0	3288	39	1	5	0	0	24283	1	0	0	0	0	0	0	0	1	0	0	1	33	12	0	198	0	0	608	0	0	15	0	9	0	0	0	6	0	0	1	0
	middle	SYM / Early	357	3.81999e+07	44209	6007	32	0	1	0	1	29	0	0	0	0	8	0	0	0	0	0	0	0	0	7	0	0	1	0	0	0	0	0	0	1	0	0	12	0	4	0	0	0	5	0	0	0	0
	middle	SYM / Early	358	1.47556e+08	68995	2916	77	22	0	1	324	36	1	1	0	0	0	4	0	0	0	0	0	0	0	0	0	0	0	0	0	0	4	0	0	7	0	0	6	0	15	0	0	0	10	0	0	1	0
	old	SYM / Early	359	1.2341e+09	28721	798	15943	0	0	1	8454	16	0	0	0	0	1	0	0	0	0	0	0	0	0	0	0	0	1	327	0	0	264	0	0	117	0	0	5	0	3	0	0	0	3	0	0	2	0
	old	SYM / Early	360	1.12836e+09	41953	1886	14680	38	0	0	16523	51	0	1	0	0	1	592	0	0	0	0	0	0	0	9	0	0	2	374	0	0	681	0	0	253	0	0	5	0	22	0	0	0	6	0	0	9	0
	old	SYM / Early	361	6.66126e+08	37474	1153	109	74	8	0	18027	27	0	0	0	0	443	0	17	0	0	0	0	0	0	1	0	1	2	4	0	0	366	0	0	417	0	0	0	0	8	0	0	0	0	0	0	3	0
	old	SYM / Early	362	1.70521e+09	40925	1034	22402	19	0	1	2505	21	4	3	0	0	1	0	0	0	0	0	0	0	0	3	0	0	1	564	0	0	184	0	0	43	0	0	5	0	13	0	0	0	6	0	0	23	0
	unknown	SYM / Advanced	363	1.3908e+08	33806	120	675	13	0	0	22961	2	1	0	0	0	0	4	0	0	0	0	0	0	0	0	0	0	0	12	0	0	335	0	0	202	0	0	0	0	0	0	0	0	0	0	0	0	0
	unknown	SYM / Advanced	364	7.60096e+08	29141	213	343	4144	18	0	5	5	2	31391	0	0	0	1	0	0	0	0	0	0	0	0	0	0	34	33	0	0	0	0	0	0	0	0	0	0	5	0	8	1021	0	0	0	4	0
	unknown	SYM / Advanced	365	4.77377e+09	14496	84	1882	1	1	0	2740	0	0	0	0	0	28349	550	0	0	0	0	3	0	0	0	3586	31	922	44	1011	0	145	0	4982	323	0	1	0	0	0	0	1	0	0	0	0	0	0
	unknown	SYM / Advanced	366	5.32733e+08	3649	235	19	46981	3	0	1358	8	0	0	0	0	8903	1317	0	0	0	0	1	0	0	4	3	6	255	1	288	0	36	0	14	8	0	0	0	0	0	0	0	0	1	0	0	51	0
	unknown	SYM / Advanced	367	8.85115e+08	45701	571	284	180	0	0	6502	17	0	0	0	0	2	4594	0	0	0	0	0	0	0	1	0	0	0	5	0	0	206	0	0	135	0	0	0	0	2	0	0	0	0	0	14	0	0
	unknown	SYM / Advanced	368	1.00965e+09	45244	303	48	19	0	1	12726	7	0	0	0	0	5879	87	0	0	0	0	0	0	0	0	13801	1	0	0	3	0	645	0	0	446	0	0	2	0	0	0	0	0	1	0	0	2	0
	unknown	SYM / Advanced	369	3.28616e+08	62800	514	1347	25	1	0	21207	1	0	0	0	0	1	9852	0	0	0	0	0	0	0	6	5169	5	3	26	0	0	328	0	1	315	0	0	0	0	1	0	2	0	6	0	3	13	0
	unknown	SYM / Advanced	370	1.43683e+09	15912	839	11362	11	0	0	2977	10	2	5447	0	0	2	1011	0	0	0	0	0	3837	25535	5	0	0	14717	519	0	0	194	0	0	21	0	0	2	0	20	0	121	200	1	0	0	20	0
	unknown	SYM / Advanced	371	5.93948e+08	48105	1039	70	1	0	0	12985	26	72	0	0	0	0	4616	0	0	0	0	0	0	3	0	0	0	8	0	0	0	304	0	0	239	0	0	0	0	7	0	0	1	8	0	12	1	0
	unknown	SYM / Advanced	372	9.48302e+08	31381	271	125	5	20	0	1174	2	2	34156	0	0	4	5	0	0	0	0	0	0	1	0	0	0	5	13	0	0	71	0	0	24	0	0	1	0	2	0	10	1211	1	0	0	0	0
	unknown	SYM / Advanced	373	7.28046e+08	10336	34	136	36886	10	2	2096	0	15137	0	0	0	7	54	0	0	0	0	0	0	24	0	0	0	348	1	0	0	137	0	0	8	0	3401	0	0	0	0	7	259	0	257	1	107	0
	unknown	SYM / Advanced	374	9.15685e+08	4051	324	1880	26232	5	1	83	11	9	20509	0	0	1078	905	3944	0	0	0	1	639	0	6	0	1638	369	156	7	0	2	0	2	0	0	593	0	0	5	0	165	812	2	1	0	3	0
2. Butler	young	ASY / ASY	387	63268.5	196	11	934	19	0	0	30	0	4	6	0	0	2	0	0	0	0	0	0	18	0	140	0	0	1	0	0	0	0	0	0	0	0	0	0	0	0	1	0	0	0	5	0	0	0
	young	ASY / ASY	388	68401.4	38	5	58	4	0	2	0	0	0	7	0	0	1	0	0	0	0	0	0	7	10	0	0	0	0	0	0	0	0	0	0	0	0	0	0	0	0	0	0	0	0	0	0	0	0
	young	ASY / ASY	389	2.81899e+06	74	34018	712	1	5	0	7	9	0	1	0	0	0	0	5	0	0	0	0	0	0	12	0	0	1	3	0	0	0	0	0	0	0	0	0	0	2	0	0	0	0	0	0	0	0
	young	ASY / ASY	390	152028	73	26	8189	2	0	41	1	0	0	8	0	0	0	0	0	0	0	0	13	0	0	1440	0	0	0	1	0	0	0	0	0	0	0	0	16	0	0	0	0	0	0	0	0	0	0
	middle	ASY / ASY	391	590370	70	4971	29738	0	0	0	15	3	1	5	0	0	0	0	0	0	0	0	0	9	1	195	0	0	0	10	0	0	0	0	0	0	0	0	0	0	0	0	0	0	0	0	0	0	0
	middle	ASY / ASY	392	2.81007e+06	46	32439	294	0	9	0	0	11	1	4	0	0	0	6	0	0	0	0	0	0	0	39	0	0	0	0	0	0	0	0	0	0	0	0	1	0	0	0	0	0	0	0	0	0	1
	middle	ASY / ASY	393	1.28801e+06	44	239	32742	7	5	1	2	0	0	0	0	0	4	0	0	0	10	0	0	0	0	313	0	0	1	11	0	0	0	1	0	0	0	0	4	0	0	0	0	0	0	0	0	0	0
	middle	ASY / ASY	394	93865.6	33	9	1845	21	1	0	1	0	1	0	0	0	0	1	0	0	0	0	0	0	0	118	0	0	0	0	0	0	0	0	0	0	0	0	0	0	0	0	0	1	0	0	0	0	0
	old	ASY / ASY	395	1.79351e+06	46	2570	21487	0	0	1	5782	5	2	0	0	0	0	0	0	0	0	0	0	0	0	405	0	0	0	6	0	0	1	0	0	0	0	0	0	0	0	0	0	0	0	0	0	0	0
	old	ASY / ASY	396	1.33883e+07	31	2422	24599	0	0	0	4	8	0	0	0	40	0	0	0	0	0	25235	0	0	0	112	0	60	0	88	0	0	1	0	0	0	0	0	5	3	1	0	0	0	1	0	3	0	0
	old	ASY / ASY	397	371594	25290	62	6002	6	3	14	16	0	0	1	0	0	0	0	0	0	0	1	1	0	0	195	0	0	0	6	0	0	0	0	0	1	0	0	6	0	0	0	0	0	0	0	0	1	0
	old	ASY / ASY	398	590844	23	37	13733	0	0	0	5	0	0	0	0	0	0	0	0	0	0	0	0	0	0	279	0	0	0	3	0	0	0	0	0	0	0	0	0	0	0	0	0	0	0	0	0	0	0
	young	SYM / ASY	399	59260.8	31	6	6	1	0	0	4	0	0	0	0	0	0	0	0	0	0	1	0	0	0	0	0	0	16	0	0	0	0	0	0	0	0	0	0	0	0	0	0	0	0	0	0	0	0
	young	SYM / ASY	400	54096.5	27	1	50	0	5	0	0	0	0	0	0	0	0	1	0	0	0	30	0	0	0	0	0	0	0	0	0	0	0	0	0	0	0	0	0	0	0	0	0	0	0	0	0	0	0
	young	SYM / ASY	401	89327	12	12	22	3	0	0	10	0	1	0	0	0	0	0	0	0	0	6	0	0	9	0	0	9	0	0	0	0	0	0	0	0	0	0	20	0	0	0	0	0	0	0	0	0	0
	young	SYM / ASY	402	98445.7	131	10	65	17	2	0	26	0	10	0	0	0	0	0	0	0	0	1	0	0	1	1	0	0	1	0	0	0	0	0	0	0	0	0	0	0	0	0	0	0	0	0	0	0	0
	middle	SYM / ASY	403	95510.1	60	4	10	0	0	0	1	0	0	0	0	0	0	0	0	13	0	0	0	0	0	0	0	0	0	0	0	0	0	0	0	0	0	0	0	0	0	0	0	0	0	0	0	0	0
	middle	SYM / ASY	404	2.18092e+06	63705	1	16	13	0	5	1	0	0	0	0	0	0	0	0	0	0	1	0	0	0	0	0	0	0	0	0	0	0	0	0	0	0	2	0	0	0	0	0	0	0	0	0	3	0
	middle	SYM / ASY	405	89495.8	184	5	6	9	1	0	0	0	0	12	0	0	0	0	0	0	0	0	0	0	0	0	0	2	0	0	4	0	0	0	0	0	0	0	0	0	0	0	0	0	0	0	0	0	0
	middle	SYM / ASY	406	7.13453e+06	72439	1	9	0	1	0	0	0	1	0	0	0	0	0	0	0	0	0	0	1	0	0	0	0	0	0	0	0	0	0	0	4	0	0	0	0	0	0	0	0	0	0	0	1	0
	old	SYM / ASY	407	124499	138	11	7	3	0	1	1	0	1	0	0	0	0	0	0	0	0	0	0	0	0	0	0	0	0	1	0	0	0	0	0	0	0	0	0	0	0	0	0	0	0	0	0	0	0
	old	SYM / ASY	408	93795.1	99	0	75	0	7	0	0	54	1	0	0	0	0	1	0	0	0	52	0	0	0	0	0	0	0	0	0	0	0	0	0	0	0	0	0	0	0	0	0	0	0	0	0	0	0
	old	SYM / ASY	409	128955	1279	695	178	0	1	11	9	0	90	27	0	0	3	0	1	0	0	1	0	0	0	0	0	0	21	0	24	0	0	0	0	0	0	0	0	0	0	0	0	0	0	0	0	0	0
	old	SYM / ASY	410	552958	121	188	193	34	1	31799	1	0	0	0	0	0	0	257	0	0	0	0	0	0	5	0	0	0	7	1	0	0	0	0	0	0	0	0	1	0	0	0	1	0	0	0	0	0	0
	young	SYM / Early	411	113704	553	10	31	0	0	4	13	0	24	0	0	0	1	0	0	0	0	0	84	0	0	0	0	0	0	0	0	0	0	0	0	0	0	0	0	0	0	0	0	0	0	0	0	0	0
	young	SYM / Early	412	174701	1098	5	68	5	1	0	18	0	13	0	9	0	0	0	0	0	37	1	24	37	0	0	0	0	0	0	0	0	0	0	0	0	0	0	12	0	0	7	0	0	0	0	0	0	0
	young	SYM / Early	413	8.53492e+06	71931	28	91	1	4	0	1	0	1	0	0	0	0	2	0	0	1	0	129	0	0	0	0	1	0	0	0	0	0	0	0	0	0	0	0	0	0	0	0	0	0	0	0	2	0
	young	SYM / Early	414	135208	3006	20	248	1	0	0	67	0	76	0	0	0	0	16	0	0	83	0	6	89	0	0	0	0	0	0	0	0	0	0	0	1	0	0	0	0	0	0	0	0	0	0	0	0	0
	middle	SYM / Early	415	523311	35998	0	235	0	0	0	10	18	23	0	0	0	0	0	0	0	3	0	64	0	0	0	0	0	0	0	14	0	0	0	0	1	0	0	0	0	0	37	0	0	0	0	0	1	0
	middle	SYM / Early	416	172653	201	12	28	0	12	0	0	0	0	1	0	0	1	1	0	0	0	0	33	0	0	0	0	0	0	0	14	0	0	0	0	0	0	0	0	0	0	0	0	0	0	0	0	0	0
	middle	SYM / Early	417	153274	250	0	18	3	3	0	0	6	0	0	0	0	1	1	0	0	0	0	1	0	0	0	0	0	0	0	0	0	0	0	0	0	0	0	0	0	0	0	0	0	0	0	0	0	0
	middle	SYM / Early	418	270267	1242	1	31	15	2	0	4	0	11	0	0	0	1	1	0	0	0	0	26	0	0	1	0	0	0	0	0	0	0	0	0	0	0	0	0	0	0	0	0	0	0	0	0	0	0
	old	SYM / Early	419	1.29267e+09	80047	5	0	1	0	1	1	3	0	0	0	0	0	0	0	0	1	0	0	0	0	0	0	0	0	0	0	0	0	0	0	0	0	0	0	0	0	0	0	0	0	0	0	1	0
	old	SYM / Early	420	193896	1669	15	25	28	1	8	0	0	0	0	0	0	0	0	0	0	4	5	3	0	0	0	1	0	0	0	0	0	1	0	0	1	0	0	0	0	0	0	0	0	0	0	0	0	0
	old	SYM / Early	421	1.54937e+07	57424	21	24	23	1	25	2	0	5	0	0	0	0	0	0	0	0	0	5	5	0	0	0	0	0	0	1	0	0	0	0	1	0	0	0	0	0	0	0	0	0	0	0	0	0
	old	SYM / Early	422	161357	878	0	50	6	0	205	0	99	7	1	0	0	0	0	15	0	0	0	0	0	0	0	0	0	0	0	0	0	0	0	0	0	0	0	0	0	0	0	0	0	0	0	0	0	0
	unknown	SYM / Advanced	423	7.98232e+08	54223	17	11814	0	0	0	716	0	2	0	0	0	0	0	0	0	0	0	0	0	0	0	0	0	2	385	0	0	24	0	0	11	0	0	0	0	0	0	0	0	0	0	0	27	0
	unknown	SYM / Advanced	424	1.32785e+09	52556	357	21652	0	6	0	2	18	7	6	0	0	0	0	0	0	0	0	0	0	0	1	0	0	0	743	0	0	0	0	0	0	0	0	2	0	6	0	0	0	0	0	0	34	0
	unknown	SYM / Advanced	425	5.21373e+09	31738	9	11904	6	7	0	106	0	3	0	0	0	2	0	0	0	0	0	21033	0	0	0	0	0	0	766	0	0	11	0	0	353	0	0	0	0	0	554	36	0	0	0	0	12	0
	unknown	SYM / Advanced	426	2.5448e+09	43626	8	9092	34	1	0	0	0	14460	0	0	0	1	0	489	0	0	0	6913	7234	0	1	0	0	0	416	0	0	0	0	0	143	0	0	0	0	0	0	500	168	0	0	0	8	0
	unknown	SYM / Advanced	427	2.27302e+09	54525	0	7092	1	0	2	7634	17	1	0	0	0	0	1215	0	0	4469	0	0	7573	0	0	0	0	0	349	0	0	440	0	0	237	0	0	0	0	0	0	0	0	0	0	0	17	0
	unknown	SYM / Advanced	428	1.99671e+08	53458	11	45164	23	4	4	7	0	3	0	0	0	0	0	0	0	0	5	3	0	0	0	0	0	9	1561	0	0	0	0	0	0	0	0	0	0	0	0	0	0	0	0	0	64	0
	unknown	SYM / Advanced	429	6.49544e+08	52220	102	22009	27	9	0	9	2	1	0	0	0	0	0	0	0	0	0	0	0	0	0	0	6	0	917	0	0	1	0	0	0	0	0	1	0	0	0	0	0	0	0	0	83	0
	unknown	SYM / Advanced	430	1.01995e+09	63299	166	197	8	3	1	6	16	29521	0	0	0	0	0	0	0	0	0	0	7620	1	0	0	0	1	9	0	0	0	0	0	71	0	0	0	0	0	0	46	305	1	0	0	5	0
	unknown	SYM / Advanced	431	4.17534e+08	97065	30	76	12	0	0	3	0	8910	0	1	0	0	0	0	0	0	0	0	0	0	0	0	0	0	5	0	0	0	0	0	1	0	0	1	0	0	0	0	105	0	0	0	0	0
	unknown	SYM / Advanced	432	9.38338e+08	38695	35	14	1	15	0	931	0	21572	11	0	0	1	7	6854	0	0	0	0	0	0	0	0	0	0	0	6114	0	55	0	0	138	0	0	0	0	0	0	31	191	0	0	0	0	0
	unknown	SYM / Advanced	433	4.50427e+08	97697	9	180	11	12	1	0	1	14	0	0	0	2	0	0	0	0	0	0	0	0	0	1	1	1	17	0	0	0	0	3	0	0	0	0	0	0	0	0	0	0	0	0	3	0
	unknown	SYM / Advanced	434	7.04198e+08	100045	10	15	62	5	0	10	0	6	0	0	0	0	3	0	0	0	0	0	1	0	0	0	0	1	0	0	0	0	0	0	0	0	0	0	0	0	0	0	0	0	0	0	3	0
3. Hardin	young	ASY / ASY	651	101948	4436	8	401	0	473	1	86	0	256	10	94	68	2	0	0	309	1	0	28	101	0	0	0	0	0	0	0	0	0	0	0	0	0	42	0	0	0	0	0	0	0	0	1	1	45
	young	ASY / ASY	652	93628.4	2594	20	940	390	329	0	96	0	56	0	0	0	0	0	0	0	0	0	0	53	0	314	1	0	0	0	0	0	0	0	0	0	0	213	0	0	0	0	0	0	0	0	0	0	0
	young	ASY / ASY	653	179863	30115	340	2303	13095	0	0	3868	3	74	0	0	0	0	0	0	0	0	0	0	0	0	585	0	0	13	23	0	0	33	0	0	18	0	1	23	0	1	0	0	22	0	0	0	4	0
	young	ASY / ASY	654	90151.7	1402	11	117	130	181	0	0	0	251	1	0	0	0	0	0	0	1	0	377	160	0	0	0	0	0	0	0	0	0	0	0	0	0	0	0	0	0	0	0	0	0	0	0	0	0
	middle	ASY / ASY	655	210492	516	8	969	1	521	0	1	0	2	9	0	0	0	0	0	0	0	0	0	5	0	523	0	0	0	0	0	0	0	0	0	0	0	0	0	0	0	0	0	0	0	0	0	0	0
	middle	ASY / ASY	656	166993	382	0	9010	10	6	0	1	1	3	0	0	0	1	0	0	0	0	0	0	0	0	419	1	1	0	1	0	0	0	1	0	0	0	0	13	0	0	0	0	0	0	0	0	0	0
	middle	ASY / ASY	657	356791	216	0	21315	12	0	0	1	0	1	0	0	0	0	0	0	0	0	0	0	1	0	5991	0	0	0	7	0	0	0	0	0	0	0	0	21	0	0	0	0	0	0	0	0	0	0
	middle	ASY / ASY	658	270395	601	0	18365	1	85	0	2	0	0	0	0	0	1	0	0	0	0	0	0	22	0	268	0	0	0	8	0	0	0	0	0	0	0	0	0	0	0	0	0	0	0	0	0	0	0
	old	ASY / ASY	659	309045	129	6	10692	1	11	0	0	0	0	0	0	0	0	0	0	0	0	0	0	0	0	90	0	0	0	13	0	0	0	0	0	0	0	0	63	0	0	0	0	0	0	0	0	0	0
	old	ASY / ASY	660	1.8491e+06	50	2220	14407	2	0	0	8	4	15	0	0	11	0	0	0	0	0	39	0	0	0	190	0	0	0	29	0	0	0	0	0	0	0	0	82	0	0	0	0	0	0	0	0	1	0
	old	ASY / ASY	661	606857	40	282	13515	0	0	0	0	1	0	0	0	0	0	0	0	0	0	4	0	0	0	456	0	0	0	0	0	0	0	0	0	0	0	0	10	0	0	0	0	0	0	0	0	0	0
	old	ASY / ASY	662	165125	218	0	3640	0	35	0	37	0	0	0	0	0	0	0	0	0	0	0	0	0	0	170	0	0	0	1	0	0	0	0	0	0	0	0	0	0	0	0	0	0	0	0	0	0	0
	young	SYM / ASY	663	144886	1387	12	218	0	300	0	10	0	0	0	0	0	0	0	43	0	42	0	0	0	0	0	0	0	0	0	0	0	0	0	0	0	0	0	0	0	0	0	0	0	0	0	0	0	70
	young	SYM / ASY	664	129257	1443	0	485	1	239	0	1	12	0	18	0	0	0	0	0	0	0	14	28	0	0	0	0	0	0	0	0	0	0	0	0	0	0	0	0	0	0	0	0	0	0	0	221	0	0
	young	SYM / ASY	665	1.41074e+07	39798	12	9	0	1	0	0	0	0	0	0	0	0	0	0	0	0	0	0	0	0	0	0	0	2	0	0	0	0	0	0	1	0	0	0	0	0	0	0	0	0	0	0	1	0
	young	SYM / ASY	666	134423	1008	0	151	1	110	0	1	0	6	0	24	0	0	0	0	0	0	90	0	0	0	0	0	0	0	1	0	0	0	0	0	0	0	0	0	0	0	169	0	0	0	1	0	0	0
	middle	SYM / ASY	667	2.21931e+08	71837	0	10	1	4	5	0	0	0	0	0	0	0	0	0	0	0	4	0	0	0	0	0	0	0	0	0	0	0	0	0	1	0	0	1	0	0	0	0	0	0	0	0	0	0
	middle	SYM / ASY	668	155884	2007	278	2	1	1	0	1	0	0	0	0	0	1	0	0	0	0	0	0	0	0	0	0	1	1	0	0	0	0	0	0	0	0	0	0	0	0	0	0	0	0	0	0	1	0
	middle	SYM / ASY	669	196543	1946	0	14	0	0	0	54	5391	0	0	0	0	0	0	0	0	0	0	0	0	3	0	0	0	0	1	0	0	0	0	0	0	0	0	0	0	0	0	0	0	0	0	0	0	0
	middle	SYM / ASY	670	872307	501	23434	51	1	17	0	1	12	1	0	0	0	0	0	0	0	0	0	0	0	0	0	0	0	0	0	0	0	0	0	0	0	0	0	1	0	0	0	0	0	2	0	0	0	0
	old	SYM / ASY	671	1.45742e+09	45599	45	12078	0	8	0	0	1	21	0	0	13	0	0	19	0	0	0	0	0	0	0	0	0	1	827	0	0	0	0	0	0	0	0	0	0	1	0	1	2	0	0	0	78	1
	old	SYM / ASY	672	166152	441	157	106	0	5	0	1	0	18	0	0	0	1	0	0	0	0	0	1	0	0	0	0	0	0	0	0	1	0	0	0	0	0	0	0	0	0	0	0	0	0	0	0	0	0
	old	SYM / ASY	673	9.45295e+07	150	478	11	10	53919	0	0	37	4	0	0	1	0	0	0	0	0	0	1	0	0	0	0	0	0	0	0	0	0	0	0	0	15	0	0	0	0	0	0	1	0	3	1	0	0
	old	SYM / ASY	674	182188	12641	1594	166	0	1777	3	32	3	0	85	0	0	0	0	0	0	0	0	198	85	0	0	0	0	0	0	0	0	0	0	0	2	0	0	0	0	1	0	0	0	0	0	0	0	93
	young	SYM / Early	675	144485	1975	21	306	0	10479	0	6	0	75	114	0	0	0	0	0	93	88	589	108	66	0	0	0	0	0	0	0	55	1	42	0	0	3	9	0	0	0	23	0	0	0	0	3	0	0
	young	SYM / Early	676	119700	7933	757	342	791	0	0	6	1	127	64	0	0	0	0	0	0	39	0	0	0	0	0	0	0	0	0	0	0	0	0	0	2	0	0	18	0	0	0	0	0	0	0	0	0	0
	young	SYM / Early	677	91921.6	1119	0	97	589	0	0	0	0	484	0	0	0	0	0	0	0	164	0	0	28	0	0	0	0	1	0	0	0	0	0	0	1	0	0	0	0	0	0	0	0	0	0	0	0	0
	young	SYM / Early	678	111689	1987	10	72	659	0	0	5	0	190	14	0	0	0	0	0	0	222	0	0	69	0	0	0	0	0	0	0	0	0	79	0	1	0	0	0	0	0	0	0	0	0	0	0	0	40
	middle	SYM / Early	679	666887	8061	102	1519	2011	20	15	431	0	375	815	0	0	305	37	150	0	458	14	0	16	400	0	51	0	216	1	27	0	2	0	12	2	0	28	0	0	0	81	1	0	0	15	0	2	12
	middle	SYM / Early	680	3.95581e+06	41834	1	5	50	0	0	0	0	18	4	0	0	3	0	1	0	0	0	0	0	0	0	0	0	1	0	0	0	0	1	0	6	0	0	0	0	0	0	0	0	0	0	0	0	1
	middle	SYM / Early	681	256962	1753	4151	187	412	2	0	6	3	178	150	0	0	0	0	0	0	0	0	0	0	0	2	0	0	0	1	0	9	0	0	0	1	0	0	0	0	0	0	0	0	0	0	86	0	0
	middle	SYM / Early	682	1.05651e+06	26095	1	15	21	0	0	0	0	0	12	0	0	0	0	0	0	0	0	0	0	0	0	0	0	0	0	0	0	1	0	0	4	0	0	0	0	0	0	0	0	0	0	0	0	0
	old	SYM / Early	683	8.7353e+08	60691	48	10186	13	0	5	30	5	0	0	0	0	0	0	0	0	0	2	0	0	0	0	0	0	5	652	0	0	1	0	0	2	0	0	0	0	0	0	0	0	0	0	0	56	0
	old	SYM / Early	684	7.10119e+06	1904	0	117	2	33513	12	6	1941	6	6	0	0	0	0	0	0	13	149	0	0	0	0	1	8820	0	0	0	0	1	0	0	0	33	0	0	488	7	0	1	0	12	0	0	0	0
	old	SYM / Early	685	1.92143e+08	37269	1205	43737	4	6	0	0	59	1	0	0	0	0	0	0	0	0	0	0	1	0	0	0	0	1	1085	0	0	0	0	0	1	0	0	2	0	57	0	0	0	19	0	0	53	0
	old	SYM / Early	686	1.36212e+09	72055	76	18189	1	0	0	8	5	0	0	0	0	0	0	0	0	0	0	0	2	0	0	0	0	1	1174	0	0	0	0	0	0	0	0	0	0	1	245	23	0	0	0	0	126	0
	unknown	SYM / Advanced	687	3.09367e+07	289	388	115	10	87346	0	0	1	11	6	0	965	0	8	0	0	0	0	0	0	0	0	0	0	0	3	0	0	0	0	0	0	32	0	0	0	1	0	0	0	5	0	27	0	0
	unknown	SYM / Advanced	688	2.74155e+07	428	0	38	20	32936	3544	0	26	17	2	0	0	1	0	0	0	0	0	0	0	0	0	0	4214	0	0	0	0	0	0	0	0	79	0	0	496	0	0	0	0	0	0	4	0	0
	unknown	SYM / Advanced	689	1.17562e+09	47333	31	7929	22	11	0	2	1	3174	0	0	0	0	5	18	0	0	0	1	0	0	0	0	0	1	495	0	0	0	0	0	0	0	0	0	0	0	0	201	43	0	0	0	34	0
	unknown	SYM / Advanced	690	1.97937e+06	1772	0	154	56	0	1	3	25342	49	0	1	0	3	0	0	0	23	0	0	0	0	0	0	0	0	0	0	0	0	0	0	0	0	0	39	0	2	0	0	0	5	0	0	0	0
	unknown	SYM / Advanced	691	8.12635e+08	2707	130	72	55903	9	901	119	9	18	54	1	6	310	10	65	0	9	870	0	15	9	0	14	61	335	5	7	0	1	0	24	9	0	1	0	0	5	26	0	5	0	1	0	123	0
	unknown	SYM / Advanced	692	8.1198e+08	360	32	2	72434	9	1	0	0	2	0	0	0	0	0	0	0	0	0	0	0	0	0	0	0	280	0	0	0	0	0	0	0	0	0	0	0	0	0	0	0	0	0	0	261	0
	unknown	SYM / Advanced	693	6.39174e+08	79938	878	18147	34	0	0	13	48	5	1	0	0	32	0	0	0	1	8	0	0	1	1	1	0	6	1023	1	0	0	0	0	1	0	0	2	0	43	2	0	1	22	48	0	111	0
	unknown	SYM / Advanced	694	1.08734e+09	39114	573	10988	14074	0	0	11	38	8913	0	0	0	0	1	1	0	0	0	0	0	0	0	0	0	484	688	0	0	0	0	0	1	0	0	1	0	14	78	714	138	5	0	0	128	0
	unknown	SYM / Advanced	695	1.02582e+09	46809	1780	101	1	19	0	1	109	1	16531	0	0	0	10	0	0	1826	0	0	0	0	0	0	0	1	3	0	0	0	0	0	0	0	0	6	0	57	0	9	1445	33	0	0	0	0
	unknown	SYM / Advanced	696	1.076e+09	24817	24	4290	420	15	0	0	0	19949	3	0	0	1	0	3021	0	0	0	0	0	0	0	1	0	8	270	19	5386	0	5910	0	279	0	0	0	0	0	0	667	307	0	0	0	10	0
	unknown	SYM / Advanced	697	1.1698e+09	2388	0	70	112172	1	0	30	0	1492	0	0	0	1	0	0	0	0	0	0	0	0	0	0	0	327	1	0	0	2	0	0	0	0	0	0	0	0	0	0	17	0	0	0	400	0
	unknown	SYM / Advanced	698	1.41372e+09	47617	15	2400	6993	0	5	9	0	22685	0	0	63	1	0	0	0	0	0	0	1	0	1	0	0	116	166	0	0	0	0	0	0	0	0	0	0	0	18	371	335	0	0	0	44	0
	unknown	SYM / Advanced	699	3.19374e+09	19695	24	1675	7	2	0	2	0	1	0	0	0	1	0	17456	0	26780	0	0	0	0	0	0	0	0	293	0	0	0	0	0	117	0	0	0	0	0	0	0	0	0	0	0	1	0
	unknown	SYM / Advanced	700	9.56573e+08	40556	684	5082	3967	12	0	10	36	24559	0	0	0	0	0	8	0	8	0	0	0	0	0	0	0	119	290	0	0	0	0	0	0	0	0	2	0	36	0	809	92	34	0	0	52	0
4. Kampsville	young	ASY / ASY	705	884713	1184	23559	2	282	40	0	119	7	50	1	0	0	1	0	0	0	0	0	0	0	0	0	0	1	0	1	0	0	0	0	0	0	0	0	0	0	3	11	0	0	0	0	0	0	0
	young	ASY / ASY	706	113584	8838	90	57	2879	0	1	484	0	196	0	0	0	0	0	0	0	1	0	0	20	0	0	0	0	2	0	0	0	0	0	0	0	91	0	0	0	0	0	0	0	0	0	0	1	0
	young	ASY / ASY	707	124448	1429	2178	89	860	1023	0	50	1	93	0	0	0	0	0	0	0	0	1	0	0	0	0	0	0	0	0	0	0	0	0	0	0	102	0	0	0	0	0	0	0	0	0	0	0	0
	young	ASY / ASY	708	150006	6196	198	224	1564	20	0	379	0	302	0	0	0	0	0	0	0	7	0	0	40	0	0	0	1	1	0	0	0	0	0	0	1	0	0	0	0	0	0	0	0	0	0	0	3	0
	middle	ASY / ASY	709	213129	818	1436	840	349	0	0	31	0	134	0	0	0	0	0	0	0	0	0	0	23	0	0	0	0	1	0	0	0	0	0	0	0	0	0	0	0	0	0	0	1	0	0	0	0	0
	middle	ASY / ASY	710	170252	8830	85	1007	987	1	0	47	0	5123	0	0	0	0	0	0	0	0	0	0	0	0	0	0	0	14	26	0	0	0	0	0	0	0	0	0	0	1	0	44	1	0	0	0	0	0
	middle	ASY / ASY	711	1.30179e+06	383	14019	94	161	1	0	9	5	0	2	0	0	1	1	0	0	0	0	0	0	0	0	0	0	0	1	0	0	0	0	0	0	0	0	0	0	1	0	0	0	1	0	0	0	0
	middle	ASY / ASY	712	454198	435	597	9722	91	46	1	29	1	0	0	0	0	0	0	0	0	19	0	0	35	0	23	1	0	0	1	0	0	0	0	0	0	0	0	0	0	0	0	0	0	0	0	0	0	0
	old	ASY / ASY	701	5.97023e+07	366	792	128	17	39694	0	23	25	20	1	0	29	0	0	0	1	0	0	0	0	0	0	0	0	0	0	0	0	0	0	0	0	3372	0	0	0	15	0	0	0	0	0	1	0	0
	old	ASY / ASY	702	7.02872e+06	673	26643	723	51	3	15	159	18	777	0	1	7	0	0	0	4	0	0	0	0	0	0	0	0	0	3	0	0	2	0	0	0	0	0	0	0	3	0	0	10	0	0	0	0	0
	old	ASY / ASY	703	1.3619e+06	1241	18936	3562	87	78	0	59	9	22	9	0	0	1	1	0	0	0	0	0	0	0	0	0	0	0	8	0	0	0	0	0	1	0	0	2	0	0	0	1	0	0	0	0	0	0
	old	ASY / ASY	704	1.26258e+08	50569	6925	2	8	14	0	5	182	6	0	0	0	6	0	0	0	0	0	6	0	0	0	0	1	0	0	0	0	0	0	0	0	0	0	12	0	79	0	0	0	52	0	0	1	0
	young	SYM / ASY	713	3.24979e+06	1190	16697	15	60	0	0	33	5	5	0	0	0	0	1	7	0	0	0	0	6	0	0	0	0	0	0	0	0	0	0	0	0	0	0	0	0	2	0	0	0	0	0	0	0	0
	young	SYM / ASY	714	1.12728e+08	48293	2896	2	1	0	0	0	84	0	0	0	0	0	0	0	0	0	0	0	0	0	0	0	0	0	0	0	0	0	0	0	2	0	0	8	0	56	0	0	0	48	0	0	1	0
	young	SYM / ASY	715	4.576e+07	62885	7949	8	10	0	1	7	233	1	0	0	0	0	0	0	0	0	1	0	0	0	1	0	0	0	0	0	0	0	0	0	0	0	0	31	0	122	0	0	0	124	0	0	3	0
	young	SYM / ASY	716	5.80192e+07	50346	6050	2	9	8	2	5	229	0	0	0	0	0	0	0	0	0	0	0	1	0	0	0	0	1	0	0	0	0	0	0	0	0	0	25	0	111	0	0	0	113	0	0	2	0
	middle	SYM / ASY	717	1.61537e+06	419	32348	419	187	0	0	42	27	5	0	0	0	0	0	0	0	0	0	0	0	0	0	0	0	0	0	0	0	0	0	0	0	0	0	41	0	2	0	0	0	0	0	0	0	0
	middle	SYM / ASY	718	3.9563e+07	55075	31141	96	11	0	0	12	314	0	0	0	0	0	0	0	0	0	0	0	0	0	0	0	0	2	1	0	0	0	0	0	3	0	0	70	0	176	0	0	0	128	0	0	1	0
	middle	SYM / ASY	719	6.31573e+06	8145	29401	274	2	14	0	22	27	1	7	0	0	3	1	0	0	1	0	0	0	0	0	0	0	0	0	0	0	0	0	0	0	0	0	6	0	12	0	0	0	5	0	0	0	0
	middle	SYM / ASY	720	4.6283e+08	90270	5407	357	8	1	0	1	253	1	0	0	0	0	0	0	0	0	0	0	0	0	0	0	0	1	24	0	0	0	0	0	2	0	0	20	0	135	0	0	0	144	0	0	11	0
	old	SYM / ASY	721	1.13768e+09	42473	3549	1254	20	1	0	8174	157	2	0	0	0	2	1	0	0	0	0	1	0	0	0	0	0	0	86	0	0	598	0	0	239	0	0	12	0	76	0	0	0	67	0	0	9	0
	old	SYM / ASY	722	1.83878e+07	826	16007	31	21	1	44951	10	395	0	0	0	0	0	0	0	0	5	0	0	0	0	0	0	0	0	0	0	0	0	0	0	14	0	0	25	0	0	0	0	0	0	0	0	0	0
	old	SYM / ASY	723	3.34377e+06	28856	30490	1703	22	0	5	22	159	10	0	0	0	0	0	0	0	0	2	0	1	0	0	0	0	1	35	0	0	1	0	0	1	0	0	55	0	111	0	0	0	49	0	0	0	0
	old	SYM / ASY	724	1.19096e+09	39300	5330	49	16247	11	0	21165	370	198	0	0	0	0	0	5	0	0	0	0	48	0	0	0	1	167	7	0	0	1371	0	0	773	0	0	42	1	158	0	0	1	127	0	0	100	0
	young	SYM / Early	725	8.73501e+06	105987	109	32	2	0	0	16	2	1	1	0	0	0	1	0	0	0	0	0	0	0	0	0	0	2	0	0	0	0	0	0	8	0	0	0	0	0	0	0	0	0	0	0	2	0
	young	SYM / Early	726	265090	43903	235	4474	73	0	0	179	0	73	0	0	0	0	0	98	0	0	0	0	0	0	0	0	0	1	16	0	0	1	0	0	12	0	0	1269	0	0	0	0	0	0	0	0	1	0
	young	SYM / Early	727	2.02268e+06	73072	41	32	1	13	0	85	0	11	2	0	0	0	6	16	0	0	0	0	0	0	0	0	0	0	0	0	0	1	0	0	5	0	0	22	0	0	0	0	0	0	0	0	1	0
	young	SYM / Early	728	56113.6	9297	403	868	673	12	0	107	0	0	0	0	0	0	0	0	0	0	0	1	0	0	2	0	0	5	0	0	0	0	0	0	1	0	0	0	0	0	0	1	0	0	0	0	0	0
	middle	SYM / Early	729	721866	39517	7189	140	432	64	0	538	23	310	107	0	60	2	45	0	0	0	0	0	123	0	0	0	164	2	0	58	0	0	0	0	8	0	26	6	0	6	91	0	28	6	228	0	0	74
	middle	SYM / Early	730	4.8654e+07	52971	823	1	6	1	0	2	12	0	0	0	0	1	0	0	0	0	0	0	0	0	0	0	0	0	0	0	0	0	0	0	0	0	0	0	0	9	0	0	0	9	0	0	6	0
	middle	SYM / Early	731	3.13294e+08	94675	189	45	1	0	4	25	15	0	0	0	0	0	0	0	0	0	1	0	0	0	0	0	0	0	1	0	0	1	0	0	2	0	0	0	0	1	0	0	0	0	0	0	3	0
	middle	SYM / Early	732	7.19071e+06	64751	3562	17	17	23	0	12	66	1	0	0	0	0	0	0	0	0	0	0	0	0	0	0	0	0	0	0	0	0	0	0	2	0	0	6	0	21	0	0	0	24	0	0	1	0
	old	SYM / Early	733	531053	1719	20353	3652	6	2175	170	7	13	0	0	0	0	0	0	18	0	0	0	0	0	0	0	0	0	1	3	0	0	0	0	0	0	217	0	1	0	2	0	0	0	0	0	0	0	0
	old	SYM / Early	735	1.0306e+09	50911	3639	1690	1	17	0	3637	231	24612	1	0	0	1	1	0	0	0	0	0	0	0	0	0	0	1	103	0	0	547	0	0	79	0	0	26	0	116	0	264	202	53	0	0	2	0
	old	SYM / Early	736	1.01557e+09	49773	2710	1187	5	0	1	0	163	1	0	0	0	4	0	0	0	0	0	0	0	0	0	0	0	0	93	0	0	1	0	0	1	0	0	14	0	56	0	0	0	48	0	0	20	0
	unknown	SYM / Advanced	737	1.08589e+09	61042	2909	1268	39	4	0	9967	197	0	1	0	0	0	0	0	0	0	0	0	1	0	0	0	0	1	111	0	0	725	0	0	362	0	0	20	0	64	0	0	0	49	0	0	7	0
	unknown	SYM / Advanced	738	7.33769e+08	51424	1851	34	0	0	0	4107	97	7	0	0	0	0	1	9940	0	0	0	0	0	0	0	0	0	0	0	0	0	188	0	0	291	0	0	13	0	40	0	0	0	36	0	0	3	0
	unknown	SYM / Advanced	739	1.04358e+09	38822	919	85	10	2	0	15629	49	109	0	0	0	1	0	29	0	0	6	0	0	0	0	0	0	0	2	0	0	735	0	0	699	0	0	1	0	20	0	0	0	25	0	0	2	0
	unknown	SYM / Advanced	740	1.07582e+09	41415	221	8	14	12	0	15620	20	18	0	0	0	0	0	11	0	0	0	0	44	0	0	0	5	0	0	0	0	910	0	0	554	0	0	0	0	1	0	0	1	0	0	0	1	0
	unknown	SYM / Advanced	741	8.90085e+08	58913	394	29	3	0	0	6641	23	1	0	0	0	0	0	0	0	0	0	0	25	0	0	0	0	1	0	0	0	349	0	0	210	0	0	1	0	3	0	0	0	16	0	0	1	0
	unknown	SYM / Advanced	742	1.50709e+09	45937	3376	417	5	0	0	8523	217	2	0	0	0	0	0	0	0	0	0	0	7	0	0	0	0	0	22	0	0	645	0	0	296	0	0	26	0	51	0	0	0	15	0	0	0	0
	unknown	SYM / Advanced	743	4.42316e+08	55335	2714	81	0	9	0	14388	151	8	1	0	0	0	0	92	0	0	0	0	0	0	0	0	0	0	1	0	0	720	0	0	632	0	0	8	0	41	0	0	0	39	0	0	0	0
	unknown	SYM / Advanced	744	8.31683e+08	43490	1099	941	9	1	2	12368	78	11238	0	0	0	0	0	8	0	0	0	0	0	0	1	0	0	0	101	0	0	839	1	0	407	0	0	1	0	31	0	91	96	15	0	0	11	0
	unknown	SYM / Advanced	745	6.65776e+08	37840	1219	844	10764	0	0	12298	59	2	0	0	0	0	0	3725	0	0	0	0	0	0	0	0	0	72	59	0	0	603	0	0	381	0	0	7	0	28	52	0	0	8	0	0	10	0
	unknown	SYM / Advanced	746	1.28461e+09	64310	1962	1297	0	0	2	16822	100	131	0	0	0	0	0	215	0	0	0	0	0	0	0	0	0	1	69	0	0	814	0	0	711	0	0	10	0	45	0	1	1	47	0	0	9	0
	unknown	SYM / Advanced	747	1.33319e+09	55681	4186	8	0	1	0	7148	214	0	0	0	0	0	0	0	0	0	0	0	0	0	0	0	0	1	0	0	0	403	0	0	253	0	0	23	0	86	0	0	0	92	0	0	0	0
	unknown	SYM / Advanced	748	1.30249e+09	47317	1986	1266	0	1	1	11075	115	23	0	0	1	0	0	0	0	0	0	0	377	0	0	0	0	0	93	0	0	682	0	0	461	0	0	3	0	44	1	0	0	32	0	0	6	0
5.Wright's Corner	young	ASY / ASY	892	1.08122e+06	4513	488	2308	448	0	108	0	0	210	0	1	0	0	0	0	0	0	0	0	0	0	197	0	0	0	0	0	0	0	0	0	1	0	0	0	0	0	0	0	0	0	0	1	0	0
	young	ASY / ASY	893	1.15748e+06	4942	1761	1821	580	2	30	0	0	158	0	0	0	0	0	0	0	0	1	0	0	0	0	0	0	0	1	51	0	0	0	0	0	0	0	0	0	0	0	0	0	0	0	0	0	0
	young	ASY / ASY	894	1.73309e+06	6717	10134	1724	0	0	1	0	4	0	0	0	1	0	0	0	0	0	0	0	0	0	425	0	0	0	3	0	0	0	0	0	0	0	0	132	0	0	0	0	0	1	0	0	0	0
	young	ASY / ASY	895	6.36657e+06	351	36593	732	37	0	0	9	27	0	0	0	0	0	0	0	0	0	0	0	0	0	202	0	0	0	1	0	0	0	0	0	0	0	0	3	0	3	0	0	0	0	0	0	0	0
	middle	ASY / ASY	896	5.88447e+06	327	25651	4690	0	0	0	111	26	0	0	0	0	0	0	0	0	0	0	0	0	0	936	0	0	0	7	0	0	1	0	0	0	0	0	0	0	11	0	0	0	0	0	0	0	0
	middle	ASY / ASY	897	2.06495e+07	93	28606	87	1	0	0	0	5	0	0	0	0	0	0	0	0	0	0	0	0	0	45	0	0	0	1	0	0	0	0	0	0	0	0	1	0	0	0	0	0	1	0	0	0	0
	middle	ASY / ASY	898	4.28048e+07	57	29561	40	0	1	7	1	5	0	0	0	1	0	0	0	0	0	0	0	0	0	9	0	0	0	0	0	0	0	0	0	0	0	0	0	0	0	0	0	0	0	0	0	0	0
	middle	ASY / ASY	899	5.8039e+07	20	22435	3099	0	0	4	3065	77	0	0	0	1	0	0	0	0	0	0	0	0	0	1780	0	0	0	33	0	0	58	0	0	0	0	0	5	0	6	0	0	0	2	0	0	0	0
	old	ASY / ASY	900	2.40613e+07	43	23482	949	0	0	0	1	15	1	0	1	0	0	0	0	0	0	0	0	0	0	26	0	0	0	6	0	0	0	0	0	0	0	0	10	0	4	0	0	0	0	0	0	0	0
	old	ASY / ASY	901	4.66364e+07	1	25804	132	0	1	2	32	7	0	0	0	0	0	0	0	0	0	0	0	0	0	12	0	0	0	1	0	0	0	0	0	0	0	0	0	0	0	0	0	0	0	0	0	0	0
	old	ASY / ASY	902	7.32843e+07	8	10095	148	0	0	24862	11	355	0	0	0	0	0	0	0	0	0	0	0	0	0	68	0	0	0	2	0	0	0	0	0	0	0	0	34	0	0	0	0	0	0	0	0	0	0
	old	ASY / ASY	903	2.57724e+07	55	18141	94	0	0	4	2	5	0	0	1	0	0	0	0	0	0	0	0	0	0	10	0	0	0	0	0	0	0	5	0	0	0	0	0	0	0	0	0	0	0	0	0	0	0
	young	SYM / Early	904	7.00143e+07	29058	12	58	0	0	0	0	0	0	0	0	0	0	0	0	0	0	0	0	0	0	2	0	0	0	5	0	0	0	0	0	1	0	0	0	0	0	0	0	0	0	0	0	0	0
	young	SYM / Early	905	1.12486e+06	5112	3543	710	584	95	901	0	1	0	0	0	49	0	0	0	4	0	146	0	0	0	0	0	0	3	0	0	0	0	0	0	1	0	0	0	0	0	0	0	0	0	0	25	0	0
	young	SYM / Early	906	1.68642e+08	110716	15	0	0	1	0	0	0	0	0	0	1	0	0	0	0	0	0	0	0	0	0	0	0	0	0	0	0	0	0	0	27	0	0	0	0	0	0	0	0	0	0	0	0	0
	young	SYM / Early	907	1.27864e+08	82272	26	1	1	0	4	0	0	0	0	0	0	0	0	0	0	0	0	0	0	0	0	0	0	0	0	0	0	1	0	0	7	0	0	0	0	0	0	0	0	0	0	0	1	0
	middle	SYM / Early	908	3.2327e+07	6537	0	47	0	0	0	0	49348	0	0	0	0	0	0	0	0	0	1	0	0	0	0	0	0	0	0	0	0	0	0	0	0	0	0	31	0	9	0	0	0	34	0	0	0	0
	middle	SYM / Early	909	9.60482e+06	49030	0	375	6	19	0	0	225	13	0	0	0	0	0	0	0	0	0	0	0	0	47	0	0	0	5	0	0	0	0	0	11	0	0	2	0	0	0	0	0	0	0	0	0	0
	middle	SYM / Early	910	4.25013e+06	1203	0	49834	94	0	1	0	942	0	0	77	0	0	0	0	0	0	0	0	0	0	5895	0	0	0	117	0	0	0	0	0	0	0	0	1033	0	0	0	0	0	2	0	0	0	0
	middle	SYM / Early	911	2.00338e+06	21251	0	372	0	1	1	0	1493	1	0	0	1	0	0	0	1	0	0	0	0	0	0	0	0	0	1	0	0	0	0	0	4	0	0	0	0	0	0	0	0	0	0	0	0	0
	old	SYM / Early	912	2.47188e+08	70868	235	358	0	0	543	2	6	12	0	15	0	0	0	41	0	0	0	0	0	0	2	0	0	0	11	0	0	0	0	0	47	0	0	0	0	9	0	0	0	5	0	0	1	0
	old	SYM / Early	913	3.15962e+08	83019	0	14	1	2	0	0	70	0	0	0	0	0	0	0	0	0	11	0	0	0	1	0	0	0	0	0	0	0	0	0	2	0	0	6	0	0	0	0	0	0	0	0	0	0
	old	SYM / Early	914	1.13663e+08	321	23893	56	1	32332	12213	0	269	0	0	0	43	0	0	0	0	0	0	0	0	0	1	0	0	0	0	0	0	0	0	0	0	281	0	62	0	121	0	0	0	121	0	4	0	0
	old	SYM / Early	915	1.32496e+07	1511	20459	129	0	0	33499	1	328	11	0	0	6098	0	0	0	0	0	2	0	0	0	3	0	0	0	0	0	0	0	0	0	16	0	0	66	0	7	0	0	0	59	0	0	0	0
	unknown	SYM / Advanced	916	6.06325e+08	62550	23	6524	0	0	164	0	0	2	0	1	0	0	0	0	0	0	0	0	0	0	17	0	0	0	468	0	0	0	0	0	8	0	0	0	0	1	0	0	0	0	0	0	50	0
	unknown	SYM / Advanced	917	1.96516e+09	30805	1057	12028	1	9	1	1695	52	15846	0	0	0	0	0	0	0	0	0	0	0	0	175	0	0	2	530	0	0	208	0	0	29	0	0	0	0	16	0	1205	201	14	0	0	23	0
	unknown	SYM / Advanced	918	6.91633e+08	764	7	166	57529	1	4	85	0	20	0	0	0	0	0	90	1	0	0	0	0	0	0	0	0	29	5	0	0	7	0	0	0	0	0	0	0	0	0	0	0	0	0	0	0	0
	unknown	SYM / Advanced	919	6.87866e+07	63322	0	14229	175	1	5	0	30	23	0	0	0	0	0	0	0	0	0	0	0	0	218	0	0	4	345	0	0	0	0	0	8	0	0	0	0	0	0	0	0	0	0	0	12	0
	unknown	SYM / Advanced	920	null	41739	38	13936	0	1	1	0	2	1	0	0	0	0	0	0	0	0	0	0	0	0	26	0	0	0	666	0	0	0	0	0	0	0	0	0	0	1	0	0	0	0	0	0	71	0
	unknown	SYM / Advanced	921	1.80142e+09	35691	13	15864	1	0	2	26	0	0	0	0	0	0	0	0	0	0	0	0	0	0	1	0	0	0	830	0	0	1	0	0	1	0	0	0	0	0	0	0	0	0	0	0	74	0
	unknown	SYM / Advanced	922	1.27425e+09	61594	134	13654	0	0	0	0	11	0	0	0	0	0	0	0	0	0	0	0	0	0	2	0	0	0	862	0	0	0	0	0	2	0	0	0	0	6	0	0	0	1	0	0	58	0
	unknown	SYM / Advanced	923	1.88476e+09	36417	0	29250	0	0	20	0	29	0	0	0	0	0	0	1	0	0	0	0	1	0	156	0	0	0	1280	0	0	0	0	0	1	0	0	0	0	2	0	0	0	0	0	0	86	0
6. Hull	young	ASY / ASY	844	702741	1694	0	1	273	0	0	120	2788	0	61	1	197	0	0	0	0	0	0	0	0	0	0	0	0	0	0	0	0	0	0	0	2	0	0	0	0	0	9	0	0	0	109	0	0	58
	young	ASY / ASY	845	749067	4625	0	71	1351	71	57	66	10688	338	5	0	18	0	0	0	0	36	60	0	1475	0	0	0	261	0	0	30	63	0	0	35	1	0	18	158	0	1	78	0	1	5	340	22	0	66
	young	ASY / ASY	846	753548	636	0	1	372	0	72	0	2075	0	13	0	26	0	0	0	0	0	0	0	267	0	0	0	0	1	0	0	0	0	0	0	0	0	0	0	0	0	212	0	0	0	0	0	0	0
	young	ASY / ASY	847	4.78795e+06	273	0	0	227	0	0	0	2854	0	0	0	0	0	0	0	129	16	0	0	0	0	0	0	0	0	0	0	0	0	0	0	1	0	0	0	0	0	249	0	0	0	0	0	0	28
	middle	ASY / ASY	848	8.88418e+06	146	0	0	0	0	278	0	1085	0	87	1	0	0	0	0	0	0	0	0	0	0	0	0	0	0	0	0	0	0	0	0	0	0	0	0	0	0	0	0	0	0	0	0	0	0
	middle	ASY / ASY	849	null	7	0	0	0	0	0	0	264	0	0	0	0	0	0	0	0	0	0	0	0	0	0	0	0	0	0	0	0	0	0	0	0	0	0	0	0	0	0	0	0	0	0	0	0	0
	middle	ASY / ASY	850	1.05712e+06	0	0	0	0	0	1	0	165	0	0	0	0	0	0	0	0	0	0	0	0	0	0	0	0	0	0	0	0	0	0	0	0	0	0	0	0	0	0	0	0	0	0	0	0	0
	middle	ASY / ASY	851	8.90987e+06	2	0	0	0	0	0	0	520	0	38	0	0	0	0	0	0	0	0	0	0	0	0	0	0	0	0	0	0	0	0	0	0	0	0	0	0	0	0	0	34	0	153	0	0	0
	old	ASY / ASY	852	7.64302e+06	0	0	46	0	0	0	0	574	0	0	0	0	0	0	0	0	0	0	0	0	0	0	0	0	0	0	0	0	0	0	0	0	0	0	0	0	0	7	0	0	1	0	0	0	16
	old	ASY / ASY	853	1.4044e+07	6	0	44	1	1	0	0	2740	0	0	0	0	0	0	0	0	0	0	0	0	0	31	0	0	0	0	0	0	0	0	0	0	0	0	0	0	0	0	0	0	1	0	0	0	0
	old	ASY / ASY	854	9.29976e+06	49	2585	0	0	0	0	0	0	0	0	0	0	0	0	0	0	0	0	0	0	0	0	0	0	0	0	0	0	0	0	0	0	0	0	0	0	0	1	0	0	0	0	21	0	0
	old	ASY / ASY	855	8.09349e+06	0	0	17	0	1	0	0	448	0	0	0	0	0	0	0	1	0	0	0	0	0	0	0	0	0	0	0	0	0	0	0	0	0	0	0	0	0	0	0	0	0	0	0	0	49
	young	SYM / ASY	856	8.07873e+06	0	0	0	0	0	0	0	333	0	0	0	0	0	0	0	0	0	0	0	0	0	0	0	0	0	0	0	0	0	0	0	0	0	0	0	0	0	0	0	0	0	0	0	0	0
	young	SYM / ASY	857	1.04832e+07	169	0	0	0	0	0	0	2389	0	0	0	0	0	0	0	0	0	0	0	0	0	1	0	0	0	0	0	0	0	0	0	0	0	0	0	0	0	82	0	0	0	0	0	0	0
	young	SYM / ASY	858	8.07397e+06	10	0	1	0	0	69	0	4493	0	0	0	0	0	0	0	0	0	0	0	0	0	0	0	0	0	0	0	0	0	0	0	0	0	0	0	0	1	16	0	0	0	0	0	0	0
	young	SYM / ASY	859	5.68403e+06	0	0	1	0	0	0	0	3220	0	0	0	0	0	0	0	0	0	0	0	0	0	0	0	0	0	0	0	0	0	0	0	0	0	0	0	0	0	0	0	75	1	0	0	0	0
	middle	SYM / ASY	860	9.43937e+06	46	0	0	0	0	0	0	616	0	0	0	0	0	0	0	0	0	0	0	0	0	0	0	0	0	0	0	0	0	0	0	0	0	0	0	0	0	0	0	0	0	0	0	0	0
	middle	SYM / ASY	861	9.7738e+06	29	0	1	0	12	407	0	512	0	0	0	0	0	0	0	0	0	0	0	0	0	0	0	0	0	0	0	0	0	0	0	0	0	0	0	0	0	0	0	0	0	0	0	0	0
	middle	SYM / ASY	862	7.77881e+06	1	0	1	0	0	0	0	2173	0	0	0	0	0	0	0	0	0	0	0	0	0	0	0	0	0	0	0	0	0	0	0	0	0	0	0	0	0	0	0	0	1	0	0	0	0
	middle	SYM / ASY	863	6.50702e+06	248	0	0	0	0	167	0	841	0	0	0	0	0	0	0	1	0	0	0	0	0	0	0	0	0	0	0	0	0	0	26	0	0	0	0	0	1	0	0	0	0	0	9	0	0
	old	SYM / ASY	864	8.87625e+06	28	0	0	0	0	18	0	3127	0	0	0	0	0	0	174	0	0	0	0	0	0	0	0	0	0	0	0	0	0	0	0	0	0	0	0	0	1	0	0	0	0	0	0	0	0
	old	SYM / ASY	865	1.03602e+06	756	0	429	0	0	0	0	206	0	0	1	0	0	0	0	0	0	0	0	0	0	0	0	0	0	0	0	0	0	0	0	0	0	0	0	0	0	0	0	0	0	0	0	0	0
	old	SYM / ASY	866	5.32468e+06	99	0	51	0	0	0	1	291	0	0	0	0	0	0	0	0	0	0	0	0	0	0	0	0	0	0	0	0	0	0	0	0	0	0	0	0	0	0	0	0	0	0	0	0	0
	old	SYM / ASY	867	1.03002e+07	10	0	0	0	0	0	0	699	10	0	0	0	0	0	0	0	0	0	0	0	0	0	0	0	0	0	0	0	0	0	0	0	0	0	0	0	0	0	0	0	0	0	0	0	0
	young	SYM / Early	868	4.27333e+06	8	0	0	0	0	0	0	96	0	0	511	73	0	0	0	48	0	0	0	0	0	0	0	0	0	0	0	0	0	0	0	0	0	0	0	0	0	0	0	0	0	0	0	0	0
	young	SYM / Early	869	5.70034e+06	1	0	0	0	0	0	0	67	0	0	130	53	0	0	0	46	0	0	0	0	0	0	0	0	0	0	0	0	0	0	0	0	0	0	0	0	0	0	0	0	0	0	22	0	0
	young	SYM / Early	870	656920	1	0	0	0	0	0	0	59	0	0	103	166	0	0	0	0	0	119	0	0	0	0	0	0	0	0	0	0	0	0	0	0	0	0	0	0	0	0	0	0	0	0	0	0	0
	young	SYM / Early	871	2.73392e+07	33057	0	0	0	0	0	0	14	0	0	164	83	0	0	0	0	0	9	0	0	0	0	0	0	0	0	0	0	0	0	0	8	0	0	0	0	0	0	0	0	0	0	11	0	0
	middle	SYM / Early	872	5.72468e+06	7	0	0	0	28	0	0	99	0	0	556	243	0	0	0	49	0	0	0	0	0	0	0	0	0	0	41	0	0	0	0	0	0	88	0	0	0	0	0	0	2	0	0	0	0
	middle	SYM / Early	873	4.16488e+06	1	0	16	0	0	0	0	135	0	0	679	892	0	0	0	0	0	169	0	0	0	0	0	0	0	0	0	0	0	0	0	0	0	0	0	0	0	0	0	0	0	0	1	0	0
	middle	SYM / Early	874	8.50078e+06	6	0	1	0	5	0	0	139	0	0	255	326	0	0	0	0	0	0	0	0	0	0	0	0	0	0	0	0	0	0	0	0	0	0	0	0	0	0	0	0	0	0	0	0	0
	middle	SYM / Early	875	7.58137e+06	0	0	1	0	0	0	1	29	0	0	304	133	0	0	0	0	0	0	0	0	0	0	0	0	0	0	0	0	0	0	0	0	0	0	0	0	0	0	0	0	0	0	0	0	0
	old	SYM / Early	876	5.70146e+06	1	0	0	0	0	0	0	315	0	0	6248	386	0	0	0	0	0	0	0	0	0	0	0	0	0	0	0	0	0	0	0	0	0	0	0	0	0	0	0	0	0	0	0	0	0
	old	SYM / Early	877	4.44898e+08	8	0	0	0	45436	0	0	14	0	0	9	0	0	0	0	0	0	0	0	0	0	0	0	0	0	0	0	0	0	0	0	0	0	0	0	0	0	0	0	0	0	0	7	1	0
	old	SYM / Early	878	5.14889e+06	0	0	0	1	274	0	0	723	0	0	722	538	0	0	0	0	0	479	0	0	0	0	0	0	0	0	0	0	0	0	0	0	0	0	0	0	0	0	0	0	1	0	0	0	0
	old	SYM / Early	879	5.90869e+06	21	0	0	0	116	0	0	266	0	0	1233	2429	0	0	0	0	0	0	0	0	0	0	0	0	0	0	0	0	0	0	0	0	0	0	0	0	0	0	0	0	0	0	0	0	95
	unknown	SYM / Advanced	880	null	82	0	5	0	298	0	0	0	1	0	349	212	0	0	0	36	0	0	0	0	0	0	0	0	0	0	0	0	0	0	0	0	0	0	0	0	0	0	0	0	0	0	1	0	0
	unknown	SYM / Advanced	881	5.13433e+06	141	0	0	0	580	0	0	54	0	0	758	565	0	0	0	755	0	0	0	0	0	0	0	0	0	1	0	0	0	0	0	0	0	0	0	0	0	0	0	0	0	0	0	0	0
	unknown	SYM / Advanced	882	5.37859e+06	6	0	0	0	3015	1	0	55	0	0	1945	113	0	0	0	32	31	868	0	0	0	0	0	25	0	0	11	0	1	0	0	0	9	0	0	0	0	0	0	0	0	0	41	0	0
	unknown	SYM / Advanced	883	4.63854e+06	8	0	2	0	0	0	0	411	0	0	260	390	0	0	0	0	0	255	0	0	0	0	0	0	0	0	0	0	0	0	0	0	0	0	0	0	0	0	0	0	0	0	1	0	0
	unknown	SYM / Advanced	884	3.22224e+06	1	0	4	0	1	0	0	103	0	0	510	302	0	0	0	0	0	0	0	0	0	0	0	0	0	0	0	0	0	0	0	0	0	0	0	0	0	0	0	0	0	0	0	0	0
	unknown	SYM / Advanced	885	1.44952e+08	44	0	0	0	38657	0	0	10	0	0	8	15	0	0	0	0	0	0	0	0	0	0	0	0	0	0	0	0	0	0	0	0	8	0	0	0	0	0	1	0	0	0	10	0	0
	unknown	SYM / Advanced	886	3.86999e+06	0	0	0	1	79	0	0	237	0	0	886	177	0	0	0	3350	0	499	0	0	0	0	0	215	0	0	0	0	0	0	0	0	0	0	0	0	0	0	0	0	0	0	4	0	0
	unknown	SYM / Advanced	887	7.25514e+08	1	0	1	0	5976	0	0	8	0	0	10	0	0	0	0	34564	0	0	0	0	0	0	0	38	0	0	0	0	0	0	0	0	7	0	0	1371	0	0	0	0	0	0	1	0	0
	unknown	SYM / Advanced	888	4.4773e+06	2	0	1	0	1010	0	0	16	72	0	163	442	0	0	0	647	0	0	0	0	0	0	0	0	0	0	0	0	0	0	0	0	0	0	0	0	0	0	0	0	0	0	0	0	0
	unknown	SYM / Advanced	889	6.29619e+10	14	22	1	1	0	0	1	0	0	0	71020	2	0	0	0	0	0	1	0	0	0	0	0	0	0	0	0	0	0	0	0	0	0	0	0	0	0	0	0	0	0	0	0	0	0
	unknown	SYM / Advanced	890	1.2861e+09	89	22	6	0	5	0	0	0	0	0	1229	63113	0	0	0	0	0	0	0	0	0	0	0	9	0	0	0	0	0	0	0	0	0	0	0	0	0	0	0	0	0	0	136	0	0
	unknown	SYM / Advanced	891	2.79333e+09	15	14	4	0	7232	9	0	1	0	0	17	12	0	0	0	753	0	30015	0	0	0	0	0	138	0	0	0	0	0	0	0	0	104	0	0	1934	0	0	0	0	0	0	0	0	0
Tucson AZ. Known age larvae
	0-16 hours old	ASY / ASY	A11	8514.08	96	0	0	0	0	0	0	92	0	1	0	0	0	0	0	18	0	0	0	48	0	0	0	0	0	0	0	0	0	0	0	0	0	9	0	0	0	79	0	0	0	0	55	0	0
	0-16 hours old	ASY / ASY	A12	8661.25	0	0	0	0	0	0	0	12	20	0	0	0	0	0	0	0	0	16	0	0	0	0	0	0	0	0	0	0	0	0	0	0	0	0	67	0	0	62	0	0	0	0	0	0	50
	0-16 hours old	ASY / ASY	A13	10664.1	0	16	0	0	0	125	0	0	29	4	0	0	0	0	0	0	0	0	0	0	0	0	0	0	0	0	0	0	0	0	0	0	0	0	0	0	0	81	0	0	0	0	171	0	0
	0-16 hours old	ASY / ASY	A14	10236.1	92	0	0	0	0	0	0	7	0	1	0	0	0	0	0	0	0	0	0	0	0	0	0	0	0	0	0	0	0	0	0	0	0	0	63	0	0	112	0	0	0	0	1	0	38
	0-16 hours old	ASY / ASY	A15	11630.5	253	0	0	0	13	36	0	182	4	0	0	94	0	0	0	0	0	410	0	134	0	0	0	0	0	0	0	0	0	0	0	0	0	0	51	0	0	321	0	0	0	20	0	0	132
	24-40 hours old	ASY / ASY	A21	16810	0	0	0	0	0	0	0	528	0	0	0	0	0	0	117	12	0	0	0	0	0	0	0	0	0	0	0	0	0	0	0	0	0	0	33	0	0	0	0	0	0	5	0	0	15
	24-40 hours old	ASY / ASY	A22	23579.2	212	0	0	0	0	0	0	211	0	0	0	1	0	147	0	0	0	0	0	0	0	0	0	0	0	0	0	0	0	0	0	0	0	0	0	0	0	0	0	0	0	0	0	0	0
	24-40 hours old	ASY / ASY	A23	4780.2	96	0	0	0	0	0	0	202	0	3	0	0	0	0	0	0	0	0	0	0	0	0	0	0	0	0	0	0	0	0	0	0	0	0	0	0	0	0	0	0	0	30	0	0	0
	24-40 hours old	ASY / ASY	A24	20066.9	0	0	0	0	0	0	0	399	0	2	0	16	0	0	0	0	0	0	150	0	0	0	0	0	0	0	0	0	0	0	0	0	0	0	0	0	0	1	0	0	0	0	0	0	0
	24-40 hours old	ASY / ASY	A25	26236.7	0	0	0	0	0	0	0	68	56	2	0	0	0	0	0	0	0	0	0	0	0	0	0	0	0	0	0	0	0	0	0	0	0	0	0	0	0	0	0	0	0	0	1	0	0
	48-64 hours old	ASY / ASY	A31	40596.1	0	0	0	0	0	0	0	109	2	0	0	5	0	0	0	0	0	0	0	0	0	0	0	0	0	0	0	0	0	0	0	0	0	0	0	0	0	0	0	0	0	0	0	0	0
	48-64 hours old	ASY / ASY	A32	16563.1	0	0	0	0	0	0	0	11	0	0	0	0	0	0	0	50	0	0	0	0	0	0	0	0	0	0	0	0	0	0	0	0	0	0	0	0	0	0	0	0	0	0	1	0	0
	48-64 hours old	ASY / ASY	A33	45375	0	0	0	0	0	0	0	211	0	0	0	0	0	0	0	0	0	0	0	0	0	0	0	0	0	0	0	0	0	0	0	0	0	0	0	0	0	0	0	0	0	0	2	0	0
	48-64 hours old	ASY / ASY	A34	39273.7	0	0	0	0	0	0	0	155	0	0	0	0	0	0	0	0	0	0	0	0	0	0	0	0	0	0	0	0	0	0	0	0	0	0	0	0	0	0	0	0	0	0	0	0	0
	48-64 hours old	ASY / ASY	A35	32685.7	0	0	0	0	0	448	0	110	0	6	0	0	0	0	0	0	0	0	0	0	92	0	0	0	0	0	0	0	0	0	0	0	0	0	167	0	0	56	0	0	0	0	1	0	0
	72-88 hours old	ASY / ASY	A41	110757	26	0	0	0	0	0	0	7120	0	0	0	0	0	0	0	0	0	0	0	0	0	0	0	70	0	0	0	0	0	0	0	0	0	0	0	0	0	0	0	0	1	0	0	0	0
	72-88 hours old	ASY / ASY	A42	116185	90	0	0	0	0	0	0	3920	0	1	0	12	0	0	0	0	338	0	0	0	0	0	0	0	0	0	0	0	0	0	0	0	0	56	0	0	0	0	0	0	1	0	0	0	0
	72-88 hours old	ASY / ASY	A43	136965	0	0	0	0	0	0	0	973	0	0	0	0	0	0	0	0	0	0	0	0	0	0	0	0	0	0	0	0	0	0	0	0	0	0	0	0	0	0	0	0	0	0	0	0	0
	72-88 hours old	ASY / ASY	A44	99186	0	0	44	0	0	0	0	1526	0	1	0	0	0	233	0	0	189	0	0	0	0	0	0	0	0	0	0	0	0	0	0	0	0	1	0	0	0	0	0	0	0	0	0	0	0
	72-88 hours old	ASY / ASY	A45	91787.1	0	0	0	0	0	0	0	367	0	1	0	0	0	50	0	0	0	0	0	18	0	0	0	0	0	0	0	0	0	0	0	0	0	29	0	0	0	0	0	0	0	0	0	0	0
	96-112 hours old	ASY / ASY	A51	62612.1	21	0	615	0	0	0	0	586	0	0	0	0	0	0	0	0	0	0	0	0	0	0	0	0	0	0	0	0	0	0	0	0	0	0	0	0	0	104	0	0	0	0	0	0	0
	96-112 hours old	ASY / ASY	A52	52242.6	31	0	548	0	0	0	0	1100	0	0	0	0	0	0	0	1	0	0	0	0	0	0	0	0	0	0	0	0	0	0	0	0	0	0	0	0	0	0	0	0	0	0	0	0	0
	96-112 hours old	ASY / ASY	A53	99406.1	0	0	49	1	0	0	0	3564	0	0	0	0	0	0	0	0	0	0	0	0	0	0	0	0	0	0	0	0	0	0	0	0	0	0	0	0	0	0	0	0	0	0	0	0	0
	96-112 hours old	ASY / ASY	A54	41227.7	11	0	1327	1	11	61	0	362	1	0	0	0	0	0	0	0	0	0	0	0	0	0	0	0	0	0	0	0	0	0	0	0	0	0	0	0	0	0	0	0	0	0	0	0	0
	96-112 hours old	ASY / ASY	A55	57156.9	16	0	30	0	0	0	0	226	0	0	0	0	0	0	0	0	0	0	0	0	0	0	0	0	0	0	0	0	0	0	0	0	0	0	0	0	0	0	0	0	0	0	0	0	0
	0-16 hours old	ASY / ASY	B11	null	0	0	0	0	0	0	0	31	0	2	0	0	0	0	0	0	0	0	0	0	0	0	0	0	0	0	0	0	0	0	0	0	0	54	0	0	0	11	0	0	0	31	0	0	126
	0-16 hours old	ASY / ASY	B12	10568.6	43	0	0	0	0	0	0	107	0	0	0	0	0	0	0	0	0	133	0	0	0	0	0	0	0	0	0	0	0	0	0	0	0	10	0	0	0	84	0	0	0	0	99	0	0
	0-16 hours old	ASY / ASY	B13	3528.59	0	0	0	0	0	0	0	17	0	0	0	0	0	0	0	0	0	0	0	0	0	0	0	0	0	0	0	0	0	0	0	0	0	10	0	0	0	0	0	0	0	3	132	0	0
	0-16 hours old	ASY / ASY	B14	5921.84	0	0	0	0	0	0	0	72	1	0	0	0	0	0	0	0	0	0	0	0	0	0	0	0	0	0	0	0	0	0	0	0	0	0	0	0	0	0	0	0	0	0	1	0	0
	0-16 hours old	ASY / ASY	B15	6065.68	0	0	0	0	0	0	0	8	0	0	0	0	0	0	0	0	0	0	0	0	0	0	0	0	0	0	0	0	0	0	0	0	0	0	0	0	0	0	0	0	0	0	9	0	0
	24-40 hours old	ASY / ASY	B21	14122.9	0	0	0	0	0	0	0	56	0	0	0	0	0	0	0	0	0	0	0	0	0	0	0	0	0	0	0	0	0	0	0	0	0	0	0	0	0	1	0	0	0	0	1	0	91
	24-40 hours old	ASY / ASY	B22	16217.1	48	0	0	0	0	0	15	14	55	1	0	218	0	0	0	0	0	0	0	129	0	0	0	0	0	0	0	0	0	0	0	0	0	121	60	0	0	193	0	0	0	0	323	0	209
	24-40 hours old	ASY / ASY	B23	15145.1	113	0	0	0	93	0	0	176	0	1	0	0	0	0	0	0	0	0	0	0	0	0	0	0	0	0	0	0	0	0	0	0	0	0	0	0	0	8	0	0	0	0	88	0	0
	24-40 hours old	ASY / ASY	B24	15099	50	0	24	0	0	0	0	17	0	0	0	0	0	0	0	0	0	11	0	30	0	0	0	0	0	0	0	0	0	0	0	0	0	0	0	0	0	18	0	0	0	0	0	0	0
	24-40 hours old	ASY / ASY	B25	13642.2	0	0	0	0	0	0	0	70	126	0	0	0	0	7	0	0	22	0	0	0	0	0	0	0	0	0	0	0	0	0	0	0	0	0	0	0	0	70	0	0	0	6	7	0	0
	48-64 hours old	ASY / ASY	B31	35209.6	0	0	47	0	0	0	0	39	0	2	0	50	0	0	0	0	0	0	0	0	0	0	0	0	0	0	0	0	0	0	0	0	0	11	0	0	0	18	0	0	0	0	35	0	5
	48-64 hours old	ASY / ASY	B32	41333.2	0	0	0	0	0	0	0	13	0	1	0	0	0	0	0	0	0	0	0	0	0	0	0	0	0	0	0	0	0	0	0	0	0	0	0	0	0	0	0	0	0	0	0	0	0
	48-64 hours old	ASY / ASY	B33	39333.3	0	0	0	0	0	0	0	12	0	0	0	0	0	0	0	0	0	0	0	0	0	0	0	0	0	0	0	0	0	0	0	0	0	0	0	0	0	0	0	0	0	0	0	0	0
	48-64 hours old	ASY / ASY	B34	35221.9	0	0	0	0	0	0	0	85	21	0	0	0	0	0	0	0	57	0	0	0	0	0	0	0	0	0	0	0	0	0	0	0	0	107	0	0	0	29	0	0	0	0	34	0	13
	48-64 hours old	ASY / ASY	B35	28075.2	70	0	0	57	0	0	0	88	0	0	0	0	0	0	0	0	0	0	0	0	106	0	0	0	0	0	0	0	0	0	0	0	0	0	0	0	0	0	0	0	0	0	3	0	114
	72-88 hours old	ASY / ASY	B41	207215	0	0	0	0	0	0	0	643	0	0	0	0	0	0	0	0	0	0	0	0	0	0	0	0	0	0	0	0	0	0	0	0	0	0	0	0	0	0	0	0	0	0	0	0	0
	72-88 hours old	ASY / ASY	B42	118216	0	0	217	0	0	0	0	433	0	1	0	0	0	12	0	0	0	0	0	44	0	0	0	0	0	0	0	0	0	0	0	0	0	0	0	0	0	0	0	0	0	0	0	0	0
	72-88 hours old	ASY / ASY	B43	203040	0	0	564	0	0	0	0	1026	0	0	0	32	0	0	0	0	188	0	0	0	0	0	0	0	0	0	0	0	0	0	0	0	0	0	0	0	0	32	0	0	0	0	0	0	0
	72-88 hours old	ASY / ASY	B44	246791	0	0	0	0	0	0	0	6439	31	3	0	141	0	0	0	0	0	0	0	0	0	0	0	0	0	0	0	0	0	0	0	0	0	0	0	0	0	11	0	0	1	0	0	0	0
	72-88 hours old	ASY / ASY	B45	166790	0	0	344	0	0	0	0	1071	0	0	0	0	0	0	0	0	0	0	0	0	0	0	0	0	0	0	0	0	0	0	0	0	0	0	0	0	0	0	0	0	0	0	0	0	0
	96-112 hours old	ASY / ASY	B51	136715	76	1007	15980	0	9	0	0	0	0	0	0	0	0	0	0	0	0	0	0	0	0	0	0	0	0	0	0	0	0	0	0	0	0	0	0	0	0	0	0	0	0	0	0	0	0
	96-112 hours old	ASY / ASY	B52	752511	1	0	57005	0	0	0	0	84	0	0	0	0	0	0	0	0	0	0	0	0	0	0	0	0	0	13	0	0	0	0	0	0	0	0	0	0	0	0	0	0	0	0	0	0	0
	96-112 hours old	ASY / ASY	B53	88961.3	0	0	2052	0	0	1	0	1935	0	0	0	0	0	11	0	0	0	0	0	0	0	0	0	0	0	0	0	0	0	0	0	0	0	0	0	0	0	0	0	0	0	0	0	0	0
	96-112 hours old	ASY / ASY	B54	761119	17	0	57934	0	4	1	1	1251	0	0	0	1	0	174	0	0	0	0	0	0	0	0	0	0	0	3	0	0	0	0	0	0	0	0	0	0	1	0	0	0	0	0	0	0	0
	96-112 hours old	ASY / ASY	B55	126899	8	0	1077	0	0	0	0	31333	0	95	0	0	0	2834	0	0	0	0	0	0	0	0	0	0	0	1	0	0	0	0	0	0	0	191	0	0	0	0	0	0	1	0	0	0	0
	0-16 hours old	ASY / ASY	D11	13017.7	10	0	0	0	0	0	0	19	0	0	0	20	0	0	0	0	0	0	0	0	0	0	0	0	0	0	0	0	0	0	0	0	0	0	0	0	0	32	0	0	0	30	0	0	3
	0-16 hours old	ASY / ASY	D12	13186.2	60	0	0	0	0	0	0	227	0	0	0	0	0	0	0	0	0	0	0	0	0	0	0	0	0	0	0	0	0	0	0	0	0	0	0	0	0	0	0	0	0	0	1	0	0
	0-16 hours old	ASY / ASY	D13	16993.1	0	0	0	0	11	0	0	291	16	0	0	38	0	0	0	0	0	58	0	92	0	0	0	0	0	0	39	0	0	0	0	0	0	0	0	0	0	43	0	0	0	0	1	0	0
	0-16 hours old	ASY / ASY	D14	13132.4	0	0	0	0	0	116	0	36	0	0	0	0	0	0	0	0	0	0	0	0	38	0	0	0	0	0	0	0	0	0	0	0	0	0	0	0	0	0	0	0	0	0	99	0	0
	0-16 hours old	ASY / ASY	D15	15793.7	0	0	0	0	0	344	0	47	5	2	0	0	0	0	0	0	0	51	0	0	0	0	0	0	0	0	0	0	0	0	0	0	0	0	0	0	0	63	0	0	0	75	1	0	0
	24-40 hours old	ASY / ASY	D21	18830.4	10	0	1	0	0	0	0	12	0	0	0	0	0	0	0	0	0	0	0	0	0	0	0	0	0	0	0	0	0	0	0	0	0	0	0	0	0	0	0	0	0	0	97	0	0
	24-40 hours old	ASY / ASY	D22	16751.2	0	0	0	5	0	3	0	1136	44	0	0	0	0	0	0	0	40	0	0	0	0	0	0	0	0	0	152	0	0	0	0	0	0	0	0	0	0	926	0	0	0	15	0	0	0
	24-40 hours old	ASY / ASY	D23	13028.6	0	0	0	0	2	0	0	257	0	1	0	0	0	31	0	0	104	0	0	81	0	0	0	0	0	0	0	0	0	0	0	0	0	0	0	0	0	130	0	0	0	93	82	0	0
	24-40 hours old	ASY / ASY	D24	15973.6	85	0	0	0	0	97	0	105	33	0	0	0	0	0	0	0	92	0	0	0	0	0	0	0	0	0	0	0	0	0	0	0	0	128	0	0	0	145	0	0	0	0	55	0	53
	24-40 hours old	ASY / ASY	D25	21688.8	63	0	95	0	0	57	0	171	0	2	0	0	0	0	0	0	0	0	79	0	0	0	0	0	0	0	0	0	0	0	0	0	0	113	0	0	0	7	0	0	0	0	28	0	0
	48-64 hours old	ASY / ASY	D31	22591.8	0	0	0	0	0	0	0	9	0	1	0	0	0	0	0	0	0	0	0	0	0	0	0	0	0	0	0	0	0	0	0	0	0	0	0	0	0	0	0	0	0	0	0	0	0
	48-64 hours old	ASY / ASY	D32	10633.6	0	0	0	0	0	0	0	120	0	0	0	0	0	0	0	0	0	0	0	0	0	0	0	0	0	0	0	0	0	0	0	0	0	0	0	0	0	0	0	0	0	0	0	0	0
	48-64 hours old	ASY / ASY	D33	17428.1	16	0	0	0	0	0	0	81	5	0	0	1	0	0	0	0	0	0	0	82	0	0	0	0	0	0	0	0	0	0	0	0	0	0	0	0	0	0	0	0	0	0	0	0	0
	48-64 hours old	ASY / ASY	D34	22660.9	0	0	0	0	0	0	0	0	0	0	0	0	0	0	0	0	0	0	0	0	0	0	0	0	0	0	0	0	0	0	0	0	0	7	0	0	0	0	0	0	0	0	1	0	0
	48-64 hours old	ASY / ASY	D35	13575.5	0	0	0	0	0	0	0	116	0	1	0	0	0	0	0	0	0	0	0	0	0	0	0	0	0	0	0	0	0	0	0	0	0	0	0	0	0	0	0	0	0	0	1	0	0
	72-88 hours old	ASY / ASY	D41	136003	0	1	0	0	0	0	0	1	0	8	0	0	0	0	0	0	0	0	0	0	0	0	0	0	0	0	0	0	0	0	0	0	0	0	0	0	0	0	0	0	0	0	164	0	0
	72-88 hours old	ASY / ASY	D42	68203.2	0	1	0	0	0	0	0	0	0	1	0	0	0	211	0	0	0	0	0	0	0	0	0	0	0	0	0	0	0	0	0	0	0	0	0	0	0	0	0	0	0	0	58	0	0
	72-88 hours old	ASY / ASY	D43	73914.3	0	0	0	0	0	0	0	11	0	0	0	0	0	76	0	0	0	0	0	0	0	0	0	0	0	0	0	0	0	0	0	0	0	0	0	0	0	0	0	0	0	0	0	0	0
	72-88 hours old	ASY / ASY	D44	128654	34	0	0	0	0	0	0	1	0	0	0	1	0	35	0	0	0	0	0	0	0	0	0	0	0	0	0	0	0	0	0	0	0	0	0	0	0	0	0	0	0	0	0	0	0
	72-88 hours old	ASY / ASY	D45	117005	0	0	0	0	0	0	0	5	0	0	0	0	0	0	0	0	0	0	0	0	0	0	0	0	0	0	0	0	0	0	0	0	0	0	0	0	0	0	0	0	0	0	0	0	0
	96-112 hours old	ASY / ASY	D53	198963	1183	0	71	1	0	28920	0	2316	0	8	1	0	0	24	0	0	0	0	0	0	0	0	0	0	0	0	0	0	0	0	0	0	0	40	0	0	0	0	0	0	0	0	1	0	0
	96-112 hours old	ASY / ASY	D54	61404.3	264	0	1048	0	0	69	0	405	0	0	0	1	0	59	0	1	0	0	0	0	0	0	0	0	0	0	0	0	0	0	0	0	0	0	0	0	0	0	0	0	0	0	0	0	0
	96-112 hours old	ASY / ASY	D55	144770	51	0	34	0	0	0	0	8414	0	2	0	0	0	1	0	0	0	0	0	0	0	0	0	0	0	0	0	0	0	0	0	0	0	0	0	0	0	0	0	0	0	0	0	0	0
	96-112 hours old	ASY / ASY	D56	205623	11	17111	0	0	0	0	0	5	0	0	0	8	0	0	0	0	0	12	0	0	0	0	0	0	0	0	0	0	0	0	0	0	0	0	0	0	0	22	0	0	0	0	0	0	0
	96-112 hours old	ASY / ASY	D57	93325.4	77	0	98	0	0	0	0	200	0	7	0	0	0	0	0	0	64	0	0	0	0	0	0	0	0	0	0	0	0	0	0	0	0	0	0	0	0	0	0	0	0	0	0	0	0
[truncated: 10 more columns]

## Sheet: Raw data set
Title: A high-throughput sequencing survey characterizing European foulbrood disease and Varroosis in honey bees.
Authors: Kirk E. Anderson, Duan C. Copeland, Robert Erickson, Amy S. Floyd, Patrick Maes and Brendon Mott
Table S3. Raw sequence reads returned by Illumina sequencing and listed by OTU and apiary.
Next generation sequencing returned 16,769,830 raw reads (400 bp) for the 348 libraries, approximately 48 libraries per disease apiary (Illinois), and 75 libraries dedicated to the characterization of known age larvae from a disease-free apiary in Tucson Arizona.
	Read #	5655043	2679591	1473450	1116440	1024650	506491	490585	402197	257830	245897	358781	218614	203770	233725	110060	88361	78509	79010	83019	64479	62684	59118	52290	46696	77824	37925	40863	40919	35514	81403	60500	42624	29323	30848	28311	26271	25517	24295	22643	15791	19136	25398	21076	12018	8134	7960	16493	9938
	Taxonomy	Bacteria(100);Firmicutes(100);Bacilli(100);Lactobacillales(100);Lactobacillales_unclassified(100);Lactobacillales_unclassified(100);Lactobacillales_unclassified(100);	Bacteria(100);Bacteroidetes(100);Bacteroidia(100);Chitinophagales(100);Chitinophagaceae(100);Sediminibacterium(100);Sediminibacterium_magnilacihabitans(100);	Bacteria(100);Proteobacteria(100);Gammaproteobacteria(100);Burkholderiales(100);Burkholderiaceae(100);Ralstonia(100);Ralstonia_pickettii(100);	Bacteria(100);Proteobacteria(100);Alphaproteobacteria(100);Acetobacterales(100);Acetobacteraceae(100);Bombella(100);Bombella_apis(100);	Bacteria(100);Firmicutes(100);Bacilli(100);Lactobacillales(100);Lactobacillaceae(100);Apilactobacillus(100);Apilactobacillus_kunkeei(100);	Bacteria(100);Firmicutes(100);Bacilli(100);Lactobacillales(100);Enterococcaceae(100);Enterococcus(100);Enterococcus_faecalis(100);	Bacteria(100);Proteobacteria(100);Alphaproteobacteria(100);Caulobacterales(100);Caulobacteraceae(100);Caulobacter(100);Caulobacter_s_bxid5720(100);	Bacteria(100);Proteobacteria(100);Gammaproteobacteria(100);Orbales(100);Orbaceae(100);Frischella(100);Frischella_perrara(100);	Bacteria(100);Proteobacteria(100);Alphaproteobacteria(100);Rhizobiales(100);Xanthobacteraceae(100);Bradyrhizobium(100);Bradyrhizobium_unclassified(100);	Bacteria(100);Firmicutes(100);Clostridia(100);Lachnospirales(100);Lachnospiraceae(100);Lachnospiraceae_unclassified(100);Lachnospiraceae_unclassified(100);	Bacteria(100);Firmicutes(100);Bacilli(100);Lactobacillales(100);Leuconostocaceae(100);Fructobacillus(100);Fructobacillus_fructosus(100);	Bacteria(100);Proteobacteria(100);Alphaproteobacteria(100);Acetobacterales(100);Acetobacteraceae(100);Bombella(100);Bombella_unclassified(100);	Bacteria(100);Proteobacteria(100);Gammaproteobacteria(100);Burkholderiales(100);Comamonadaceae(100);Pelomonas(100);Pelomonas_saccharophila(100);	Bacteria(100);Firmicutes(100);Bacilli(100);Lactobacillales(100);Lactobacillaceae(100);Lactobacillus(100);Lactobacillus_apis(100);	Bacteria(100);Firmicutes(100);Bacilli(100);Lactobacillales(100);Lactobacillaceae(100);Lactobacillus(100);Lactobacillus_panisapium(100);	Bacteria(100);Proteobacteria(100);Gammaproteobacteria(100);Enterobacterales(100);Enterobacteriaceae(100);Serratia(100);Serratia_marcescens(100);	Bacteria(100);Cyanobacteria(100);Cyanophyceae(100);Chroococcales(100);f_bxid5855(100);g_bxid5855(100);g_bxid5855_s_bxid5855(100);	Bacteria(100);Proteobacteria(100);Gammaproteobacteria(100);Burkholderiales(100);Neisseriaceae(100);Snodgrassella(100);Snodgrassella_alvi(100);	Bacteria(100);Proteobacteria(100);Gammaproteobacteria(100);Enterobacterales(100);Pectobacteriaceae(100);Lonsdalea(100);Lonsdalea_iberica(100);	Bacteria(100);Firmicutes(100);Bacilli(100);Bacillales(100);Planococcaceae(100);Lysinibacillus(100);Lysinibacillus_fusiformis(100);	Bacteria(100);Proteobacteria(100);Gammaproteobacteria(100);Enterobacterales(100);Enterobacteriaceae(100);Shigella(100);Shigella_sonnei(100);	Bacteria(100);Proteobacteria(100);Gammaproteobacteria(100);Salinisphaerales(100);Solimonadaceae(100);Nevskia(100);Nevskia_ramosa(100);	Bacteria(100);Proteobacteria(100);Gammaproteobacteria(100);Orbales(100);Orbaceae(100);Gilliamella(100);Gilliamella_s_bxid9399(100);	Bacteria(100);Actinobacteriota(100);Actinobacteria(100);Bifidobacteriales(100);Bifidobacteriaceae(100);Bifidobacterium(100);Bifidobacterium_indicum(100);	Bacteria(100);Proteobacteria(100);Gammaproteobacteria(100);Pseudomonadales(100);Moraxellaceae(100);Acinetobacter(100);Acinetobacter_indicus(100);	Bacteria(100);Acidobacteria(100);Acidobacteriae(100);Bryobacterales(100);Bryobacteraceae(100);g_bxid5839(100);g_bxid5839_s_bxid5839(100);	Bacteria(100);Actinobacteriota(100);Actinobacteria(100);Propionibacteriales(100);Propionibacteriaceae(100);Cutibacterium(100);Cutibacterium_acnes(100);	Bacteria(100);Proteobacteria(100);Gammaproteobacteria(100);Orbales(100);Orbaceae(100);Gilliamella(100);Gilliamella_apis(100);	Bacteria(100);Firmicutes(100);Bacilli(100);Bacillales(100);Bacillaceae(100);Bacillus(100);Bacillus_wiedmannii(100);	Bacteria(100);Bacteria_unclassified(100);Bacteria_unclassified(100);Bacteria_unclassified(100);Bacteria_unclassified(100);Bacteria_unclassified(100);Bacteria_unclassified(100);	Bacteria(100);Proteobacteria(100);Gammaproteobacteria(100);Orbales(100);Orbaceae(100);Gilliamella(100);Gilliamella_apicola(100);	Bacteria(100);Proteobacteria(100);Gammaproteobacteria(100);Pseudomonadales(100);Moraxellaceae(100);Acinetobacter(100);Acinetobacter_unclassified(100);	Bacteria(100);Firmicutes(100);Bacilli(100);Paenibacillales(100);Paenibacillaceae(100);Paenibacillus(100);Paenibacillus_alvei(100);	Bacteria(100);Actinobacteriota(100);Actinobacteria(100);Bifidobacteriales(100);Bifidobacteriaceae(100);Bifidobacterium(100);Bifidobacterium_asteroides(100);	Bacteria(100);Proteobacteria(100);Alphaproteobacteria(100);Alphaproteobacteria_unclassified(100);Alphaproteobacteria_unclassified(100);Alphaproteobacteria_unclassified(100);Alphaproteobacteria_unclassified(100);	Bacteria(100);Firmicutes(100);Bacilli(100);Lactobacillales(100);Enterococcaceae(100);Enterococcus(100);Enterococcus_faecium(100);	Bacteria(100);Firmicutes(100);Bacilli(100);Lactobacillales(100);Lactobacillaceae(100);Apilactobacillus(100);Apilactobacillus_apinorum(100);	Bacteria(100);Proteobacteria(100);Deltaproteobacteria(100);Myxococcales(100);Labilitrichaceae(100);g_bxid5782(100);g_bxid5782_s_bxid5782(100);	Bacteria(100);Firmicutes(100);Bacilli(100);Lactobacillales(100);Lactobacillaceae(100);Leuconostoc(100);Leuconostoc_mesenteroides(100);	Bacteria(100);Proteobacteria(100);Gammaproteobacteria(100);Orbales(100);Orbaceae(100);Gilliamella(100);Gilliamella_unclassified(100);	Bacteria(100);Firmicutes(100);Bacilli(100);Lactobacillales(100);Enterococcaceae(100);Enterococcus(100);Enterococcus_unclassified(100);	Bacteria(100);Proteobacteria(100);Gammaproteobacteria(100);Nevskiales(100);Nevskiaceae(100);Acidibacter(100);Acidibacter_s_bxid5744(100);	Bacteria(100);Firmicutes(100);Bacilli(100);Lactobacillales(100);Lactobacillaceae(100);Apilactobacillus(100);Apilactobacillus_unclassified(100);	Bacteria(100);Proteobacteria(100);Gammaproteobacteria(100);Pseudomonadales(100);Pseudomonadaceae(100);Pseudomonas(100);Pseudomonas_fildesensis(100);	Bacteria(100);Proteobacteria(100);Alphaproteobacteria(100);Rhizobiales(100);Rhizobiaceae(100);Rhizobium(100);Rhizobium_acidisoli(100);	Bacteria(100);Proteobacteria(100);Gammaproteobacteria(100);Burkholderiales(100);Comamonadaceae(100);Curvibacter(100);Curvibacter_s_bxid5464(100);	Bacteria(100);Proteobacteria(100);Gammaproteobacteria(100);Pseudomonadales(100);Moraxellaceae(100);Acinetobacter(100);Acinetobacter_towneri(100);	Bacteria(100);Proteobacteria(100);Alphaproteobacteria(100);Rhizobiales(100);Rhizobiaceae(100);Mesorhizobium(100);Mesorhizobium_unclassified(100);
APIARY	Sample/OTU	Otu0001	Otu0002	Otu0003	Otu0004	Otu0005	Otu0006	Otu0007	Otu0008	Otu0009	Otu0010	Otu0011	Otu0012	Otu0013	Otu0014	Otu0016	Otu0017	Otu0018	Otu0019	Otu0020	Otu0021	Otu0022	Otu0023	Otu0025	Otu0027	Otu0028	Otu0030	Otu0031	Otu0032	Otu0033	Otu0035	Otu0036	Otu0041	Otu0042	Otu0043	Otu0044	Otu0045	Otu0046	Otu0047	Otu0048	Otu0051	Otu0052	Otu0053	Otu0056	Otu0058	Otu0063	Otu0066	Otu0068	Otu0069
Spring Valley, Illinois	327	80	371	286	1076	5977	2	35	842	17	55657	82	7	37	4	0	0	0	2	0	6	0	3	7	0	0	19	0	0	0	15	40	0	0	0	1	0	61	0	0	0	0	0	13	6	0	0	0	0
	328	73	4823	3447	17887	13046	1	442	1	382	0	225	9	336	2	0	0	0	0	0	124	0	71	0	0	0	89	3	0	0	71	0	0	0	0	106	0	349	1	0	0	0	1	3	49	0	0	0	0
	329	39	1076	873	40547	3464	0	135	0	57	53	224	19	115	0	0	0	0	0	0	19	0	14	7	0	0	11	0	0	0	15	0	3	0	0	25	2	25	6	0	0	0	3	3	1	6	0	0	4
	330	50	823	644	38402	4331	15	84	0	37	5	13	19	73	0	0	0	0	0	0	18	0	8	0	0	0	22	0	0	0	10	0	0	0	0	27	0	149	7	0	0	0	13	3	0	2	0	0	0
	331	57	2568	2453	24453	8386	0	304	0	233	1	16	6	255	0	1	0	0	0	11	27	0	83	3	0	0	32	1	0	0	31	0	0	0	0	68	0	313	1	0	0	0	20	1	10	6	0	0	0
	332	50	4524	3093	16216	3044	24	340	1	238	2	19	0	450	1	0	0	0	0	1	42	0	58	0	0	0	16	3	0	0	62	0	0	0	0	30	0	175	9	0	0	0	29	1	20	0	2	0	27
	333	65	4425	3758	617	4676	14	301	1	195	1	10	1	408	1	16	0	0	0	0	116	0	68	0	0	0	43	0	0	0	108	0	22	0	0	29	0	105	0	0	0	0	17	1	25	10	0	0	17
	334	54	2120	1937	7376	1508	0	261	0	100	7	12	2	164	0	0	0	0	0	1	57	20	32	0	1	0	9	0	0	1	39	0	0	0	0	5	0	21	5	0	0	0	12	0	0	0	0	0	0
	335	119	1972	1900	3514	2451	16	191	0	106	9	15	1	153	0	0	8	0	0	28	15	0	27	1	0	7	22	9	0	0	48	1	16	0	0	28	0	106	34	1	0	0	19	1	0	0	0	11	1
	337	76	1476	1326	22935	413	9	106	1	77	1	2	10	114	3	7	15	0	4	0	9	0	23	0	0	2	5	0	0	7	37	0	1	0	0	22	0	71	4	0	0	0	4	0	3	0	0	0	0
	338	7852	2593	2176	853	4642	1296	321	14	121	338	894	0	282	0	4	0	0	0	423	38	0	30	562	0	8	27	0	0	0	111	0	1	0	0	31	0	71	5	0	0	0	10	4	0	6	0	0	0
	339	47936	243	191	3376	70	17	16	0	14	118	6	22	15	0	0	0	0	0	0	6	0	0	1	0	0	4	0	0	0	10	0	0	0	0	0	0	0	0	0	0	0	0	2	0	0	0	0	1
	340	87	620	550	6199	7787	0	103	1	29	193	8	13	48	2	1	0	0	0	0	8	0	9	12476	0	0	10	0	0	0	7	0	2	0	0	16	0	89	1	0	0	0	9	13	1	0	0	0	0
	341	53	2286	2147	1403	1243	4	249	9	106	3	15	0	229	0	0	1	0	0	1	3	0	5	0	0	0	32	1	0	0	17	0	2	0	0	50	0	349	4	0	0	0	14	1	24	0	0	0	0
	342	32571	28	24	1422	17214	7772	0	0	0	0	9421	35	1	0	1	0	0	0	1	0	0	0	4990	1	0	0	0	0	0	95	0	0	0	0	0	0	67	0	0	0	151	0	473	0	0	0	0	0
	343	2823	205	174	2074	2290	14	19	0	8	3966	46	0	20	0	0	0	0	0	12866	2	0	10	164	0	0	0	0	0	0	8	0	1	0	0	5	0	13	1	0	0	0	0	1	0	0	0	0	3
	344	43273	853	737	7052	843	16	117	4	42	20	53	21	118	0	0	0	0	0	0	30	0	24	0	0	0	13	0	0	0	11	0	0	0	0	16	0	49	5	0	0	0	1	6	1	0	0	0	0
	345	362	4931	4259	9001	10950	64	390	1	271	0	23	8	415	0	0	0	0	0	0	24	0	10	0	0	0	10	14	0	0	69	0	0	0	0	109	11	707	26	0	0	1	3	4	5	0	0	0	0
	346	76535	141	129	4292	23	0	10	0	8	0	1021	47	13	2	1	0	0	0	0	0	0	1	0	0	0	1	0	0	0	14	0	0	0	0	4	0	1	0	0	0	0	0	0	1	0	0	0	0
	347	298	4581	3884	21339	399	30	514	0	237	0	17	5	239	1	0	0	0	0	0	41	0	50	1	0	1	37	0	0	13	68	0	15	0	0	127	0	31	58	0	0	0	33	0	4	1	0	0	4
	348	62117	170	138	862	17	3	33	15	1	0	1	5	21	0	0	1	0	0	0	3	0	0	5	0	0	1	0	0	0	7	0	0	0	0	9	0	0	1	0	0	1	0	0	1	0	0	1	0
	349	61934	700	616	622	40	1	71	0	22	1	6	2	36	0	18	0	0	0	1	10	0	14	0	0	0	12	0	0	0	25	0	0	1	0	18	0	0	1	0	0	3	1	0	0	0	0	0	0
	350	266	4855	4296	87	546	44	477	1	141	0	76	0	107	1	1	12	0	0	2	118	0	52	23	0	25	36	0	0	0	144	0	0	0	0	93	0	106	48	0	0	0	6	0	0	3	0	0	7
	351	62758	191	169	137	22	2	15	0	6	6	8	1	23	1	0	0	0	0	5	0	0	5	0	0	0	4	0	0	0	0	0	0	0	1	1	3	0	1	0	0	1	2	0	3	0	0	0	0
	352	311	2627	2273	29561	92	0	268	0	113	0	42	3	179	1	5	24	0	0	0	46	0	22	0	0	32	62	0	0	0	67	0	9	0	0	99	15	0	7	10	0	10	13	0	1	1	0	0	0
	353	252	835	788	32666	621	11	72	1	47	0	24	7	98	0	4	0	0	0	1	16	0	11	11	0	0	15	0	0	0	6	0	0	0	0	43	0	18	1	0	0	1	6	1	0	0	0	0	0
	354	91	587	572	36100	186	7	77	1	38	0	0	12	56	1	1	0	0	0	8	19	0	7	0	0	5	2	0	0	0	28	0	1	0	0	6	1	20	5	0	0	1	0	0	0	1	0	0	1
	355	47610	54	57	690	193	0	1	0	0	0	14882	16	3	1	0	0	0	0	1	1	0	1	4899	0	0	2	0	0	0	53	0	0	0	0	1	0	1	0	0	4	0	3	9	0	0	0	0	0
	356	52911	39	19	1068	501	1	5	11	0	0	3288	39	0	1	5	0	0	0	24283	0	0	0	1	0	1	0	0	0	0	531	0	0	0	0	0	0	1	0	0	0	1	0	33	0	0	0	0	0
	357	44209	233	206	6007	32	0	22	1	11	0	1	29	13	0	0	0	0	0	8	9	0	3	0	0	0	11	0	0	0	7	0	0	0	0	11	0	7	0	0	0	1	1	0	0	0	0	0	0
	358	68995	90	81	2916	77	22	14	0	5	1	324	36	15	1	1	0	0	0	0	0	0	1	4	0	0	0	0	0	0	16	0	0	0	0	3	0	0	0	0	0	0	1	0	0	0	0	0	0
	359	28721	20	12	798	15943	0	0	0	2	1	8454	16	4	0	0	0	0	0	1	0	0	0	0	0	0	0	0	0	0	5	0	0	0	0	0	0	0	0	0	0	1	0	327	0	0	0	0	0
	360	41953	31	33	1886	14680	38	1	0	2	0	16523	51	0	0	1	0	0	0	1	0	0	0	592	0	0	1	0	0	0	9	0	0	0	0	1	0	9	0	0	0	2	0	374	0	0	0	0	0
	361	37474	66	32	1153	109	74	7	8	0	0	18027	27	0	0	0	0	0	0	443	1	0	2	0	17	0	1	0	0	0	15	0	0	0	0	0	0	1	0	0	1	2	0	4	0	0	0	0	0
	362	40925	37	35	1034	22402	19	5	0	1	1	2505	21	3	4	3	0	0	0	1	0	0	1	0	0	0	0	0	0	0	4	0	0	0	0	0	0	3	0	0	0	1	0	564	0	0	0	0	0
	363	33806	144	124	120	675	13	19	0	13	0	22961	2	14	1	0	0	0	0	0	1	0	0	4	0	0	1	0	0	0	2	0	0	0	0	5	0	0	1	0	0	0	0	12	0	1	0	0	4
	364	29141	25	23	213	343	4144	0	18	0	0	5	5	4	2	31391	0	0	0	0	0	0	0	1	0	0	0	0	0	0	2	0	0	0	0	0	0	0	0	0	0	34	0	33	1	0	0	0	0
	365	14496	16	2	84	1882	1	0	1	1	0	2740	0	0	0	0	0	0	0	28349	1	0	0	550	0	0	0	2	0	0	364	0	0	3	0	0	0	0	0	3586	31	922	0	44	0	0	0	0	0
	366	3649	23	35	235	19	46981	8	3	1	0	1358	8	0	0	0	0	0	0	8903	1	0	0	1317	0	0	1	0	0	0	240	0	0	1	0	1	0	4	0	3	6	255	0	1	0	0	0	0	0
	367	45701	20	14	571	284	180	0	0	2	0	6502	17	2	0	0	0	0	0	2	0	0	1	4594	0	0	0	0	0	0	67	0	0	0	0	1	0	1	0	0	0	0	1	5	0	0	0	0	0
	368	45244	43	50	303	48	19	7	0	1	1	12726	7	0	0	0	0	0	0	5879	0	0	0	87	0	0	0	0	0	0	78	0	0	0	0	1	0	0	0	13801	1	0	0	0	0	0	0	0	0
	369	62800	106	90	514	1347	25	11	1	0	0	21207	1	4	0	0	0	0	0	1	0	0	0	9852	0	0	1	0	0	0	74	0	0	0	0	2	0	6	0	5169	5	3	0	26	3	0	0	0	0
	370	15912	35	33	839	11362	11	3	0	2	0	2977	10	1	2	5447	0	0	0	2	0	0	0	1011	0	0	0	0	0	0	45	0	0	0	3837	1	25535	5	0	0	0	14717	0	519	0	0	0	0	0
	371	48105	55	37	1039	70	1	7	0	0	0	12985	26	1	72	0	0	0	0	0	1	0	0	4616	0	0	1	0	0	0	54	0	0	0	0	1	3	0	0	0	0	8	0	0	0	0	0	0	0
	372	31381	11	17	271	125	5	1	20	0	0	1174	2	1	2	34156	0	0	0	4	0	0	0	5	0	0	0	0	0	0	2	0	0	0	0	0	1	0	0	0	0	5	0	13	0	0	0	0	0
	373	10336	16	8	34	136	36886	5	10	2	2	2096	0	1	15137	0	0	0	0	7	1	0	0	54	0	0	1	0	0	0	1	0	0	0	0	0	24	0	0	0	0	348	0	1	0	0	0	0	0
	374	4051	11	16	324	1880	26232	0	5	1	1	83	11	0	9	20509	0	0	0	1078	0	0	0	905	3944	0	0	0	0	0	111	0	0	1	639	0	0	6	0	0	1638	369	0	156	2	0	0	0	0
Butler, Illinois	387	196	4100	3623	11	934	19	448	0	210	0	30	0	181	4	6	0	0	0	2	41	0	54	0	0	10	87	0	0	0	124	0	69	0	18	91	0	140	27	0	0	1	53	0	18	0	0	0	0
	388	38	3585	2944	5	58	4	233	0	181	2	0	0	223	0	7	0	0	0	1	63	0	51	0	0	2	77	2	0	0	69	0	5	0	7	80	10	0	25	0	0	0	55	0	22	0	0	12	5
	389	74	480	524	34018	712	1	47	5	4	0	7	9	40	0	1	0	0	0	0	1	0	1	0	5	1	13	1	0	0	6	0	0	0	0	23	0	12	0	0	0	1	4	3	0	0	0	0	0
	390	73	3299	3733	26	8189	2	223	0	279	41	1	0	317	0	8	0	0	0	0	4	0	41	0	0	0	9	2	0	0	110	0	0	13	0	87	0	1440	16	0	0	0	28	1	0	0	0	0	1
	391	70	2931	2661	4971	29738	0	348	0	229	0	15	3	274	1	5	0	0	0	0	24	0	72	0	0	8	22	1	0	0	100	0	0	0	9	60	1	195	1	0	0	0	0	10	11	20	0	0	0
	392	46	495	460	32439	294	0	59	9	39	0	0	11	36	1	4	0	0	0	0	7	0	7	6	0	15	1	1	0	0	9	0	5	0	0	14	0	39	3	0	0	0	0	0	0	3	0	2	0
	393	44	3030	2742	239	32742	7	277	5	172	1	2	0	272	0	0	0	0	0	4	48	0	46	0	0	0	34	6	0	10	63	0	0	0	0	87	0	313	25	0	0	1	20	11	13	1	0	0	0
	394	33	3441	3843	9	1845	21	286	1	202	0	1	0	168	1	0	0	0	0	0	31	0	61	1	0	54	32	1	0	0	84	0	6	0	0	91	0	118	49	0	0	0	24	0	9	0	0	14	0
	395	46	2522	2061	2570	21487	0	242	0	110	1	5782	5	173	2	0	0	0	0	0	39	16	28	0	0	0	36	0	0	0	50	0	0	0	0	58	0	405	12	0	0	0	2	6	2	10	0	0	8
	396	31	181	172	2422	24599	0	13	0	8	0	4	8	23	0	0	0	0	40	0	3	0	0	0	0	1	8	0	0	0	22	25235	1	0	0	1	0	112	0	0	60	0	0	88	0	0	0	0	0
	397	25290	2533	2195	62	6002	6	268	3	147	14	16	0	129	0	1	0	0	0	0	17	0	18	0	0	14	57	0	0	0	58	1	0	1	0	51	0	195	11	0	0	0	3	6	0	0	0	0	13
	398	23	3031	3049	37	13733	0	301	0	137	0	5	0	353	0	0	0	0	0	0	52	0	27	0	0	11	41	5	0	0	54	0	0	0	0	74	0	279	2	0	0	0	8	3	9	4	0	0	0
	399	31	2664	2413	6	6	1	258	0	92	0	4	0	227	0	0	0	4	0	0	50	0	76	0	0	63	33	0	0	0	73	1	4	0	0	52	0	0	15	0	0	16	20	0	0	10	0	0	5
	400	27	2301	2165	1	50	0	182	5	103	0	0	0	137	0	0	0	0	0	0	46	0	48	1	0	17	5	0	0	0	13	30	30	0	0	65	0	0	7	0	0	0	30	0	9	0	0	1	17
	401	12	2584	2839	12	22	3	304	0	169	0	10	0	260	1	0	0	0	0	0	49	0	41	0	0	17	15	11	0	0	51	6	19	0	0	53	9	0	0	0	9	0	0	0	0	0	0	13	16
	402	131	2512	2147	10	65	17	292	2	131	0	26	0	184	10	0	0	0	0	0	50	0	34	0	0	37	8	1	0	0	56	1	12	0	0	55	1	1	8	0	0	1	10	0	14	11	0	7	6
	403	60	2080	2088	4	10	0	295	0	91	0	1	0	107	0	0	0	0	0	0	3	0	43	0	0	8	65	1	13	0	20	0	11	0	0	45	0	0	14	0	0	0	14	0	0	6	0	6	7
	404	63705	1058	890	1	16	13	104	0	35	5	1	0	63	0	0	0	0	0	0	5	0	8	0	0	7	11	0	0	0	77	1	1	0	0	20	0	0	5	0	0	0	0	0	0	0	0	0	0
	405	184	3602	3256	5	6	9	354	1	173	0	0	0	168	0	12	0	0	0	0	61	1	27	0	0	45	84	1	0	0	144	0	50	0	0	90	0	0	36	0	2	0	18	0	6	4	0	0	0
	406	72439	369	403	1	9	0	53	1	28	0	0	0	26	1	0	0	0	0	0	7	0	1	0	0	4	1	0	0	0	9	0	1	0	1	4	0	0	1	0	0	0	0	0	0	0	0	1	1
	407	138	5351	4598	11	7	3	682	0	293	1	1	0	314	1	0	0	0	0	0	146	0	120	0	0	9	32	5	0	0	85	0	0	0	0	86	0	0	18	0	0	0	5	1	3	0	0	0	34
	408	99	3590	3225	0	75	0	299	7	205	0	0	54	239	1	0	0	0	0	0	43	2	43	1	0	7	43	0	0	0	81	52	0	0	0	72	0	0	17	0	0	0	27	0	17	0	4	0	6
	409	1279	4270	3655	695	178	0	302	1	194	11	9	0	300	90	27	0	0	0	3	88	0	82	0	1	17	55	1	0	0	74	1	133	0	0	97	0	0	79	0	0	21	17	0	11	0	0	0	2
	410	121	3045	2867	188	193	34	362	1	129	31799	1	0	317	0	0	0	0	0	0	58	0	36	257	0	6	76	0	0	0	73	0	0	0	0	43	5	0	35	0	0	7	19	1	0	0	0	0	1
	411	553	4446	4263	10	31	0	373	0	123	4	13	0	395	24	0	0	0	0	1	116	13	94	0	0	36	86	8	0	0	58	0	73	84	0	82	0	0	13	0	0	0	22	0	22	0	0	29	0
	412	1098	3971	3447	5	68	5	415	1	199	0	18	0	368	13	0	9	0	0	0	56	0	69	0	0	77	9	7	0	37	88	1	48	24	37	59	0	0	1	0	0	0	19	0	21	8	0	0	0
	413	71931	246	186	28	91	1	34	4	15	0	1	0	15	1	0	0	0	0	0	3	0	5	2	0	6	1	0	0	1	6	0	2	129	0	2	0	0	3	0	1	0	0	0	0	2	0	0	0
	414	3006	4017	3480	20	248	1	365	0	188	0	67	0	215	76	0	0	0	0	0	9	4	14	16	0	94	146	0	0	83	109	0	12	6	89	112	0	0	14	0	0	0	10	0	7	22	0	10	5
	415	35998	3405	2736	0	235	0	396	0	185	0	10	18	330	23	0	0	0	0	0	14	7	55	0	0	29	6	9	0	3	82	0	37	64	0	110	0	0	29	0	0	0	30	0	0	0	0	0	24
	416	201	3661	3232	12	28	0	430	12	220	0	0	0	375	0	1	0	0	0	1	68	0	10	1	0	25	114	1	0	0	41	0	0	33	0	97	0	0	46	0	0	0	28	0	7	0	0	0	12
	417	250	3574	3636	0	18	3	309	3	196	0	0	6	207	0	0	0	0	0	1	30	0	31	1	0	0	93	0	0	0	58	0	0	1	0	24	0	0	11	0	0	0	15	0	6	1	0	0	0
	418	1242	3621	3375	1	31	15	280	2	156	0	4	0	252	11	0	0	0	0	1	76	0	86	1	0	17	24	21	0	0	66	0	7	26	0	72	0	1	30	0	0	0	26	0	0	36	0	0	9
	419	80047	37	52	5	0	1	5	0	2	1	1	3	4	0	0	0	0	0	0	0	0	0	0	0	0	0	0	0	1	1	0	0	0	0	1	0	0	0	0	0	0	1	0	0	0	0	0	0
	420	1669	4299	4345	15	25	28	407	1	180	8	0	0	244	0	0	0	0	0	0	97	0	68	0	0	0	20	13	0	4	49	5	0	3	0	111	0	0	28	1	0	0	11	0	13	17	0	6	1
	421	57424	861	728	21	24	23	91	1	26	25	2	0	56	5	0	0	0	0	0	10	0	5	0	0	0	7	0	0	0	13	0	0	5	5	35	0	0	2	0	0	0	0	0	1	1	0	0	5
	422	878	4123	4328	0	50	6	404	0	265	205	0	99	361	7	1	0	0	0	0	31	0	42	0	15	28	40	19	0	0	34	0	6	0	0	106	0	0	12	0	0	0	10	0	8	8	0	0	0
	423	54223	25	14	17	11814	0	2	0	0	0	716	0	1	2	0	0	0	0	0	0	0	0	0	0	0	3	0	0	0	2	0	0	0	0	0	0	0	0	0	0	2	0	385	0	0	0	0	0
	424	52556	24	18	357	21652	0	4	6	0	0	2	18	0	7	6	0	0	0	0	1	0	0	0	0	0	0	0	0	0	4	0	0	0	0	1	0	1	0	0	0	0	0	743	0	0	0	0	0
	425	31738	23	11	9	11904	6	0	7	0	0	106	0	1	3	0	0	0	0	2	0	0	0	0	0	0	1	0	0	0	0	0	0	21033	0	0	0	0	0	0	0	0	0	766	0	0	0	0	0
	426	43626	16	10	8	9092	34	4	1	1	0	0	0	0	14460	0	0	0	0	1	0	0	0	0	489	0	0	0	0	0	56	0	0	6913	7234	0	0	1	0	0	0	0	0	416	0	0	0	0	0
	427	54525	25	30	0	7092	1	4	0	0	2	7634	17	1	1	0	0	0	0	0	2	0	0	1215	0	0	1	0	0	4469	105	0	0	0	7573	0	0	0	0	0	0	0	0	349	0	0	0	0	0
	428	53458	55	60	11	45164	23	5	4	1	4	7	0	6	3	0	0	0	0	0	1	0	0	0	0	1	0	0	0	0	3	5	0	3	0	5	0	0	0	0	0	9	0	1561	0	0	0	1	0
	429	52220	41	22	102	22009	27	6	9	1	0	9	2	1	1	0	0	0	0	0	0	0	0	0	0	0	0	0	0	0	3	0	1	0	0	0	0	0	0	0	6	0	0	917	0	0	0	1	0
	430	63299	19	8	166	197	8	6	3	0	1	6	16	0	29521	0	0	0	0	0	0	0	0	0	0	0	0	0	0	0	102	0	0	0	7620	0	1	0	0	0	0	1	0	9	0	0	0	0	0
	431	97065	51	32	30	76	12	8	0	3	0	3	0	4	8910	0	1	0	0	0	2	0	0	0	0	0	0	0	0	0	2	0	0	0	0	0	0	0	0	0	0	0	0	5	0	0	0	0	0
	432	38695	21	7	35	14	1	0	15	0	0	931	0	0	21572	11	0	0	0	1	0	0	0	7	6854	0	0	0	0	0	206	0	0	0	0	0	0	0	0	0	0	0	0	0	0	0	0	0	0
	433	97697	53	20	9	180	11	1	12	1	1	0	1	1	14	0	0	0	0	2	0	0	0	0	0	0	0	1	0	0	1	0	0	0	0	0	0	0	0	1	1	1	0	17	0	0	0	0	0
	434	100045	69	37	10	15	62	4	5	1	0	10	0	4	6	0	0	0	0	0	1	0	0	3	0	0	1	0	0	0	4	0	0	0	1	0	0	0	0	0	0	1	0	0	0	0	0	0	0
Hardin, Illinois
	651	4436	19438	4311	8	401	0	5904	473	591	1	86	0	134	256	10	94	0	68	2	442	0	164	0	0	268	920	30	309	1	1101	0	82	28	101	4	0	0	135	0	0	0	168	0	0	0	0	480	0
	652	2594	15642	3320	20	940	390	4520	329	620	0	96	0	482	56	0	0	0	0	0	324	142	486	0	0	808	504	175	0	0	685	0	791	0	53	1	0	314	341	1	0	0	243	0	68	0	138	94	0
	653	30115	1926	590	340	2303	13095	310	0	93	0	3868	3	39	74	0	0	0	0	0	12	20	51	0	0	71	113	0	0	0	42	0	11	0	0	3	0	585	7	0	0	13	25	23	13	25	0	3	0
	654	1402	19120	5576	11	117	130	3766	181	1520	0	0	0	251	251	1	0	0	0	0	737	0	288	0	0	824	1243	90	0	1	634	0	381	377	160	43	0	0	7	0	0	0	486	0	0	18	0	324	58
	655	516	18892	4242	8	969	1	3760	521	1466	0	1	0	312	2	9	0	2	0	0	147	0	452	0	0	43	444	0	0	0	287	0	55	0	5	384	0	523	458	0	0	0	191	0	319	0	0	0	0
	656	382	15522	3878	0	9010	10	2769	6	680	0	1	1	104	3	0	0	0	0	1	566	0	359	0	0	163	351	4	0	0	535	0	0	0	0	12	0	419	377	1	1	0	225	1	0	0	0	0	208
	657	216	7968	2733	0	21315	12	2069	0	261	0	1	0	120	1	0	0	0	0	0	211	0	117	0	0	136	334	134	0	0	205	0	0	0	1	20	0	5991	79	0	0	0	103	7	24	28	0	0	0
	658	601	9922	2612	0	18365	1	3300	85	671	0	2	0	86	0	0	0	0	0	1	534	0	291	0	0	115	243	5	0	0	440	0	0	0	22	11	0	268	231	0	0	0	190	8	21	100	0	0	177
	659	129	6042	1320	6	10692	1	1237	11	435	0	0	0	35	0	0	0	0	0	0	186	0	46	0	0	21	183	0	0	0	193	0	59	0	0	0	0	90	260	0	0	0	272	13	11	3	0	0	0
	660	50	1593	435	2220	14407	2	371	0	79	0	8	4	15	15	0	0	0	11	0	54	0	29	0	0	11	16	0	0	0	36	39	0	0	0	10	0	190	0	0	0	0	54	29	0	0	0	1	9
	661	40	3547	1351	282	13515	0	524	0	157	0	0	1	70	0	0	0	0	0	0	64	0	35	0	0	36	62	0	0	0	155	4	1	0	0	10	0	456	46	0	0	0	0	0	29	9	0	0	70
	662	218	6979	2027	0	3640	0	1942	35	290	0	37	0	95	0	0	0	0	0	0	206	5	88	0	0	16	320	0	0	0	88	0	20	0	0	57	0	170	96	0	0	0	140	1	12	0	0	0	0
	663	1387	6709	1545	12	218	0	1287	300	546	0	10	0	54	0	0	0	0	0	0	126	82	131	0	43	147	240	24	0	42	205	0	195	0	0	5	0	0	65	0	0	0	83	0	0	0	34	0	0
	664	1443	6188	2048	0	485	1	1756	239	339	0	1	12	15	0	18	0	0	0	0	348	0	59	0	0	388	257	1	0	0	830	14	154	28	0	50	0	0	9	0	0	0	236	0	37	5	0	41	0
	665	39798	151	39	12	9	0	31	1	18	0	0	0	2	0	0	0	0	0	0	0	0	8	0	0	10	10	4	0	0	0	0	3	0	0	0	0	0	0	0	0	2	3	0	1	1	0	1	0
	666	1008	5205	2756	0	151	1	1670	110	458	0	1	0	78	6	0	24	0	0	0	54	0	184	0	0	223	130	61	0	0	211	90	327	0	0	2	0	0	62	0	0	0	17	1	100	0	0	17	0
	667	71837	144	26	0	10	1	18	4	3	5	0	0	0	0	0	0	0	0	0	2	0	5	0	0	0	12	3	0	0	5	4	0	0	0	0	0	0	0	0	0	0	1	0	0	0	0	0	1
	668	2007	23546	7239	278	2	1	5420	1	1387	0	1	0	216	0	0	0	0	0	1	744	0	109	0	0	7	256	0	0	0	957	0	292	0	0	294	0	0	156	0	1	1	213	0	0	8	0	0	84
	669	1946	18208	4366	0	14	0	3927	0	960	0	54	5391	316	0	0	0	0	0	0	488	0	329	0	0	0	490	75	0	0	917	0	0	0	0	126	3	0	129	0	0	0	167	1	0	395	0	126	0
	670	501	6698	2541	23434	51	1	1351	17	475	0	1	12	17	1	0	0	0	0	0	182	0	77	0	0	49	664	0	0	0	119	0	24	0	0	15	0	0	93	0	0	0	85	0	0	72	0	0	64
	671	45599	54	13	45	12078	0	7	8	0	0	0	1	0	21	0	0	0	13	0	0	0	0	0	19	0	0	1	0	0	3	0	0	0	0	0	0	0	0	0	0	1	0	827	0	0	0	0	0
	672	441	7326	1744	157	106	0	1161	5	322	0	1	0	37	18	0	0	0	0	1	156	0	114	0	0	52	118	30276	0	0	194	0	38	1	0	24	0	0	64	0	0	0	107	0	69	19	0	0	0
	673	150	191	49	478	11	10	29	53919	15	0	0	37	0	4	0	0	0	1	0	1	0	2	0	0	0	2	0	0	0	23	0	0	1	0	4	0	0	4	0	0	0	1	0	1	0	0	0	0
	674	12641	12849	6234	1594	166	0	2064	1777	880	3	32	3	34	0	85	0	0	0	0	484	0	44	0	0	57	197	87	0	0	321	0	19	198	85	119	0	0	378	0	0	0	363	0	60	0	0	0	0
	675	1975	4527	1093	21	306	0	1114	10479	357	0	6	0	112	75	114	0	0	0	0	53	175	62	0	0	19	244	0	93	88	221	589	147	108	66	10	0	0	37	0	0	0	106	0	17	19	0	44	58
	676	7933	7630	2283	757	342	791	1909	0	376	0	6	1	160	127	64	0	0	0	0	239	43	45	0	0	89	455	10	0	39	228	0	75	0	0	142	0	0	204	0	0	0	99	0	78	95	0	76	0
	677	1119	8964	3207	0	97	589	2120	0	361	0	0	0	8	484	0	0	0	0	0	211	0	147	0	0	286	262	0	0	164	275	0	176	0	28	49	0	0	6	0	0	1	81	0	33	18	0	0	0
	678	1987	9518	3292	10	72	659	1639	0	560	0	5	0	118	190	14	0	0	0	0	92	0	101	0	0	146	162	2	0	222	232	0	47	0	69	14	0	0	66	0	0	0	45	0	36	0	0	32	24
	679	8061	1366	323	102	1519	2011	343	20	84	15	431	0	8	375	815	0	1	0	305	20	0	20	37	150	0	111	1	0	458	32	14	1	0	16	1	400	0	19	51	0	216	12	1	0	0	0	5	13
	680	41834	673	189	1	5	50	98	0	57	0	0	0	7	18	4	0	0	0	3	20	0	5	0	1	13	16	6	0	0	35	0	1	0	0	4	0	0	1	0	0	1	12	0	20	0	0	0	3
	681	1753	8626	1730	4151	187	412	2330	2	743	0	6	3	90	178	150	0	0	0	0	275	0	94	0	0	60	605	17	0	0	243	0	46	0	0	28	0	2	52	0	0	0	43	1	35	0	0	39	0
	682	26095	1863	1342	1	15	21	397	0	155	0	0	0	3	0	12	0	0	0	0	95	0	30	0	0	0	166	2	0	0	30	0	1	0	0	17	0	0	24	0	0	0	6	0	49	0	0	0	17
	683	60691	48	11	48	10186	13	7	0	3	5	30	5	0	0	0	0	0	0	0	0	0	0	0	0	1	1	0	0	0	2	2	0	0	0	0	0	0	0	0	0	5	0	652	0	0	0	0	0
	684	1904	844	348	0	117	2	169	33513	42	12	6	1941	6	6	6	0	0	0	0	29	0	26	0	0	0	11	0	0	13	32	149	0	0	0	9	0	0	10	1	8820	0	2	0	0	0	0	0	26
	685	37269	137	101	1205	43737	4	20	6	2	0	0	59	0	1	0	0	0	0	0	1	0	0	0	0	0	0	0	0	0	21	0	0	0	1	1	0	0	0	0	0	1	2	1085	2	0	0	0	0
	686	72055	63	8	76	18189	1	1	0	2	0	8	5	0	0	0	0	0	0	0	0	0	0	0	0	0	1	0	0	0	1	0	0	0	2	3	0	0	0	0	0	1	0	1174	0	0	0	0	0
	687	289	645	183	388	115	10	129	87346	28	0	0	1	10	11	6	0	0	965	0	8	1	1	8	0	0	14	9	0	0	88	0	0	0	0	0	0	0	15	0	0	0	7	3	0	0	0	0	0
	688	428	267	128	0	38	20	60	32936	10	3544	0	26	3	17	2	0	0	0	1	0	0	1	0	0	1	16	0	0	0	83	0	0	0	0	3	0	0	6	0	4214	0	2	0	0	1	0	0	1
	689	47333	44	12	31	7929	22	8	11	1	0	2	1	0	3174	0	0	0	0	0	0	0	1	5	18	0	0	0	0	0	2	0	0	1	0	0	0	0	0	0	0	1	0	495	0	0	0	0	0
	690	1772	2575	1478	0	154	56	668	0	257	1	3	25342	23	49	0	1	0	0	3	134	0	53	0	0	32	68	1	0	23	195	0	0	0	0	31	0	0	21	0	0	0	48	0	21	0	0	0	7
	691	2707	16	1	130	72	55903	3	9	0	901	119	9	0	18	54	1	0	6	310	0	0	0	10	65	0	0	0	0	9	77	870	0	0	15	0	9	0	0	14	61	335	0	5	0	0	0	0	0
	692	360	29	16	32	2	72434	7	9	0	1	0	0	0	2	0	0	0	0	0	4	0	0	0	0	0	0	0	0	0	1	0	0	0	0	0	0	0	0	0	0	280	0	0	0	0	0	0	0
	693	79938	137	41	878	18147	34	38	0	9	0	13	48	0	5	1	0	0	0	32	0	1	0	0	0	3	1	1	0	1	20	8	0	0	0	0	1	1	0	1	0	6	1	1023	0	1	0	0	0
	694	39114	28	15	573	10988	14074	4	0	1	0	11	38	0	8913	0	0	0	0	0	0	0	0	1	1	0	3	0	0	0	12	0	0	0	0	0	0	0	0	0	0	484	0	688	0	0	0	0	0
	695	46809	21	0	1780	101	1	0	19	4	0	1	109	0	1	16531	0	0	0	0	0	0	0	10	0	0	0	0	0	1826	14	0	0	0	0	0	0	0	0	0	0	1	0	3	0	0	0	0	0
	696	24817	12	4	24	4290	420	1	15	1	0	0	0	0	19949	3	0	0	0	1	0	0	0	0	3021	0	0	1	0	0	542	0	0	0	0	0	0	0	0	1	0	8	0	270	0	0	0	0	0
	697	2388	117	14	0	70	112172	15	1	4	0	30	0	2	1492	0	0	0	0	1	1	0	1	0	0	1	3	0	0	0	5	0	0	0	0	0	0	0	0	0	0	327	1	1	0	0	0	0	0
	698	47617	13	9	15	2400	6993	0	0	1	5	9	0	0	22685	0	0	0	63	1	0	0	0	0	0	0	0	0	0	0	1	0	0	0	1	0	0	1	1	0	0	116	1	166	0	0	0	0	0
	699	19695	20	4	24	1675	7	0	2	0	0	2	0	0	1	0	0	0	0	1	0	0	0	0	17456	0	1	0	0	26780	244	0	0	0	0	0	0	0	0	0	0	0	0	293	0	0	0	0	0
	700	40556	28	9	684	5082	3967	5	12	1	0	10	36	0	24559	0	0	0	0	0	0	0	0	0	8	0	0	0	0	8	4	0	0	0	0	0	0	0	0	0	0	119	0	290	0	0	0	0	0
Kampsville, Illinois
	701	366	149	57	792	128	17	23	39694	0	0	23	25	2	20	1	0	0	29	0	6	0	0	0	0	0	6	0	1	0	18	0	0	0	0	0	0	0	0	0	0	0	0	0	0	0	0	0	0
	702	673	816	471	26643	723	51	79	3	37	15	159	18	0	777	0	1	0	7	0	9	0	38	0	0	0	47	0	4	0	47	0	0	0	0	1	0	0	20	0	0	0	0	3	0	0	0	0	0
	703	1241	3916	1358	18936	3562	87	758	78	196	0	59	9	72	22	9	0	0	0	1	57	0	54	1	0	0	109	0	0	0	97	0	0	0	0	0	0	0	7	0	0	0	47	8	1	0	0	0	0
	704	50569	178	36	6925	2	8	28	14	8	0	5	182	0	6	0	0	0	0	6	1	0	6	0	0	0	8	2	0	0	29	0	1	6	0	0	0	0	0	0	1	0	3	0	0	1	0	0	0
	705	1184	2168	1294	23559	2	282	615	40	154	0	119	7	33	50	1	0	0	0	1	41	0	73	0	0	0	31	1	0	0	93	0	0	0	0	24	0	0	60	0	1	0	47	1	0	10	0	0	7
	706	8838	14868	3836	90	57	2879	4809	0	842	1	484	0	46	196	0	0	0	0	0	426	0	265	0	0	0	667	57	0	1	170	0	0	0	20	2	0	0	259	0	0	2	17	0	308	0	0	0	0
	707	1429	7274	2034	2178	89	860	1685	1023	334	0	50	1	36	93	0	0	1	0	0	278	0	175	0	0	0	285	0	0	0	212	1	0	0	0	79	0	0	23	0	0	0	100	0	63	0	0	0	0
	708	6196	6383	1657	198	224	1564	1071	20	364	0	379	0	67	302	0	0	0	0	0	182	0	86	0	0	0	323	0	0	7	52	0	0	0	40	21	0	0	202	0	1	1	32	0	7	12	0	0	15
	709	818	9058	2643	1436	840	349	2178	0	348	0	31	0	58	134	0	0	0	0	0	534	0	198	0	0	0	457	49	0	0	108	0	0	0	23	100	0	0	56	0	0	1	109	0	95	118	0	0	45
	710	8830	3353	1527	85	1007	987	648	1	111	0	47	0	47	5123	0	0	0	0	0	74	0	21	0	0	0	167	8	0	0	111	0	0	0	0	52	0	0	27	0	0	14	44	26	28	38	0	0	23
	711	383	2363	857	14019	94	161	363	1	65	0	9	5	36	0	2	0	0	0	1	62	0	19	1	0	0	151	1	0	0	28	0	0	0	0	3	0	0	24	0	0	0	32	1	33	0	0	0	0
	712	435	5642	2073	597	9722	91	1316	46	178	1	29	1	51	0	0	0	0	0	0	110	0	92	0	0	0	144	10	0	19	178	0	0	0	35	56	0	23	44	1	0	0	205	1	47	50	0	0	0
	713	1190	732	290	16697	15	60	110	0	45	0	33	5	5	5	0	0	0	0	0	26	0	5	1	7	0	38	0	0	0	34	0	0	0	6	10	0	0	9	0	0	0	5	0	1	3	0	0	8
	714	48293	70	33	2896	2	1	18	0	5	0	0	84	0	0	0	0	0	0	0	0	0	0	0	0	0	3	0	0	0	18	0	0	0	0	0	0	0	0	0	0	0	0	0	0	0	0	0	0
	715	62885	159	40	7949	8	10	21	0	5	1	7	233	5	1	0	0	0	0	0	6	0	7	0	0	0	0	0	0	0	49	1	0	0	0	0	0	1	2	0	0	0	0	0	0	0	0	0	0
	716	50346	96	32	6050	2	9	18	8	0	2	5	229	0	0	0	0	0	0	0	0	0	3	0	0	0	3	0	0	0	51	0	0	0	1	1	0	0	0	0	0	1	0	0	0	0	0	0	0
	717	419	4019	957	32348	419	187	708	0	41	0	42	27	6	5	0	0	32	0	0	53	0	43	0	0	0	54	12	0	0	78	0	0	0	0	2	0	0	98	0	0	0	47	0	43	0	0	0	0
	718	55075	576	155	31141	96	11	73	0	9	0	12	314	7	0	0	0	0	0	0	8	0	6	0	0	0	36	0	0	0	84	0	0	0	0	2	0	0	11	0	0	2	6	1	11	0	0	0	0
	719	8145	2131	588	29401	274	2	429	14	147	0	22	27	20	1	7	0	0	0	3	82	0	32	1	0	0	62	0	0	1	73	0	0	0	0	42	0	0	30	0	0	0	20	0	34	0	0	0	18
	720	90270	110	27	5407	357	8	12	1	1	0	1	253	0	1	0	0	0	0	0	1	0	0	0	0	0	1	0	0	0	50	0	0	0	0	1	0	0	0	0	0	1	0	24	0	0	0	0	0
	721	42473	33	12	3549	1254	20	12	1	0	0	8174	157	0	2	0	0	0	0	2	0	0	1	1	0	0	0	0	0	0	28	0	0	1	0	0	0	0	0	0	0	0	2	86	0	0	0	0	0
	722	826	807	240	16007	31	21	237	1	39	44951	10	395	20	0	0	0	0	0	0	2	0	15	0	0	0	26	1	0	5	153	0	0	0	0	0	0	0	10	0	0	0	25	0	0	0	0	0	0
	723	28856	230	65	30490	1703	22	34	0	3	5	22	159	3	10	0	0	0	0	0	6	0	1	0	0	0	6	0	0	0	34	2	0	0	1	0	0	0	1	0	0	1	2	35	0	0	0	0	0
	724	39300	1	1	5330	49	16247	0	11	0	0	21165	370	0	198	0	0	0	0	0	3	0	0	0	5	0	0	0	0	0	56	0	0	0	48	0	0	0	0	0	1	167	0	7	0	0	0	0	0
	725	105987	585	164	109	32	2	126	0	12	0	16	2	0	1	1	0	0	0	0	4	0	19	1	0	0	32	0	0	0	15	0	0	0	0	0	0	0	9	0	0	2	4	0	0	0	1	0	0
	726	43903	5996	2267	235	4474	73	1441	0	436	0	179	0	5	73	0	0	0	0	0	134	0	123	0	98	0	339	2	0	0	115	0	0	0	0	1	0	0	58	0	0	1	82	16	0	0	0	0	59
	727	73072	1447	317	41	32	1	319	13	54	0	85	0	10	11	2	0	0	0	0	12	0	41	6	16	0	17	3	0	0	57	0	0	0	0	1	0	0	39	0	0	0	10	0	14	0	0	0	17
	728	9297	20511	6266	403	868	673	5303	12	1388	0	107	0	64	0	0	0	0	0	0	1699	0	587	0	0	0	1191	130	0	0	748	0	0	1	0	23	0	2	127	0	0	5	163	0	6	0	0	0	0
	729	39517	3258	1584	7189	140	432	974	64	347	0	538	23	16	310	107	0	0	60	2	35	0	67	45	0	0	219	4	0	0	125	0	0	0	123	8	0	0	90	0	164	2	74	0	19	0	0	0	26
	730	52971	109	28	823	1	6	22	1	8	0	2	12	0	0	0	0	0	0	1	0	0	0	0	0	0	4	0	0	0	8	0	0	0	0	0	0	0	1	0	0	0	2	0	0	2	0	0	0
	731	94675	121	33	189	45	1	24	0	5	4	25	15	1	0	0	0	0	0	0	5	0	1	0	0	0	6	1	0	0	6	1	0	0	0	0	0	0	0	0	0	0	0	1	1	0	1	0	0
	732	64751	843	143	3562	17	17	225	23	42	0	12	66	4	1	0	0	0	0	0	29	1	1	0	0	0	30	8	0	0	45	0	0	0	0	0	0	0	6	0	0	0	30	0	0	0	0	0	0
	733	1719	8307	2393	20353	3652	6	1896	2175	185	170	7	13	2	0	0	0	0	0	0	144	0	236	0	18	0	185	50	0	0	620	0	0	0	0	10	0	0	0	0	0	1	78	3	208	0	0	0	0
	734	220	10	0	25	8	0	0	0	0	0	2	0	0	0	0	0	0	0	0	0	0	0	0	0	0	0	0	0	0	0	0	0	0	0	1	0	0	0	0	0	0	0	0	0	0	0	0	0
	735	50911	38	6	3639	1690	1	4	17	0	0	3637	231	0	24612	1	0	0	0	1	0	0	0	1	0	0	0	0	0	0	7	0	0	0	0	0	0	0	0	0	0	1	0	103	0	0	0	0	0
	736	49773	30	11	2710	1187	5	7	0	3	1	0	163	0	1	0	0	0	0	4	4	0	1	0	0	0	1	0	0	0	33	0	0	0	0	0	0	0	0	0	0	0	0	93	0	0	0	0	0
	737	61042	41	7	2909	1268	39	5	4	1	0	9967	197	0	0	1	0	0	0	0	0	0	0	0	0	0	0	0	0	0	37	0	0	0	1	0	0	0	0	0	0	1	0	111	0	0	0	0	0
	738	51424	29	5	1851	34	0	2	0	1	0	4107	97	0	7	0	0	0	0	0	0	0	0	1	9940	0	0	0	0	0	135	0	0	0	0	0	0	0	0	0	0	0	1	0	0	0	0	0	0
	739	38822	25	4	919	85	10	0	2	0	0	15629	49	0	109	0	0	0	0	1	0	0	0	0	29	0	0	0	0	0	1	6	0	0	0	0	0	0	0	0	0	0	0	2	0	0	0	0	0
	740	41415	20	5	221	8	14	5	12	0	0	15620	20	0	18	0	0	0	0	0	0	0	0	0	11	0	0	0	0	0	6	0	0	0	44	0	0	0	0	0	5	0	0	0	0	1	0	0	0
	741	58913	37	5	394	29	3	6	0	0	0	6641	23	0	1	0	0	0	0	0	0	0	1	0	0	0	0	0	0	0	6	0	0	0	25	0	0	0	0	0	0	1	0	0	0	0	0	0	0
	742	45937	14	3	3376	417	5	0	0	2	0	8523	217	0	2	0	0	0	0	0	0	0	0	0	0	0	0	0	0	0	19	0	0	0	7	0	0	0	0	0	0	0	0	22	0	0	0	0	0
	743	55335	23	5	2714	81	0	6	9	0	0	14388	151	0	8	1	0	0	0	0	0	0	0	0	92	0	0	0	0	0	26	0	0	0	0	0	0	0	0	0	0	0	0	1	0	0	0	0	0
	744	43490	11	0	1099	941	9	0	1	0	2	12368	78	0	11238	0	0	0	0	0	0	0	0	0	8	0	0	0	0	0	5	0	0	0	0	0	0	1	0	0	0	0	0	101	0	0	0	0	0
	745	37840	49	22	1219	844	10764	6	0	6	0	12298	59	9	2	0	0	2	0	0	0	1	1	0	3725	0	0	0	0	0	81	0	0	0	0	1	0	0	0	0	0	72	0	59	0	0	0	0	0
	746	64310	31	5	1962	1297	0	1	0	1	2	16822	100	0	131	0	0	0	0	0	0	0	0	0	215	0	0	0	0	0	24	0	0	0	0	0	0	0	0	0	0	1	2	69	0	0	0	0	0
	747	55681	62	13	4186	8	0	4	1	1	0	7148	214	3	0	0	0	5	0	0	0	0	0	0	0	0	0	0	0	0	38	0	0	0	0	1	0	0	0	0	0	1	0	0	0	0	0	0	0
	748	47317	35	11	1986	1266	0	4	1	1	1	11075	115	5	23	0	0	0	1	0	0	0	0	0	0	0	0	0	0	0	37	0	0	0	377	0	0	0	0	0	0	0	0	93	0	0	0	0	0
Wright's Corner, Illinois
	892	4513	13540	10933	488	2308	448	2125	0	2957	108	0	0	2046	210	0	1	542	0	0	192	0	198	0	0	105	169	29	0	0	585	0	42	0	0	361	0	197	121	0	0	0	303	0	199	0	266	129	153
	893	4942	12451	8921	1761	1821	580	2223	2	2379	30	0	0	2818	158	0	0	439	0	0	279	0	220	0	0	669	42	16	0	0	776	1	181	0	0	769	0	0	76	0	0	0	3	1	0	0	263	0	73
	894	6717	10457	9800	10134	1724	0	1535	0	2683	1	0	4	2118	0	0	0	629	1	0	375	15	394	0	0	254	123	20	0	0	139	0	0	0	0	221	0	425	192	0	0	0	197	3	17	0	62	0	1
	895	351	4869	3857	36593	732	37	1005	0	1213	0	9	27	746	0	0	0	551	0	0	221	0	142	0	0	15	41	0	0	0	77	0	52	0	0	53	0	202	0	0	0	0	17	1	0	0	7	23	0
	896	327	4208	3310	25651	4690	0	1065	0	953	0	111	26	1140	0	0	0	262	0	0	127	0	6	0	0	35	55	15	0	0	228	0	3	0	0	194	0	936	50	0	0	0	51	7	52	72	5	11	27
	897	93	814	524	28606	87	1	134	0	129	0	0	5	128	0	0	0	73	0	0	12	0	13	0	0	2	10	1	0	0	15	0	2	0	0	27	0	45	5	0	0	0	32	1	0	2	6	0	0
	898	57	379	362	29561	40	0	47	1	45	7	1	5	61	0	0	0	37	1	0	22	0	9	0	0	0	0	5	0	0	21	0	0	0	0	5	0	9	11	0	0	0	5	0	0	1	5	7	0
	899	20	350	345	22435	3099	0	45	0	53	4	3065	77	81	0	0	0	33	1	0	9	0	0	0	0	2	0	0	0	0	14	0	3	0	0	11	0	1780	0	0	0	0	0	33	0	0	7	0	1
	900	43	553	620	23482	949	0	65	0	73	0	1	15	102	1	0	1	29	0	0	26	0	5	0	0	4	0	0	0	0	21	0	0	0	0	4	0	26	0	0	0	0	11	6	5	0	0	0	0
	901	1	609	470	25804	132	0	47	1	69	2	32	7	129	0	0	0	28	0	0	7	0	1	0	0	0	0	1	0	0	33	0	2	0	0	7	0	12	0	0	0	0	8	1	0	1	1	0	5
	902	8	145	150	10095	148	0	10	0	20	24862	11	355	20	0	0	0	9	0	0	1	0	0	0	0	1	0	0	0	0	79	0	0	0	0	0	0	68	0	0	0	0	3	2	4	0	0	0	3
	903	55	467	332	18141	94	0	95	0	92	4	2	5	106	0	0	1	55	0	0	13	0	7	0	0	5	1	0	0	0	14	0	0	0	0	12	0	10	1	0	0	0	0	0	1	0	5	0	0
	904	29058	118	108	12	58	0	26	0	20	0	0	0	18	0	0	0	13	0	0	1	0	2	0	0	0	1	0	0	0	8	0	0	0	0	1	0	2	1	0	0	0	0	5	0	0	1	0	0
	905	5112	16936	10602	3543	710	584	1721	95	2494	901	0	1	4806	0	0	0	2827	49	0	350	0	91	0	0	416	0	26	4	0	257	146	113	0	0	590	0	0	266	0	0	3	328	0	230	0	191	0	441
	906	110716	785	479	15	0	0	129	1	131	0	0	0	115	0	0	0	107	1	0	6	0	1	0	0	0	0	9	0	0	48	0	0	0	0	26	0	0	2	0	0	0	0	0	13	8	10	0	2
	907	82272	412	319	26	1	1	74	0	69	4	0	0	97	0	0	0	64	0	0	1	0	7	0	0	6	0	0	0	0	24	0	1	0	0	19	0	0	1	0	0	0	2	0	1	3	4	2	0
	908	6537	949	959	0	47	0	103	0	109	0	0	49348	199	0	0	0	103	0	0	31	0	0	0	0	3	0	0	0	0	54	1	0	0	0	16	0	0	19	0	0	0	11	0	0	0	0	0	0
	909	49030	2092	2182	0	375	6	377	19	491	0	0	225	355	13	0	0	165	0	0	83	0	16	0	0	20	0	13	0	0	104	0	62	0	0	36	0	47	22	0	0	0	32	5	0	4	17	0	33
	910	1203	6612	5165	0	49834	94	1513	0	1365	1	0	942	1544	0	0	77	434	0	0	64	0	16	0	0	176	45	33	0	0	326	0	14	0	0	77	0	5895	57	0	0	0	208	117	28	16	101	0	3
	911	21251	15911	13483	0	372	0	2116	1	2893	1	0	1493	2725	1	0	0	1734	1	0	824	0	173	0	0	374	0	22	1	0	752	0	0	0	0	287	0	0	221	0	0	0	3	1	128	71	100	0	316
	912	70868	250	264	235	358	0	36	0	40	543	2	6	41	12	0	15	34	0	0	1	4	7	0	41	1	0	0	0	0	32	0	0	0	0	1	0	2	3	0	0	0	1	11	2	0	1	0	1
	913	83019	227	98	0	14	1	24	2	34	0	0	70	49	0	0	0	17	0	0	0	0	7	0	0	5	0	0	0	0	12	11	0	0	0	1	0	1	0	0	0	0	2	0	0	2	0	5	0
	914	321	226	176	23893	56	1	33	32332	25	12213	0	269	45	0	0	0	48	43	0	0	0	0	0	0	0	0	2	0	0	228	0	1	0	0	9	0	1	1	0	0	0	0	0	0	0	2	0	6
	915	1511	1079	1110	20459	129	0	130	0	150	33499	1	328	202	11	0	0	71	6098	0	35	0	35	0	0	0	0	7	0	0	295	2	4	0	0	15	0	3	13	0	0	0	8	0	14	0	32	0	0
	916	62550	229	104	23	6524	0	17	0	44	164	0	0	22	2	0	1	19	0	0	1	0	0	0	0	0	0	0	0	0	12	0	0	0	0	1	0	17	0	0	0	0	0	468	1	0	1	0	0
	917	30805	61	32	1057	12028	1	8	9	8	1	1695	52	8	15846	0	0	5	0	0	0	0	0	0	0	0	0	1	0	0	6	0	0	0	0	1	0	175	1	0	0	2	0	530	0	0	0	0	0
	918	764	119	71	7	166	57529	18	1	19	4	85	0	16	20	0	0	11	0	0	0	0	1	0	90	0	0	0	1	0	2	0	0	0	0	5	0	0	0	0	0	29	0	5	0	0	0	0	3
	919	63322	713	358	0	14229	175	86	1	177	5	0	30	62	23	0	0	44	0	0	16	0	7	0	0	11	0	0	0	0	31	0	0	0	0	5	0	218	0	0	0	4	6	345	0	0	7	0	5
	920	41739	47	33	38	13936	0	2	1	1	1	0	2	11	1	0	0	1	0	0	0	0	0	0	0	0	0	0	0	0	6	0	0	0	0	0	0	26	0	0	0	0	1	666	0	0	0	0	0
	921	35691	38	23	13	15864	1	2	0	8	2	26	0	5	0	0	0	1	0	0	0	0	0	0	0	0	0	0	0	0	1	0	0	0	0	1	0	1	0	0	0	0	0	830	0	0	0	0	0
	922	61594	94	43	134	13654	0	17	0	14	0	0	11	14	0	0	0	8	0	0	0	5	2	0	0	0	0	0	0	0	5	0	0	0	0	4	0	2	0	0	0	0	0	862	0	0	0	0	0
	923	36417	29	15	0	29250	0	5	0	1	20	0	29	5	0	0	0	1	0	0	0	1	0	0	1	0	0	0	0	0	1	0	0	0	1	0	0	156	0	0	0	0	0	1280	0	0	1	0	0
Hull, Illinois
	844	1694	22637	12242	0	1	273	2745	0	3046	0	120	2788	3731	0	61	1	2625	197	0	1020	0	58	0	0	0	1	0	0	0	1151	0	0	0	0	784	0	0	1	0	0	0	619	0	192	0	172	0	291
	845	4625	7191	6225	0	71	1351	1336	71	1658	57	66	10688	987	338	5	0	339	18	0	132	250	1	0	0	0	0	205	0	36	640	60	93	0	1475	46	0	0	137	0	261	0	162	0	0	0	0	0	73
	846	636	18761	13044	0	1	372	3354	0	3807	72	0	2075	4231	0	13	0	2615	26	0	617	0	592	0	0	0	0	100	0	0	1151	0	19	0	267	727	0	0	156	0	0	1	286	0	0	0	23	0	156
	847	273	21659	14567	0	0	227	3173	0	3605	0	0	2854	4534	0	0	0	2778	0	0	467	0	379	0	0	0	244	47	129	16	544	0	0	0	0	411	0	0	381	0	0	0	182	0	0	0	196	0	113
	848	146	22779	10476	0	0	0	2876	0	3377	278	0	1085	4574	0	87	1	738	0	0	995	0	325	0	0	0	0	19	0	0	652	0	0	0	0	310	0	0	15	0	0	0	91	0	0	0	209	0	367
	849	7	9726	4940	0	0	0	1695	0	2170	0	0	264	2207	0	0	0	1244	0	0	375	0	95	0	0	0	155	5	0	0	228	0	0	0	0	290	0	0	144	0	0	0	40	0	177	187	6	0	31
	850	0	8948	7850	0	0	0	1233	0	993	1	0	165	1831	0	0	0	910	0	0	259	0	284	0	0	0	14	5	0	0	451	0	0	0	0	265	0	0	28	0	0	0	13	0	119	114	0	0	51
	851	2	8840	5275	0	0	0	1024	0	2008	0	0	520	1586	0	38	0	767	0	0	376	0	103	0	0	0	0	0	0	0	321	0	0	0	0	73	0	0	6	0	0	0	2	0	75	55	52	0	0
	852	0	8847	6685	0	46	0	712	0	1730	0	0	574	1945	0	0	0	714	0	0	588	17	12	0	0	0	0	4	0	0	218	0	130	0	0	293	0	0	1	0	0	0	14	0	63	68	196	0	0
	853	6	5327	4109	0	44	1	526	1	1431	0	0	2740	975	0	0	0	272	0	0	139	0	18	0	0	0	5	0	0	0	77	0	0	0	0	32	0	31	40	0	0	0	76	0	47	0	27	0	76
	854	49	6868	5358	2585	0	0	1054	0	1547	0	0	0	1093	0	0	0	803	0	0	140	13	406	0	0	0	3	138	0	0	208	0	0	0	0	5	0	0	136	0	0	0	83	0	55	0	146	0	25
	855	0	7564	4744	0	17	0	1710	1	1227	0	0	448	1842	0	0	0	588	0	0	327	0	319	0	0	0	0	4	1	0	310	0	0	0	0	21	0	0	85	0	0	0	32	0	5	0	98	0	49
	856	0	9491	4014	0	0	0	1268	0	1804	0	0	333	1675	0	0	0	586	0	0	147	0	125	0	0	0	0	46	0	0	491	0	0	0	0	213	0	0	38	0	0	0	0	0	25	59	0	0	0
	857	169	20416	14618	0	0	0	4153	0	4203	0	0	2389	4273	0	0	0	2498	0	0	502	81	157	0	0	0	383	7	0	0	490	0	0	0	0	223	0	1	0	0	0	0	111	0	81	0	70	0	229
	858	10	19968	13829	0	1	0	2374	0	3155	69	0	4493	2465	0	0	0	1708	0	0	597	0	460	0	0	0	214	24	0	0	416	0	1	0	0	235	0	0	30	0	0	0	106	0	68	0	320	0	0
	859	0	19650	15634	0	1	0	3335	0	3809	0	0	3220	4719	0	0	0	2260	0	0	512	0	486	0	0	0	304	236	0	0	695	0	0	0	0	290	0	0	362	0	0	0	325	0	40	0	0	0	171
	860	46	20868	14495	0	0	0	2558	0	6514	0	0	616	4123	0	0	0	902	0	0	252	0	198	0	0	0	266	4	0	0	1364	0	0	0	0	236	0	0	33	0	0	0	200	0	56	572	73	0	37
	861	29	19755	14026	0	1	0	2759	12	2069	407	0	512	3487	0	0	0	1390	0	0	471	0	163	0	0	0	0	411	0	0	622	0	0	0	0	435	0	0	201	0	0	0	248	0	49	58	164	0	160
	862	1	22167	15560	0	1	0	1740	0	5624	0	0	2173	5235	0	0	0	1477	0	0	224	0	216	0	0	0	0	50	0	0	451	0	0	0	0	442	0	0	0	0	0	0	180	0	470	129	236	0	94
	863	248	21281	17533	0	0	0	5739	0	6982	167	0	841	3976	0	0	0	2469	0	0	522	0	263	0	0	0	2	38	1	0	647	0	0	0	0	135	0	0	0	0	0	0	618	0	51	182	305	0	0
	864	28	18715	14809	0	0	0	3087	0	3950	18	0	3127	2837	0	0	0	1701	0	0	607	370	495	0	174	0	0	189	0	0	741	0	0	0	0	499	0	0	437	0	0	0	289	0	0	0	10	0	213
	865	756	10607	7946	0	429	0	1961	0	2382	0	0	206	2132	0	0	1	973	0	0	357	1609	247	0	0	0	0	0	0	0	208	0	0	0	0	395	0	0	49	0	0	0	383	0	274	5	9	0	92
	866	99	12284	8448	0	51	0	2140	0	2660	0	1	291	1719	0	0	0	750	0	0	242	219	358	0	0	0	0	27	0	0	161	0	0	0	0	338	0	0	1	0	0	0	49	0	0	14	217	0	122
	867	10	6734	9846	0	0	0	1243	0	1716	0	0	699	1211	10	0	0	523	0	0	213	65	32	0	0	0	0	19	0	0	364	0	0	0	0	140	0	0	1	0	0	0	130	0	19	0	0	0	0
	868	8	12162	7428	0	0	0	1589	0	1685	0	0	96	1494	0	0	511	801	73	0	127	0	6	0	0	0	24	178	48	0	185	0	0	0	0	220	0	0	284	0	0	0	131	0	164	0	11	0	36
	869	1	3211	2401	0	0	0	476	0	820	0	0	67	745	0	0	130	216	53	0	49	36	13	0	0	0	0	39	46	0	118	0	0	0	0	116	0	0	1	0	0	0	7	0	9	0	27	0	0
	870	1	13755	10653	0	0	0	1062	0	3429	0	0	59	1868	0	0	103	1000	166	0	261	0	222	0	0	0	0	23	0	0	667	119	0	0	0	818	0	0	34	0	0	0	205	0	90	0	0	0	0
	871	33057	3403	2967	0	0	0	529	0	962	0	0	14	760	0	0	164	408	83	0	105	0	77	0	0	0	13	0	0	0	170	9	0	0	0	139	0	0	0	0	0	0	51	0	0	0	90	0	0
	872	7	10542	6919	0	0	0	2375	28	2440	0	0	99	2006	0	0	556	763	243	0	282	0	149	0	0	0	46	1	49	0	356	0	0	0	0	348	0	0	3	0	0	0	7	0	42	0	20	0	0
	873	1	17861	15318	0	16	0	3012	0	2774	0	0	135	3754	0	0	679	1149	892	0	1056	0	302	0	0	0	291	116	0	0	695	169	0	0	0	618	0	0	276	0	0	0	127	0	186	278	88	0	0
	874	6	16651	12917	0	1	0	2716	5	2376	0	0	139	3689	0	0	255	1416	326	0	590	1	146	0	0	0	0	0	0	0	939	0	0	0	0	308	0	0	0	0	0	0	362	0	25	0	276	0	0
	875	0	15352	13679	0	1	0	2699	0	2722	0	1	29	3584	0	0	304	501	133	0	247	0	263	0	0	0	0	37	0	0	438	0	0	0	0	248	0	0	97	0	0	0	601	0	69	157	0	0	65
	876	1	16500	10617	0	0	0	2803	0	4491	0	0	315	3053	0	0	6248	801	386	0	1141	0	179	0	0	0	271	167	0	0	671	0	0	0	0	130	0	0	39	0	0	0	0	0	271	0	0	0	0
	877	8	336	263	0	0	0	25	45436	108	0	0	14	38	0	0	9	22	0	0	28	3	0	0	0	0	0	6	0	0	22	0	0	0	0	4	0	0	5	0	0	0	7	0	4	4	1	0	0
	878	0	17534	13648	0	0	1	3435	274	3000	0	0	723	3515	0	0	722	1474	538	0	328	18	0	0	0	0	0	85	0	0	808	479	0	0	0	97	0	0	57	0	0	0	386	0	24	179	131	0	71
	879	21	16579	10750	0	0	0	1353	116	2086	0	0	266	4583	0	0	1233	649	2429	0	949	12	0	0	0	0	0	83	0	0	859	0	0	0	0	351	0	0	299	0	0	0	217	0	115	63	333	0	252
	880	82	13919	12705	0	5	0	1939	298	1820	0	0	0	2143	1	0	349	1872	212	0	247	884	0	0	0	0	215	208	36	0	451	0	0	0	0	172	0	0	268	0	0	0	291	0	66	112	174	0	135
	881	141	23959	15317	0	0	0	3008	580	4388	0	0	54	6741	0	0	758	1964	565	0	329	0	660	0	0	0	0	0	755	0	510	0	0	0	0	367	0	0	43	0	0	0	90	1	0	153	124	0	0
	882	6	8490	6775	0	0	0	1521	3015	2195	1	0	55	1909	0	0	1945	650	113	0	262	54742	153	0	0	0	41	44	32	31	306	868	0	0	0	412	0	0	16	0	25	0	145	0	113	0	116	0	0
	883	8	19683	17477	0	2	0	2427	0	3774	0	0	411	5345	0	0	260	1628	390	0	275	1	351	0	0	0	0	5	0	0	820	255	0	0	0	327	0	0	2	0	0	0	162	0	27	186	167	0	0
	884	1	19998	18427	0	4	0	3492	1	4928	0	0	103	2937	0	0	510	1775	302	0	86	71	449	0	0	0	354	0	0	0	923	0	0	0	0	64	0	0	117	0	0	0	334	0	79	158	138	0	368
	885	44	934	885	0	0	0	145	38657	210	0	0	10	173	0	0	8	62	15	0	1	0	13	0	0	0	0	1	0	0	49	0	0	0	0	23	0	0	0	0	0	0	0	0	0	0	1	0	6
	886	0	19794	15243	0	0	1	2828	79	5093	0	0	237	3452	0	0	886	1019	177	0	753	0	86	0	0	0	0	94	3350	0	786	499	0	0	0	457	0	0	63	0	215	0	7	0	113	349	9	0	160
	887	1	138	108	0	1	0	19	5976	30	0	0	8	37	0	0	10	13	0	0	0	0	0	0	0	0	0	0	34564	0	4	0	0	0	0	0	0	0	0	0	38	0	3	0	0	0	2	0	0
	888	2	20650	12428	0	1	0	2838	1010	4500	0	0	16	4573	72	0	163	1743	442	0	857	0	305	0	0	0	83	117	647	0	664	0	0	0	0	1042	0	0	856	0	0	0	215	0	120	105	0	0	165
	889	14	31	21	22	1	1	6	0	1	0	1	0	3	0	0	71020	1	2	0	0	0	0	0	0	0	1	0	0	0	3	1	0	0	0	0	0	0	0	0	0	0	1	0	0	0	0	0	0
	890	89	204	71	22	6	0	21	5	44	0	0	0	17	0	0	1229	1	63113	0	13	1	0	0	0	0	0	0	0	0	0	0	0	0	0	1	0	0	1	0	9	0	0	0	1	0	1	0	1
	891	15	65	62	14	4	0	6	7232	11	9	0	1	5	0	0	17	12	12	0	4	0	0	0	0	0	0	0	753	0	8	30015	0	0	0	0	0	0	0	0	138	0	1	0	0	0	0	0	0
Tucson Arizona
Known age larvae	Colony A, B, D
0-16 hours old	A11	96	24185	6976	0	0	0	3096	0	769	0	0	92	38	0	1	0	0	0	0	85	93	412	0	0	1823	304	310	18	0	518	0	452	0	48	111	0	0	141	0	0	0	66	0	62	39	0	373	0
	A12	0	16293	6070	0	0	0	1996	0	335	0	0	12	93	20	0	0	0	0	0	220	30	737	0	0	1335	84	202	0	0	436	16	721	0	0	0	0	0	186	0	0	0	48	0	38	19	0	299	122
	A13	0	20047	6597	16	0	0	3316	0	999	125	0	0	175	29	4	0	0	0	0	475	0	479	0	0	2470	53	10	0	0	375	0	1827	0	0	38	0	0	203	0	0	0	237	0	238	360	0	272	154
	A14	92	18459	6046	0	0	0	3538	0	1311	0	0	7	109	0	1	0	0	0	0	380	12	487	0	0	2018	370	183	0	0	454	0	1985	0	0	0	0	0	57	0	0	0	22	0	0	5	60	1052	103
	A15	253	18271	4846	0	0	0	4161	13	467	36	0	182	91	4	0	0	0	94	0	343	0	459	0	0	2145	189	153	0	0	207	410	975	0	134	41	0	0	43	0	0	0	43	0	0	0	0	548	0
	B11	0	18695	6540	0	0	0	4512	0	579	0	0	31	49	0	2	0	0	0	0	286	0	1061	0	0	2347	47	55	0	0	172	0	407	0	0	0	0	0	224	0	0	0	170	0	50	0	0	362	0
	B12	43	18605	4862	0	0	0	4075	0	510	0	0	107	38	0	0	0	0	0	0	448	26	806	0	0	2183	45	50	0	0	353	133	1302	0	0	7	0	0	236	0	0	0	187	0	89	4	0	374	88
	B13	0	20978	5242	0	0	0	3416	0	594	0	0	17	25	0	0	0	0	0	0	410	63	509	0	0	2036	129	78	0	0	292	0	1456	0	0	181	0	0	286	0	0	0	159	0	28	2	0	150	0
	B14	0	20579	6263	0	0	0	2835	0	488	0	0	72	105	1	0	0	0	0	0	412	0	732	0	0	1457	509	68	0	0	383	0	1193	0	0	7	0	0	43	0	0	0	136	0	0	36	9	338	101
	B15	0	19744	7084	0	0	0	3166	0	508	0	0	8	30	0	0	0	0	0	0	381	79	711	0	0	1884	94	3	0	0	596	0	1104	0	0	6	0	0	352	0	0	0	238	0	0	0	0	344	0
	D11	10	15923	5533	0	0	0	3155	0	689	0	0	19	15	0	0	0	0	20	0	228	27	312	0	0	1253	310	201	0	0	305	0	818	0	0	0	0	0	123	0	0	0	152	0	0	71	8	408	97
	D12	60	16994	4519	0	0	0	2355	0	609	0	0	227	18	0	0	0	0	0	0	204	0	459	0	0	1829	208	48	0	0	240	0	1385	0	0	41	0	0	202	0	0	0	0	0	47	0	0	300	16
	D13	0	16951	5744	0	0	0	3647	11	486	0	0	291	30	16	0	0	0	38	0	57	84	846	0	0	1478	250	141	0	0	362	58	765	0	92	23	0	0	122	0	0	0	306	0	27	0	0	365	1
	D14	0	13733	3644	0	0	0	1896	0	573	116	0	36	68	0	0	0	0	0	0	160	0	270	0	0	1011	455	58	0	0	1220	0	963	0	0	71	38	0	45	0	0	0	84	0	29	0	0	505	0
	D15	0	15633	4622	0	0	0	3458	0	666	344	0	47	1	5	2	0	0	0	0	459	2	440	0	0	1381	27	99	0	0	149	51	720	0	0	16	0	0	195	0	0	0	53	0	164	19	0	398	145
24-40 hours old	A21	0	17250	5102	0	0	0	2910	0	354	0	0	528	138	0	0	0	0	0	0	91	38	354	0	117	1456	49	23	12	0	272	0	1233	0	0	3	0	0	260	0	0	0	138	0	25	0	0	255	0
	A22	212	14426	5233	0	0	0	2467	0	371	0	0	211	36	0	0	0	0	1	0	492	0	314	147	0	2724	298	11	0	0	361	0	1393	0	0	2	0	0	151	0	0	0	115	0	57	2	0	234	39
	A23	96	15656	3649	0	0	0	2159	0	343	0	0	202	34	0	3	0	0	0	0	101	10	473	0	0	938	81	15	0	0	158	0	226	0	0	2	0	0	62	0	0	0	42	0	4	163	0	185	0
	A24	0	12685	4110	0	0	0	2371	0	305	0	0	399	7	0	2	0	0	16	0	269	1	225	0	0	1842	93	495	0	0	312	0	1182	150	0	236	0	0	115	0	0	0	200	0	0	0	0	375	23
	A25	0	16790	5487	0	0	0	3692	0	495	0	0	68	172	56	2	0	0	0	0	309	0	373	0	0	2101	268	8	0	0	187	0	647	0	0	44	0	0	153	0	0	0	51	0	46	114	0	176	0
	B21	0	24819	11474	0	0	0	5918	0	944	0	0	56	258	0	0	0	0	0	0	324	0	826	0	0	2909	515	104	0	0	629	0	858	0	0	5	0	0	104	0	0	0	105	0	67	72	0	739	0
	B22	48	22854	7776	0	0	0	6357	0	696	0	15	14	182	55	1	0	8	218	0	699	0	447	0	0	3096	645	475	0	0	914	0	1422	0	129	17	0	0	192	0	0	0	307	0	0	0	0	277	0
	B23	113	29062	7974	0	0	0	5908	93	1420	0	0	176	2	0	1	0	0	0	0	151	0	157	0	0	3015	466	128	0	0	630	0	952	0	0	8	0	0	371	0	0	0	222	0	65	25	0	395	0
	B24	50	16013	5538	0	24	0	3903	0	536	0	0	17	49	0	0	0	0	0	0	335	0	644	0	0	2395	261	97	0	0	343	11	1474	0	30	1	0	0	52	0	0	0	311	0	119	33	0	548	0
	B25	0	15334	4559	0	0	0	2968	0	550	0	0	70	7	126	0	0	0	0	0	291	38	369	7	0	1449	162	97	0	22	291	0	1111	0	0	0	0	0	265	0	0	0	65	0	41	36	0	372	0
	D21	10	18224	22237	0	1	0	4321	0	734	0	0	12	159	0	0	0	0	0	0	152	151	413	0	0	1089	309	53	0	0	274	0	582	0	0	61	0	0	29	0	0	0	0	0	84	83	9	225	0
	D22	0	19838	5912	0	0	5	4223	0	976	3	0	1136	29	44	0	0	0	0	0	383	19	902	0	0	2867	169	91	0	40	414	0	1146	0	0	109	0	0	355	0	0	0	219	0	144	0	11	945	1
	D23	0	22710	11110	0	0	0	3307	2	674	0	0	257	68	0	1	0	0	0	0	242	935	893	31	0	1633	579	156	0	104	295	0	1247	0	81	181	0	0	185	0	0	0	89	0	19	65	0	462	117
	D24	85	24889	8439	0	0	0	5503	0	1428	97	0	105	63	33	0	0	0	0	0	141	0	1077	0	0	3557	538	481	0	92	974	0	1951	0	0	9	0	0	173	0	0	0	149	0	73	55	0	522	0
	D25	63	19955	6896	0	95	0	3165	0	891	57	0	171	119	0	2	0	0	0	0	425	0	481	0	0	1925	192	189	0	0	243	0	717	79	0	49	0	0	95	0	0	0	149	0	103	88	28	593	0
48-64 hours old	A31	0	33794	15503	0	0	0	7387	0	1490	0	0	109	551	2	0	0	0	5	0	447	0	766	0	0	210	428	0	0	0	380	0	27	0	0	6	0	0	421	0	0	0	23	0	0	0	0	219	5
	A32	0	28238	16715	0	0	0	6044	0	585	0	0	11	108	0	0	0	0	0	0	97	0	1387	0	0	545	361	132	50	0	256	0	296	0	0	26	0	0	301	0	0	0	395	0	284	109	116	0	56
	A33	0	24068	25454	0	0	0	5016	0	1150	0	0	211	315	0	0	0	0	0	0	415	0	513	0	0	608	490	35	0	0	442	0	259	0	0	37	0	0	510	0	0	0	23	0	55	0	0	94	61
	A34	0	15260	12798	0	0	0	2624	0	1082	0	0	155	280	0	0	0	0	0	0	96	66	344	0	0	233	277	25	0	0	213	0	313	0	0	22	0	0	175	0	0	0	65	0	62	65	0	85	14
	A35	0	25907	8240	0	0	0	4997	0	663	448	0	110	15	0	6	0	0	0	0	236	2	525	0	0	3778	339	134	0	0	354	0	1580	0	0	103	92	0	277	0	0	0	49	0	98	0	0	822	0
	B31	0	11212	6213	0	47	0	2089	0	320	0	0	39	172	0	2	0	0	50	0	119	0	273	0	0	519	105	17	0	0	250	0	173	0	0	3	0	0	107	0	0	0	42	0	49	105	0	15	0
	B32	0	16587	6811	0	0	0	2498	0	335	0	0	13	84	0	1	0	0	0	0	641	0	339	0	0	284	218	29	0	0	284	0	125	0	0	0	0	0	56	0	0	0	23	0	0	13	0	321	0
	B33	0	19088	9178	0	0	0	3455	0	567	0	0	12	155	0	0	0	0	0	0	445	0	673	0	0	705	374	0	0	0	235	0	663	0	0	37	0	0	85	0	0	0	79	0	57	0	0	107	0
	B34	0	18552	7436	0	0	0	4233	0	591	0	0	85	0	21	0	0	0	0	0	243	0	711	0	0	164	240	27	0	57	277	0	327	0	0	87	0	0	143	0	0	0	16	0	30	0	0	93	135
	B35	70	18085	25026	0	0	57	4629	0	833	0	0	88	100	0	0	0	0	0	0	509	0	833	0	0	626	82	62	0	0	790	0	63	0	0	0	106	0	239	0	0	0	189	0	109	227	0	79	154
	D31	0	18221	8159	0	0	0	4575	0	1086	0	0	9	103	0	1	0	0	0	0	518	160	630	0	0	372	490	92	0	0	154	0	116	0	0	55	0	0	104	0	0	0	139	0	0	70	0	120	0
	D32	0	17681	10677	0	0	0	4394	0	581	0	0	120	28	0	0	0	0	0	0	423	0	976	0	0	143	417	0	0	0	477	0	58	0	0	25	0	0	119	0	0	0	64	0	144	0	0	10	0
	D33	16	16163	9431	0	0	0	2931	0	676	0	0	81	418	5	0	0	0	1	0	89	0	358	0	0	133	99	204	0	0	225	0	91	0	82	4	0	0	255	0	0	0	156	0	194	0	0	48	1
	D34	0	16850	8963	0	0	0	2246	0	544	0	0	0	110	0	0	0	0	0	0	455	112	550	0	0	151	230	0	0	0	339	0	93	0	0	57	0	0	243	0	0	0	179	0	35	77	75	192	24
	D35	0	17470	10141	0	0	0	2145	0	660	0	0	116	110	0	1	0	1	0	0	421	0	438	0	0	368	207	41	0	0	191	0	78	0	0	1	0	0	101	0	0	0	101	0	194	43	0	1	11
72-88 hours old	A41	26	22531	9723	0	0	0	5816	0	1380	0	0	7120	155	0	0	0	0	0	0	344	34	857	0	0	154	658	10	0	0	125	0	180	0	0	67	0	0	107	0	70	0	137	0	124	0	157	12	0
	A42	90	25158	9878	0	0	0	5076	0	1120	0	0	3920	197	0	1	0	0	12	0	437	85	1013	0	0	499	69	7	0	338	730	0	363	0	0	0	0	0	284	0	0	0	253	0	53	187	0	70	5
	A43	0	28375	13268	0	0	0	5568	0	1168	0	0	973	45	0	0	0	0	0	0	595	76	447	0	0	272	121	0	0	0	886	0	127	0	0	0	0	0	95	0	0	0	187	0	54	37	0	64	101
	A44	0	26156	17669	0	44	0	6539	0	597	0	0	1526	1	0	1	0	0	0	0	844	6	368	233	0	0	376	163	0	189	419	0	0	0	0	27	0	0	3	0	0	0	164	0	99	141	0	43	61
	A45	0	23758	8279	0	0	0	4003	0	1043	0	0	367	0	0	1	0	0	0	0	387	107	756	50	0	0	742	0	0	0	285	0	90	0	18	1	0	0	156	0	0	0	95	0	21	20	0	0	65
	B41	0	15042	6837	0	0	0	3063	0	826	0	0	643	18	0	0	0	0	0	0	435	0	577	0	0	142	342	5	0	0	71	0	60	0	0	68	0	0	119	0	0	0	64	0	75	0	0	0	96
	B42	0	13137	4967	0	217	0	2021	0	473	0	0	433	264	0	1	0	0	0	0	49	95	418	12	0	59	320	36	0	0	339	0	37	0	44	17	0	0	17	0	0	0	23	0	13	0	0	30	0
	B43	0	15876	5715	0	564	0	3067	0	228	0	0	1026	6	0	0	0	0	32	0	435	0	460	0	0	140	172	34	0	188	169	0	44	0	0	0	0	0	117	0	0	0	319	0	82	70	0	44	0
	B44	0	15793	5727	0	0	0	3144	0	407	0	0	6439	2	31	3	0	0	141	0	206	183	197	0	0	113	110	0	0	0	219	0	0	0	0	99	0	0	390	0	0	0	28	0	26	0	0	0	46
	B45	0	17138	5167	0	344	0	3205	0	521	0	0	1071	93	0	0	0	0	0	0	436	141	808	0	0	62	203	20	0	0	92	0	0	0	0	0	0	0	331	0	0	0	238	0	0	10	0	0	0
	D41	0	30445	9822	1	0	0	6025	0	893	0	0	1	72	0	8	0	1	0	0	1522	0	653	0	0	94	290	13	0	0	691	0	227	0	0	9	0	0	137	0	0	0	419	0	302	178	0	0	139
	D42	0	36580	9845	1	0	0	6794	0	2216	0	0	0	0	0	1	0	0	0	0	869	0	1346	211	0	30	705	2	0	0	1193	0	144	0	0	0	0	0	326	0	0	0	16	0	165	64	0	58	69
	D43	0	13236	14552	0	0	0	2024	0	818	0	0	11	35	0	0	0	0	0	0	58	81	472	76	0	2	23	167	0	0	328	0	0	0	0	22	0	0	89	0	0	0	109	0	39	0	0	0	57
	D44	34	16347	7704	0	0	0	3594	0	638	0	0	1	76	0	0	0	0	1	0	219	0	342	35	0	72	2	1	0	0	449	0	40	0	0	0	0	0	219	0	0	0	115	0	55	0	0	0	45
	D45	0	16705	8703	0	0	0	2747	0	517	0	0	5	20	0	0	0	0	0	0	512	0	443	0	0	66	81	33	0	0	423	0	0	0	0	0	0	0	234	0	0	0	133	0	0	0	0	0	34
96-112 hours old	A51	21	18619	22318	0	615	0	2542	0	3344	0	0	586	3825	0	0	0	2139	0	0	1926	0	543	0	0	35	224	6	0	0	294	0	0	0	0	746	0	0	219	0	0	0	14	0	0	174	1	0	129
	A52	31	23927	17656	0	548	0	2767	0	3519	0	0	1100	5082	0	0	0	2312	0	0	747	0	86	0	0	0	0	118	1	0	793	0	171	0	0	880	0	0	1	0	0	0	292	0	213	0	276	0	93
	A53	0	18360	12436	0	49	1	2927	0	3578	0	0	3564	4099	0	0	0	551	0	0	590	100	144	0	0	0	34	92	0	0	1596	0	0	0	0	663	0	0	69	0	0	0	404	0	24	5	266	0	41
	A54	11	20398	17441	0	1327	1	5328	11	3943	61	0	362	3696	1	0	0	2619	0	0	872	0	317	0	0	0	126	92	0	0	1220	0	0	0	0	539	0	0	305	0	0	0	386	0	81	0	412	0	237
	A55	16	21191	15726	0	30	0	2959	0	3898	0	0	226	4654	0	0	0	1760	0	0	623	0	606	0	0	0	186	22	0	0	939	0	0	0	0	321	0	0	55	0	0	0	291	0	108	0	174	0	0
	B51	76	14353	11858	1007	15980	0	2701	9	3378	0	0	0	3529	0	0	0	1043	0	0	213	29	108	0	0	0	0	59	0	0	454	0	0	0	0	412	0	0	3	0	0	0	0	0	210	310	20	0	164
	B52	1	6187	4591	0	57005	0	1627	0	946	0	0	84	1500	0	0	0	630	0	0	47	0	129	0	0	0	80	151	0	0	173	0	0	0	0	189	0	0	4	0	0	0	93	13	47	66	138	0	0
	B53	0	21160	17248	0	2052	0	4411	0	4256	1	0	1935	3409	0	0	0	2135	0	0	135	113	632	11	0	0	0	198	0	0	544	0	0	0	0	242	0	0	208	0	0	0	611	0	251	0	132	0	32
	B54	17	4030	2651	0	57934	0	425	4	1069	1	1	1251	859	0	0	0	450	1	0	77	48	0	174	0	22	0	2	0	0	133	0	33	0	0	30	0	0	204	0	0	0	0	3	25	0	63	0	62
	B55	8	9993	8361	0	1077	0	2066	0	2146	0	0	31333	2116	0	95	0	933	0	0	352	604	230	2834	0	95	0	76	0	0	535	0	0	0	0	157	0	0	102	0	0	0	272	1	24	187	109	0	352
	D53	1183	12706	8436	0	71	1	1507	0	3077	28920	0	2316	2335	0	8	1	1313	0	0	548	0	246	24	0	132	2	91	0	0	531	0	98	0	0	417	0	0	29	0	0	0	32	0	135	0	10	0	9
	D54	264	22398	18310	0	1048	0	4055	0	3973	69	0	405	4075	0	0	0	2600	1	0	935	0	188	59	0	254	800	0	1	0	967	0	232	0	0	530	0	0	349	0	0	0	301	0	280	0	318	0	264
	D55	51	23064	5874	0	34	0	4482	0	1305	0	0	8414	44	0	2	0	3	0	0	78	82	660	1	0	149	251	88	0	0	860	0	0	0	0	114	0	0	84	0	0	0	21	0	52	0	0	0	10
	D56	11	17999	5873	17111	0	0	5627	0	1258	0	0	5	18	0	0	0	0	8	0	348	0	581	0	0	0	249	5	0	0	703	12	0	0	0	10	0	0	30	0	0	0	80	0	54	65	0	0	0
	D57	77	27284	10576	0	98	0	7711	0	1155	0	0	200	4	0	7	0	0	0	0	1216	0	618	0	0	0	438	0	0	64	485	0	26	0	0	0	0	0	548	0	0	0	93	0	32	0	55	0	392
[truncated: 753 more columns]

## Sheet: Correlations
Title: A high-throughput sequencing survey characterizing European foulbrood disease and Varroosis in honey bees.
Authors: Kirk E. Anderson, Duan C. Copeland, Robert Erickson, Amy S. Floyd, Patrick Maes and Brendon Mott
Table S4. Pearsons correlations of Log10 OTU read number including correlations with microbiome size (BactQuant).
Highlighted taxa were removed from the analysis. Cyanobacteria is likely due to pollen.
Based on our criteria, OTUs highlighted in dark grey are contaminants, while those highlighted in green show a less defined, or hybrid pattern of prevelance and abundance between contaminant and symbiont.
FULL TAXONOMY>		Bacteria(100);Firmicutes(100);Bacilli(100);Lactobacillales(100);Lactobacillales_unclassified(100);Lactobacillales_unclassified(100);Lactobacillales_unclassified(100);	Bacteria(100);Bacteroidetes(100);Bacteroidia(100);Chitinophagales(100);Chitinophagaceae(100);Sediminibacterium(100);Sediminibacterium_magnilacihabitans(100);	Bacteria(100);Proteobacteria(100);Gammaproteobacteria(100);Burkholderiales(100);Burkholderiaceae(100);Ralstonia(100);Ralstonia_pickettii(100);	Bacteria(100);Proteobacteria(100);Alphaproteobacteria(100);Acetobacterales(100);Acetobacteraceae(100);Bombella(100);Bombella_apis(100);	Bacteria(100);Firmicutes(100);Bacilli(100);Lactobacillales(100);Lactobacillaceae(100);Apilactobacillus(100);Apilactobacillus_kunkeei(100);	Bacteria(100);Firmicutes(100);Bacilli(100);Lactobacillales(100);Enterococcaceae(100);Enterococcus(100);Enterococcus_faecalis(100);	Bacteria(100);Proteobacteria(100);Alphaproteobacteria(100);Caulobacterales(100);Caulobacteraceae(100);Caulobacter(100);Caulobacter_s_bxid5720(100);	Bacteria(100);Proteobacteria(100);Gammaproteobacteria(100);Orbales(100);Orbaceae(100);Frischella(100);Frischella_perrara(100);	Bacteria(100);Proteobacteria(100);Alphaproteobacteria(100);Rhizobiales(100);Xanthobacteraceae(100);Bradyrhizobium(100);Bradyrhizobium_unclassified(100);	Bacteria(100);Firmicutes(100);Clostridia(100);Lachnospirales(100);Lachnospiraceae(100);Lachnospiraceae_unclassified(100);Lachnospiraceae_unclassified(100);	Bacteria(100);Firmicutes(100);Bacilli(100);Lactobacillales(100);Leuconostocaceae(100);Fructobacillus(100);Fructobacillus_fructosus(100);	Bacteria(100);Proteobacteria(100);Alphaproteobacteria(100);Acetobacterales(100);Acetobacteraceae(100);Bombella(100);Bombella_unclassified(100);	Bacteria(100);Proteobacteria(100);Gammaproteobacteria(100);Burkholderiales(100);Comamonadaceae(100);Pelomonas(100);Pelomonas_saccharophila(100);	Bacteria(100);Firmicutes(100);Bacilli(100);Lactobacillales(100);Lactobacillaceae(100);Lactobacillus(100);Lactobacillus_apis(100);	Bacteria(100);Firmicutes(100);Bacilli(100);Lactobacillales(100);Lactobacillaceae(100);Lactobacillus(100);Lactobacillus_panisapium(100);	Bacteria(100);Proteobacteria(100);Gammaproteobacteria(100);Enterobacterales(100);Enterobacteriaceae(100);Serratia(100);Serratia_marcescens(100);	Bacteria(100);Cyanobacteria(100);Cyanophyceae(100);Chroococcales(100);f_bxid5855(100);g_bxid5855(100);g_bxid5855_s_bxid5855(100);	Bacteria(100);Proteobacteria(100);Gammaproteobacteria(100);Burkholderiales(100);Neisseriaceae(100);Snodgrassella(100);Snodgrassella_alvi(100);	Bacteria(100);Proteobacteria(100);Gammaproteobacteria(100);Enterobacterales(100);Pectobacteriaceae(100);Lonsdalea(100);Lonsdalea_iberica(100);	Bacteria(100);Firmicutes(100);Bacilli(100);Bacillales(100);Planococcaceae(100);Lysinibacillus(100);Lysinibacillus_fusiformis(100);	Bacteria(100);Proteobacteria(100);Gammaproteobacteria(100);Enterobacterales(100);Enterobacteriaceae(100);Shigella(100);Shigella_sonnei(100);	Bacteria(100);Proteobacteria(100);Gammaproteobacteria(100);Salinisphaerales(100);Solimonadaceae(100);Nevskia(100);Nevskia_ramosa(100);	Bacteria(100);Proteobacteria(100);Gammaproteobacteria(100);Orbales(100);Orbaceae(100);Gilliamella(100);Gilliamella_s_bxid9399(100);	Bacteria(100);Actinobacteriota(100);Actinobacteria(100);Bifidobacteriales(100);Bifidobacteriaceae(100);Bifidobacterium(100);Bifidobacterium_indicum(100);	Bacteria(100);Proteobacteria(100);Gammaproteobacteria(100);Pseudomonadales(100);Moraxellaceae(100);Acinetobacter(100);Acinetobacter_indicus(100);	Bacteria(100);Acidobacteria(100);Acidobacteriae(100);Bryobacterales(100);Bryobacteraceae(100);g_bxid5839(100);g_bxid5839_s_bxid5839(100);	Bacteria(100);Actinobacteriota(100);Actinobacteria(100);Propionibacteriales(100);Propionibacteriaceae(100);Cutibacterium(100);Cutibacterium_acnes(100);	Bacteria(100);Proteobacteria(100);Gammaproteobacteria(100);Orbales(100);Orbaceae(100);Gilliamella(100);Gilliamella_apis(100);	Bacteria(100);Firmicutes(100);Bacilli(100);Bacillales(100);Bacillaceae(100);Bacillus(100);Bacillus_wiedmannii(100);	Bacteria(100);Bacteria_unclassified(100);Bacteria_unclassified(100);Bacteria_unclassified(100);Bacteria_unclassified(100);Bacteria_unclassified(100);Bacteria_unclassified(100);	Bacteria(100);Proteobacteria(100);Gammaproteobacteria(100);Orbales(100);Orbaceae(100);Gilliamella(100);Gilliamella_apicola(100);	Bacteria(100);Proteobacteria(100);Gammaproteobacteria(100);Pseudomonadales(100);Moraxellaceae(100);Acinetobacter(100);Acinetobacter_unclassified(100);	Bacteria(100);Firmicutes(100);Bacilli(100);Paenibacillales(100);Paenibacillaceae(100);Paenibacillus(100);Paenibacillus_alvei(100);	Bacteria(100);Actinobacteriota(100);Actinobacteria(100);Bifidobacteriales(100);Bifidobacteriaceae(100);Bifidobacterium(100);Bifidobacterium_asteroides(100);	Bacteria(100);Proteobacteria(100);Alphaproteobacteria(100);Alphaproteobacteria_unclassified(100);Alphaproteobacteria_unclassified(100);Alphaproteobacteria_unclassified(100);Alphaproteobacteria_unclassified(100);	Bacteria(100);Firmicutes(100);Bacilli(100);Lactobacillales(100);Enterococcaceae(100);Enterococcus(100);Enterococcus_faecium(100);	Bacteria(100);Firmicutes(100);Bacilli(100);Lactobacillales(100);Lactobacillaceae(100);Apilactobacillus(100);Apilactobacillus_apinorum(100);	Bacteria(100);Proteobacteria(100);Deltaproteobacteria(100);Myxococcales(100);Labilitrichaceae(100);g_bxid5782(100);g_bxid5782_s_bxid5782(100);	Bacteria(100);Firmicutes(100);Bacilli(100);Lactobacillales(100);Lactobacillaceae(100);Leuconostoc(100);Leuconostoc_mesenteroides(100);	Bacteria(100);Proteobacteria(100);Gammaproteobacteria(100);Orbales(100);Orbaceae(100);Gilliamella(100);Gilliamella_unclassified(100);	Bacteria(100);Firmicutes(100);Bacilli(100);Lactobacillales(100);Enterococcaceae(100);Enterococcus(100);Enterococcus_unclassified(100);	Bacteria(100);Proteobacteria(100);Gammaproteobacteria(100);Nevskiales(100);Nevskiaceae(100);Acidibacter(100);Acidibacter_s_bxid5744(100);	Bacteria(100);Firmicutes(100);Bacilli(100);Lactobacillales(100);Lactobacillaceae(100);Apilactobacillus(100);Apilactobacillus_unclassified(100);	Bacteria(100);Proteobacteria(100);Gammaproteobacteria(100);Pseudomonadales(100);Pseudomonadaceae(100);Pseudomonas(100);Pseudomonas_fildesensis(100);	Bacteria(100);Proteobacteria(100);Alphaproteobacteria(100);Rhizobiales(100);Rhizobiaceae(100);Rhizobium(100);Rhizobium_acidisoli(100);	Bacteria(100);Proteobacteria(100);Gammaproteobacteria(100);Burkholderiales(100);Comamonadaceae(100);Curvibacter(100);Curvibacter_s_bxid5464(100);	Bacteria(100);Proteobacteria(100);Gammaproteobacteria(100);Pseudomonadales(100);Moraxellaceae(100);Acinetobacter(100);Acinetobacter_towneri(100);	Bacteria(100);Proteobacteria(100);Alphaproteobacteria(100);Rhizobiales(100);Rhizobiaceae(100);Mesorhizobium(100);Mesorhizobium_unclassified(100);
	BactQuant	Melissococcus_plutonius	Sediminibacterium_magnilacihabitans(100);	Ralstonia_pickettii(100);	Bombella_apis(100);	Apilactobacillus_kunkeei(100);	Enterococcus_faecalis(100);	Caulobacter(100);Caulobacter_s_bxid5720(100);	Frischella_perrara(100);	Bradyrhizobium_unclassified(100);	Lachnospiraceae_unclassified(100);	Fructobacillus_fructosus(100);	Bombella_unclassified(100);	Pelomonas_saccharophila(100);	Lactobacillus_apis(100);	Lactobacillus_panisapium(100);	Serratia_marcescens(100);	Cyanobacteria(100)	Snodgrassella_alvi(100);	Lonsdalea_iberica(100);	Lysinibacillus_fusiformis(100);	Shigella_sonnei(100);	Nevskia_ramosa(100);	Gilliamella_s_bxid9399(100);	Bifidobacterium_indicum(100);	Acinetobacter_indicus(100);	Bryobacteraceae_bxid5839(100);	Cutibacterium_acnes(100);	Gilliamella_apis(100);	Bacillus_wiedmannii(100);	Bacteria_unclassified(100);	Gilliamella_apicola(100);	Acinetobacter_unclassified(100);	Paenibacillus_alvei(100);	Bifidobacterium_asteroides(100);	Alphaproteobacteria_unclassified(100);	Enterococcus_faecium(100);	Apilactobacillus_apinorum(100);	Labilitrichaceae_bxid5782(100);	Leuconostoc_mesenteroides(100);	Gilliamella_unclassified(100);	Enterococcus_unclassified(100);	Acidibacter_s_bxid5744(100);	Apilactobacillus_unclassified(100);	Pseudomonas_fildesensis(100);	Rhizobium_acidisoli(100);	Curvibacter_s_bxid5464(100);	Acinetobacter_towneri(100);	Mesorhizobium_unclassified(100);
BactQuant	1	0.5113	-0.809	-0.8089	0.2728	0.2121	0.1773	-0.7858	-0.0542	-0.7741	-0.0372	0.4578	-0.0179	-0.7417	0.2011	0.0505	-0.1884	-0.4234	-0.1979	0.2023	-0.7452	-0.2834	-0.6828	0.265	0.2658	-0.3883	-0.5479	-0.4842	-0.1465	0.0035	-0.5595	-0.0744	-0.3778	-0.0133	0.0697	-0.7054	0.0624	-0.1757	-0.6512	0.1402	0.0967	0.3367	-0.6849	0.4689	-0.5569	-0.423	-0.3723	-0.2404	-0.4545
M_pluto	0.5113	1	-0.6039	-0.6394	0.248	0.3277	0.2913	-0.5651	-0.1111	-0.641	-0.0396	0.4217	-0.177	-0.6879	0.3213	0.1073	-0.4238	-0.5096	-0.3469	0.1535	-0.5879	-0.1955	-0.5033	0.178	0.204	-0.0426	-0.2215	-0.3732	-0.2709	0.0743	-0.4296	-0.2041	-0.0837	0.1113	0.1663	-0.6156	0.0258	-0.1869	-0.3956	0.1055	-0.0545	0.2404	-0.4755	0.4342	-0.482	-0.3939	-0.3595	-0.0166	-0.3229
Bacteria(100);Bacteroidetes(100);Bacteroidia(100);Chitinophagales(100);Chitinophagaceae(100);Sediminibacterium(100);Sediminibacterium_magnilacihabitans(100);	-0.809	-0.6039	1	0.9725	-0.3254	-0.2818	-0.1767	0.9814	0.0563	0.9588	0.0253	-0.4656	0.1073	0.8728	-0.227	-0.0681	0.2577	0.5093	0.2427	-0.2423	0.9372	0.2772	0.892	-0.2855	-0.2924	0.4039	0.6382	0.608	0.1597	0.0149	0.7239	0.0857	0.3838	0.0067	-0.0577	0.8531	-0.0746	0.147	0.7821	-0.1364	-0.1049	-0.3817	0.8439	-0.5669	0.6751	0.4873	0.4781	0.2406	0.5486
Bacteria(100);Proteobacteria(100);Gammaproteobacteria(100);Burkholderiales(100);Burkholderiaceae(100);Ralstonia(100);Ralstonia_pickettii(100);	-0.8089	-0.6394	0.9725	1	-0.3278	-0.2806	-0.1988	0.9439	0.0121	0.946	0.057	-0.4749	0.1088	0.9158	-0.2796	-0.078	0.2765	0.5413	0.2486	-0.2226	0.9033	0.2769	0.8537	-0.2288	-0.3197	0.3729	0.5655	0.5716	0.1621	-0.028	0.6888	0.0874	0.3525	0.0064	-0.0718	0.8851	-0.0624	0.1832	0.7319	-0.135	-0.0898	-0.3707	0.7955	-0.5506	0.6486	0.4724	0.4915	0.2041	0.5392
Bombella_apis(100);	0.2728	0.248	-0.3254	-0.3278	1	0.3953	0.1485	-0.3184	-0.088	-0.3905	0.1263	0.4261	-0.1085	-0.3896	0.0553	0.0725	-0.3234	-0.4228	-0.2209	0.1293	-0.3388	-0.2319	-0.2808	0.1587	0.0405	-0.134	-0.0299	-0.3226	-0.2287	-0.0898	-0.279	-0.157	-0.0887	-0.1165	-0.0477	-0.3556	0.0618	0.245	-0.2555	0.0371	-0.0992	0.0944	-0.325	0.1568	-0.2878	-0.3004	-0.3458	-0.0619	-0.3162
Apilactobacillus_kunkeei(100);	0.2121	0.3277	-0.2818	-0.2806	0.3953	1	0.1999	-0.2879	-0.1045	-0.3434	0.0623	0.3286	-0.3102	-0.3458	0.2068	0.0556	-0.3756	-0.4905	-0.3174	0.1144	-0.2913	-0.1494	-0.2264	0.1785	0.0914	0.1739	0.044	-0.2839	-0.2592	0.0617	-0.2729	-0.0769	0.0607	0.0828	0.1198	-0.3229	0.0895	0.5596	-0.1723	0.0552	-0.0639	0.1785	-0.2387	0.6998	-0.217	-0.2265	-0.3582	0.037	-0.2369
Enterococcus_faecalis(100);	0.1773	0.2913	-0.1767	-0.1988	0.1485	0.1999	1	-0.1311	-0.0011	-0.1946	0.0404	0.2803	-0.1714	-0.2701	0.4486	0.1935	-0.2221	-0.2487	-0.1367	0.2337	-0.1165	-0.1212	-0.1025	0.2016	0.1871	0.0254	0.0715	-0.0892	-0.1284	0.1236	-0.0529	-0.0552	0.0496	-0.0385	0.2144	-0.2135	0.1145	-0.0164	-0.0252	0.0886	0.127	0.603	-0.0722	0.1454	-0.1059	-0.1543	-0.1729	0.0644	-0.0504
Bacteria(100);Proteobacteria(100);Alphaproteobacteria(100);Caulobacterales(100);Caulobacteraceae(100);Caulobacter(100);Caulobacter_s_bxid5720(100);	-0.7858	-0.5651	0.9814	0.9439	-0.3184	-0.2879	-0.1311	1	0.0907	0.9428	0.0162	-0.4568	0.1149	0.8263	-0.1797	-0.0774	0.2538	0.4941	0.2337	-0.2324	0.9318	0.2834	0.8877	-0.3016	-0.2864	0.4114	0.659	0.6116	0.1604	0.0176	0.7311	0.0833	0.3858	0.0006	-0.0117	0.8083	-0.0673	0.123	0.7856	-0.1308	-0.0905	-0.3577	0.8471	-0.5659	0.6627	0.4812	0.465	0.2585	0.5387
Frischella_perrara(100);	-0.0542	-0.1111	0.0563	0.0121	-0.088	-0.1045	-0.0011	0.0907	1	0.0429	0.0797	-0.1144	-0.0552	-0.0482	0.0932	0.1319	0.157	-0.0268	0.2561	-0.0253	0.0518	0.1418	-0.0243	-0.0633	-0.0038	0.0412	0.0941	0.0987	0.3509	0.079	0.1099	0.2556	0.1025	0.1215	0.0716	-0.0552	-0.0526	-0.1315	0.1285	-0.0255	0.3382	-0.0644	0.1054	-0.1454	0.0331	0.0046	-0.0037	0.0718	0.0317
Bacteria(100);Proteobacteria(100);Alphaproteobacteria(100);Rhizobiales(100);Xanthobacteraceae(100);Bradyrhizobium(100);Bradyrhizobium_unclassified(100);	-0.7741	-0.641	0.9588	0.946	-0.3905	-0.3434	-0.1946	0.9428	0.0429	1	0.0339	-0.5045	0.1948	0.9153	-0.2295	-0.0619	0.3249	0.657	0.3051	-0.2483	0.9219	0.3163	0.8569	-0.3049	-0.2624	0.3496	0.5177	0.6238	0.2048	0.0032	0.7253	0.1086	0.3377	-0.0182	-0.06	0.865	-0.0766	0.1284	0.7406	-0.154	-0.0739	-0.3548	0.8248	-0.533	0.6752	0.4982	0.5831	0.201	0.5787
Lachnospiraceae_unclassified(100);	-0.0372	-0.0396	0.0253	0.057	0.1263	0.0623	0.0404	0.0162	0.0797	0.0339	1	-0.0864	0.0878	0.0887	-0.0537	-0.0131	-0.1093	0.0747	0.0463	0.0862	-0.0333	-0.0573	0.0151	0.0926	0.0021	-0.0467	-0.0805	0.0267	-0.0533	-0.008	0.0392	0.0989	0.0007	-0.0639	-0.0265	0.0151	0.0471	0.08	-0.0001	-0.0014	0.1119	-0.0201	-0.0148	-0.0421	-0.0635	-0.129	0.0925	-0.0549	0.0413
Fructobacillus_fructosus(100);	0.4578	0.4217	-0.4656	-0.4749	0.4261	0.3286	0.2803	-0.4568	-0.1144	-0.5045	-0.0864	1	-0.0117	-0.4775	0.2306	0.0861	-0.2489	-0.4094	-0.2235	0.2982	-0.4154	-0.1256	-0.3701	0.4364	0.2115	-0.2007	-0.1548	-0.3036	-0.1564	0.0133	-0.2041	-0.1324	-0.1433	-0.0392	0.1925	-0.4307	0.1563	0.0332	-0.3126	0.243	0.0397	0.3052	-0.3559	0.2926	-0.3081	-0.2273	-0.3416	-0.0527	-0.2633
Bombella_unclassified(100);	-0.0179	-0.177	0.1073	0.1088	-0.1085	-0.3102	-0.1714	0.1149	-0.0552	0.1948	0.0878	-0.0117	1	0.2228	-0.1638	-0.0437	0.1147	0.5312	0.1772	-0.1078	0.1603	0.1258	0.0498	-0.0941	-0.0446	-0.3033	-0.2588	0.1678	0.0411	-0.0442	0.3139	0.0515	-0.2459	-0.2076	-0.0646	0.1889	-0.075	-0.1635	0.0104	-0.0938	0.0819	-0.1287	0.1403	-0.0607	0.1076	0.1334	0.3911	-0.1919	0.1908
Bacteria(100);Proteobacteria(100);Gammaproteobacteria(100);Burkholderiales(100);Comamonadaceae(100);Pelomonas(100);Pelomonas_saccharophila(100);	-0.7417	-0.6879	0.8728	0.9158	-0.3896	-0.3458	-0.2701	0.8263	-0.0482	0.9153	0.0887	-0.4775	0.2228	1	-0.3142	-0.099	0.3579	0.7198	0.3261	-0.2491	0.8215	0.3202	0.7493	-0.2468	-0.2923	0.2736	0.3362	0.5546	0.2099	-0.0523	0.632	0.1102	0.2686	-0.0343	-0.1135	0.8977	-0.072	0.187	0.6243	-0.1497	-0.104	-0.3566	0.7079	-0.4919	0.6047	0.4812	0.6312	0.1563	0.5464
Lactobacillus_apis(100);	0.2011	0.3213	-0.227	-0.2796	0.0553	0.2068	0.4486	-0.1797	0.0932	-0.2295	-0.0537	0.2306	-0.1638	-0.3142	1	0.0805	-0.1483	-0.2497	-0.06	-0.0159	-0.1699	-0.0381	-0.1457	-0.0126	0.2943	0.0643	0.0204	-0.0578	-0.0377	0.1299	-0.0895	-0.0553	0.1093	0.1401	0.3147	-0.2682	0.0689	-0.15	-0.0556	-0.0306	0.0246	0.2996	-0.1189	0.2205	-0.1147	-0.1019	-0.2091	0.1442	-0.0582
Lactobacillus_panisapium(100);	0.0505	0.1073	-0.0681	-0.078	0.0725	0.0556	0.1935	-0.0774	0.1319	-0.0619	-0.0131	0.0861	-0.0437	-0.099	0.0805	1	-0.0997	-0.1331	-0.0372	0.1896	-0.0355	-0.0384	-0.032	0.2098	0.1242	0.0238	0.0261	-0.0804	-0.0296	0.214	0.0333	0.0235	0.1073	0.0579	0.2702	-0.0586	0.3446	-0.0596	-0.0027	0.0377	0.1813	0.3098	-0.0087	0.0322	-0.0019	-0.0951	-0.0975	0.1192	-0.0111
Serratia_marcescens(100);	-0.1884	-0.4238	0.2577	0.2765	-0.3234	-0.3756	-0.2221	0.2538	0.157	0.3249	-0.1093	-0.2489	0.1147	0.3579	-0.1483	-0.0997	1	0.4372	0.7185	-0.0916	0.2701	0.2263	0.141	-0.1162	-0.0946	-0.0743	0.003	0.2685	0.4245	-0.0323	0.241	0.272	-0.0737	-0.0544	-0.0899	0.292	-0.0421	-0.1201	0.1883	-0.0346	0.0809	-0.1341	0.2313	-0.1925	0.2841	0.2459	0.3495	-0.0228	0.102
Cyanobacteria(100)	-0.4234	-0.5096	0.5093	0.5413	-0.4228	-0.4905	-0.2487	0.4941	-0.0268	0.657	0.0747	-0.4094	0.5312	0.7198	-0.2497	-0.1331	0.4372	1	0.4493	-0.1954	0.5331	0.3176	0.4056	-0.2172	-0.1231	-0.0745	-0.1119	0.4795	0.2739	-0.1049	0.5128	0.1307	-0.0461	-0.1569	-0.1408	0.6101	-0.1074	-0.0855	0.3321	-0.0931	-0.0285	-0.2094	0.4702	-0.2631	0.4623	0.3673	0.8078	-0.0842	0.4866
Snodgrassella_alvi(100);	-0.1979	-0.3469	0.2427	0.2486	-0.2209	-0.3174	-0.1367	0.2337	0.2561	0.3051	0.0463	-0.2235	0.1772	0.3261	-0.06	-0.0372	0.7185	0.4493	1	-0.0968	0.2685	0.1804	0.1094	-0.0971	-0.0993	-0.1443	-0.067	0.2594	0.3358	-0.0547	0.2653	0.3253	-0.0822	-0.075	-0.0234	0.267	-0.062	-0.1525	0.1892	-0.051	0.1396	-0.0981	0.2316	-0.1629	0.2474	0.1885	0.3812	-0.066	0.1701
Enterobacterales(100);Pectobacteriaceae(100);Lonsdalea(100);Lonsdalea_iberica(100);	0.2023	0.1535	-0.2423	-0.2226	0.1293	0.1144	0.2337	-0.2324	-0.0253	-0.2483	0.0862	0.2982	-0.1078	-0.2491	-0.0159	0.1896	-0.0916	-0.1954	-0.0968	1	-0.2103	-0.0952	-0.1736	0.4268	0.1248	-0.082	-0.114	-0.1368	-0.066	0.0248	0.0098	-0.0062	-0.0767	0.0325	0.0424	-0.2038	0.1495	0.0167	-0.1634	0.5009	0.2187	0.3598	-0.1879	0.0844	-0.1792	-0.1266	-0.1584	-0.0392	-0.1175
Lysinibacillus_fusiformis(100);	-0.7452	-0.5879	0.9372	0.9033	-0.3388	-0.2913	-0.1165	0.9318	0.0518	0.9219	-0.0333	-0.4154	0.1603	0.8215	-0.1699	-0.0355	0.2701	0.5331	0.2685	-0.2103	1	0.2743	0.8646	-0.2582	-0.2499	0.3715	0.5978	0.6304	0.1501	0.0196	0.7492	0.1024	0.3536	0.0083	-0.009	0.8182	-0.0749	0.0856	0.7699	-0.1266	-0.084	-0.3007	0.8349	-0.5243	0.6826	0.4857	0.5034	0.2203	0.5518
Shigella_sonnei(100);	-0.2834	-0.1955	0.2772	0.2769	-0.2319	-0.1494	-0.1212	0.2834	0.1418	0.3163	-0.0573	-0.1256	0.1258	0.3202	-0.0381	-0.0384	0.2263	0.3176	0.1804	-0.0952	0.2743	1	0.1929	-0.1068	0.0026	0.0522	0.0859	0.2817	0.1352	0.1597	0.2499	0.1715	0.153	0.0244	0.0326	0.2544	-0.0594	-0.0428	0.2281	-0.041	0.0689	-0.1126	0.3401	-0.1485	0.2311	0.1332	0.3611	0.0955	0.2226
Nevskia_ramosa(100);	-0.6828	-0.5033	0.892	0.8537	-0.2808	-0.2264	-0.1025	0.8877	-0.0243	0.8569	0.0151	-0.3701	0.0498	0.7493	-0.1457	-0.032	0.141	0.4056	0.1094	-0.1736	0.8646	0.1929	1	-0.2366	-0.2004	0.4044	0.6426	0.5262	0.1057	0.0314	0.6771	0.0357	0.3613	0.026	-0.017	0.7535	-0.0632	0.1215	0.716	-0.1237	-0.1233	-0.2919	0.7708	-0.5095	0.5987	0.4053	0.3945	0.2569	0.4599
Gilliamella_s_bxid9399(100);	0.265	0.178	-0.2855	-0.2288	0.1587	0.1785	0.2016	-0.3016	-0.0633	-0.3049	0.0926	0.4364	-0.0941	-0.2468	-0.0126	0.2098	-0.1162	-0.2172	-0.0971	0.4268	-0.2582	-0.1068	-0.2366	1	0.0492	-0.1303	-0.1339	-0.207	-0.0856	0.082	-0.0463	-0.0673	-0.1221	-0.0326	0.1408	-0.2081	0.2673	0.0466	-0.2045	0.3706	0.1596	0.3664	-0.2247	0.1581	-0.2047	-0.1463	-0.1738	-0.0766	-0.1492
Bifidobacterium_indicum(100);	0.2658	0.204	-0.2924	-0.3197	0.0405	0.0914	0.1871	-0.2864	-0.0038	-0.2624	0.0021	0.2115	-0.0446	-0.2923	0.2943	0.1242	-0.0946	-0.1231	-0.0993	0.1248	-0.2499	0.0026	-0.2004	0.0492	1	-0.1334	-0.1729	-0.0967	-0.0674	0.1856	0.0181	-0.0294	-0.1067	0.0389	0.1061	-0.2611	0.0503	-0.1345	-0.171	0.0354	0.0816	0.2135	-0.182	0.1967	-0.1868	-0.1559	-0.1105	-0.081	-0.0877
Acinetobacter_indicus(100);	-0.3883	-0.0426	0.4039	0.3729	-0.134	0.1739	0.0254	0.4114	0.0412	0.3496	-0.0467	-0.2007	-0.3033	0.2736	0.0643	0.0238	-0.0743	-0.0745	-0.1443	-0.082	0.3715	0.0522	0.4044	-0.1303	-0.1334	1	0.4696	0.223	-0.0264	0.1095	0.2895	0.0417	0.7271	0.2171	0.1012	0.2887	-0.036	0.269	0.4132	-0.0522	-0.1069	-0.1221	0.3587	-0.19	0.2135	0.1503	0.0541	0.5044	0.171
Bryobacteraceae(100)	-0.5479	-0.2215	0.6382	0.5655	-0.0299	0.044	0.0715	0.659	0.0941	0.5177	-0.0805	-0.1548	-0.2588	0.3362	0.0204	0.0261	0.003	-0.1119	-0.067	-0.114	0.5978	0.0859	0.6426	-0.1339	-0.1729	0.4696	1	0.3194	0.0286	0.1254	0.4216	-0.029	0.4034	0.1032	0.0682	0.3961	-0.0026	0.1883	0.6364	-0.069	-0.0849	-0.1747	0.5818	-0.3556	0.4404	0.2387	-0.0322	0.3649	0.2152
Cutibacterium_acnes(100);	-0.4842	-0.3732	0.608	0.5716	-0.3226	-0.2839	-0.0892	0.6116	0.0987	0.6238	0.0267	-0.3036	0.1678	0.5546	-0.0578	-0.0804	0.2685	0.4795	0.2594	-0.1368	0.6304	0.2817	0.5262	-0.207	-0.0967	0.223	0.3194	1	0.1686	-0.0075	0.5688	0.0874	0.2339	0.0545	0.046	0.5221	-0.0566	-0.0545	0.6058	-0.0566	-0.0157	-0.1915	0.5933	-0.3104	0.529	0.3751	0.4181	0.2009	0.3842
Gilliamella_apis(100);	-0.1465	-0.2709	0.1597	0.1621	-0.2287	-0.2592	-0.1284	0.1604	0.3509	0.2048	-0.0533	-0.1564	0.0411	0.2099	-0.0377	-0.0296	0.4245	0.2739	0.3358	-0.066	0.1501	0.1352	0.1057	-0.0856	-0.0674	-0.0264	0.0286	0.1686	1	0.0413	0.1346	0.2619	0.0011	0.0375	-0.0035	0.1531	-0.0446	-0.1349	0.1611	-0.0379	0.2403	-0.09	0.1379	-0.1432	0.0916	0.1517	0.1915	0.0875	0.1347
Bacillus_wiedmannii(100);	0.0035	0.0743	0.0149	-0.028	-0.0898	0.0617	0.1236	0.0176	0.079	0.0032	-0.008	0.0133	-0.0442	-0.0523	0.1299	0.214	-0.0323	-0.1049	-0.0547	0.0248	0.0196	0.1597	0.0314	0.082	0.1856	0.1095	0.1254	-0.0075	0.0413	1	0.116	0.1222	0.1742	0.0631	0.3177	-0.0172	0.0882	-0.1115	0.0711	0.0557	0.0782	0.0143	0.0621	0.0052	0.0039	0.0079	-0.067	0.1385	0.0144
Bacteria(100);Bacteria_unclassified(100);Bacteria_unclassified(100);Bacteria_unclassified(100);Bacteria_unclassified(100);Bacteria_unclassified(100);Bacteria_unclassified(100);	-0.5595	-0.4296	0.7239	0.6888	-0.279	-0.2729	-0.0529	0.7311	0.1099	0.7253	0.0392	-0.2041	0.3139	0.632	-0.0895	0.0333	0.241	0.5128	0.2653	0.0098	0.7492	0.2499	0.6771	-0.0463	0.0181	0.2895	0.4216	0.5688	0.1346	0.116	1	0.0974	0.2904	0.006	0.1419	0.6415	-0.0444	0.0129	0.6277	0.0558	0.0264	-0.1643	0.6985	-0.3921	0.5611	0.4287	0.4752	0.194	0.4699
Gilliamella_apicola(100);	-0.0744	-0.2041	0.0857	0.0874	-0.157	-0.0769	-0.0552	0.0833	0.2556	0.1086	0.0989	-0.1324	0.0515	0.1102	-0.0553	0.0235	0.272	0.1307	0.3253	-0.0062	0.1024	0.1715	0.0357	-0.0673	-0.0294	0.0417	-0.029	0.0874	0.2619	0.1222	0.0974	1	0.0875	0.0089	0.0097	0.0797	0.049	-0.0694	0.0407	0.0351	0.4125	-0.0102	0.0857	-0.0707	0.1036	0.0763	0.1001	0.0698	0.0764
Acinetobacter_unclassified(100);	-0.3778	-0.0837	0.3838	0.3525	-0.0887	0.0607	0.0496	0.3858	0.1025	0.3377	0.0007	-0.1433	-0.2459	0.2686	0.1093	0.1073	-0.0737	-0.0461	-0.0822	-0.0767	0.3536	0.153	0.3613	-0.1221	-0.1067	0.7271	0.4034	0.2339	0.0011	0.1742	0.2904	0.0875	1	0.2269	0.19	0.2847	-0.0202	0.1032	0.3641	-0.0439	-0.039	-0.1118	0.3828	-0.2356	0.195	0.1001	0.0709	0.5419	0.1261
Paenibacillus_alvei(100);	-0.0133	0.1113	0.0067	0.0064	-0.1165	0.0828	-0.0385	0.0006	0.1215	-0.0182	-0.0639	-0.0392	-0.2076	-0.0343	0.1401	0.0579	-0.0544	-0.1569	-0.075	0.0325	0.0083	0.0244	0.026	-0.0326	0.0389	0.2171	0.1032	0.0545	0.0375	0.0631	0.006	0.0089	0.2269	1	0.2808	0.0053	-0.0497	-0.0995	0.0242	0	-0.0274	-0.06	0.053	0.0463	-0.0449	0.0081	-0.1259	0.2471	-0.0139
Bifidobacterium_asteroides(100);	0.0697	0.1663	-0.0577	-0.0718	-0.0477	0.1198	0.2144	-0.0117	0.0716	-0.06	-0.0265	0.1925	-0.0646	-0.1135	0.3147	0.2702	-0.0899	-0.1408	-0.0234	0.0424	-0.009	0.0326	-0.017	0.1408	0.1061	0.1012	0.0682	0.046	-0.0035	0.3177	0.1419	0.0097	0.19	0.2808	1	-0.0892	0.2634	-0.064	0.0578	-0.0026	0.163	0.1748	0.0439	0.0856	-0.0129	-0.0132	-0.1225	0.1696	0.0239
Alphaproteobacteria_unclassified(100);	-0.7054	-0.6156	0.8531	0.8851	-0.3556	-0.3229	-0.2135	0.8083	-0.0552	0.865	0.0151	-0.4307	0.1889	0.8977	-0.2682	-0.0586	0.292	0.6101	0.267	-0.2038	0.8182	0.2544	0.7535	-0.2081	-0.2611	0.2887	0.3961	0.5221	0.1531	-0.0172	0.6415	0.0797	0.2847	0.0053	-0.0892	1	-0.0547	0.1228	0.6247	-0.1148	-0.0923	-0.3045	0.6992	-0.4907	0.6173	0.4999	0.5205	0.1256	0.5375
Enterococcus_faecium(100);	0.0624	0.0258	-0.0746	-0.0624	0.0618	0.0895	0.1145	-0.0673	-0.0526	-0.0766	0.0471	0.1563	-0.075	-0.072	0.0689	0.3446	-0.0421	-0.1074	-0.062	0.1495	-0.0749	-0.0594	-0.0632	0.2673	0.0503	-0.036	-0.0026	-0.0566	-0.0446	0.0882	-0.0444	0.049	-0.0202	-0.0497	0.2634	-0.0547	1	-0.0147	-0.0504	0.1381	0.0048	0.4873	-0.0851	0.0667	-0.1013	-0.0562	-0.0916	0.0742	-0.0395
Apilactobacillus_apinorum(100);	-0.1757	-0.1869	0.147	0.1832	0.245	0.5596	-0.0164	0.123	-0.1315	0.1284	0.08	0.0332	-0.1635	0.187	-0.15	-0.0596	-0.1201	-0.0855	-0.1525	0.0167	0.0856	-0.0428	0.1215	0.0466	-0.1345	0.269	0.1883	-0.0545	-0.1349	-0.1115	0.0129	-0.0694	0.1032	-0.0995	-0.064	0.1228	-0.0147	1	0.0935	-0.0339	-0.0841	-0.0919	0.0858	0.1504	0.0586	-0.0016	-0.0314	0.0506	-0.0414
Bacteria(100);Proteobacteria(100);Deltaproteobacteria(100);Myxococcales(100);Labilitrichaceae(100);g_bxid5782(100);g_bxid5782_s_bxid5782(100);	-0.6512	-0.3956	0.7821	0.7319	-0.2555	-0.1723	-0.0252	0.7856	0.1285	0.7406	-0.0001	-0.3126	0.0104	0.6243	-0.0556	-0.0027	0.1883	0.3321	0.1892	-0.1634	0.7699	0.2281	0.716	-0.2045	-0.171	0.4132	0.6364	0.6058	0.1611	0.0711	0.6277	0.0407	0.3641	0.0242	0.0578	0.6247	-0.0504	0.0935	1	-0.0915	-0.0359	-0.2383	0.7455	-0.441	0.5559	0.397	0.2883	0.2198	0.546
Leuconostoc_mesenteroides(100);	0.1402	0.1055	-0.1364	-0.135	0.0371	0.0552	0.0886	-0.1308	-0.0255	-0.154	-0.0014	0.243	-0.0938	-0.1497	-0.0306	0.0377	-0.0346	-0.0931	-0.051	0.5009	-0.1266	-0.041	-0.1237	0.3706	0.0354	-0.0522	-0.069	-0.0566	-0.0379	0.0557	0.0558	0.0351	-0.0439	0	-0.0026	-0.1148	0.1381	-0.0339	-0.0915	1	0.1813	0.2527	-0.1106	0.0356	-0.0845	-0.0724	-0.0701	-0.0032	-0.0643
Gilliamella_unclassified(100);	0.0967	-0.0545	-0.1049	-0.0898	-0.0992	-0.0639	0.127	-0.0905	0.3382	-0.0739	0.1119	0.0397	0.0819	-0.104	0.0246	0.1813	0.0809	-0.0285	0.1396	0.2187	-0.084	0.0689	-0.1233	0.1596	0.0816	-0.1069	-0.0849	-0.0157	0.2403	0.0782	0.0264	0.4125	-0.039	-0.0274	0.163	-0.0923	0.0048	-0.0841	-0.0359	0.1813	1	0.1375	-0.0923	-0.0204	-0.0869	-0.0545	-0.0653	-0.0631	0.0486
Enterococcus_unclassified(100);	0.3367	0.2404	-0.3817	-0.3707	0.0944	0.1785	0.603	-0.3577	-0.0644	-0.3548	-0.0201	0.3052	-0.1287	-0.3566	0.2996	0.3098	-0.1341	-0.2094	-0.0981	0.3598	-0.3007	-0.1126	-0.2919	0.3664	0.2135	-0.1221	-0.1747	-0.1915	-0.09	0.0143	-0.1643	-0.0102	-0.1118	-0.06	0.1748	-0.3045	0.4873	-0.0919	-0.2383	0.2527	0.1375	1	-0.2672	0.3062	-0.2186	-0.1669	-0.183	-0.093	-0.1649
Acidibacter_s_bxid5744(100);	-0.6849	-0.4755	0.8439	0.7955	-0.325	-0.2387	-0.0722	0.8471	0.1054	0.8248	-0.0148	-0.3559	0.1403	0.7079	-0.1189	-0.0087	0.2313	0.4702	0.2316	-0.1879	0.8349	0.3401	0.7708	-0.2247	-0.182	0.3587	0.5818	0.5933	0.1379	0.0621	0.6985	0.0857	0.3828	0.053	0.0439	0.6992	-0.0851	0.0858	0.7455	-0.1106	-0.0923	-0.2672	1	-0.4434	0.6167	0.4339	0.4741	0.2533	0.5263
Apilactobacillus_unclassified(100);	0.4689	0.4342	-0.5669	-0.5506	0.1568	0.6998	0.1454	-0.5659	-0.1454	-0.533	-0.0421	0.2926	-0.0607	-0.4919	0.2205	0.0322	-0.1925	-0.2631	-0.1629	0.0844	-0.5243	-0.1485	-0.5095	0.1581	0.1967	-0.19	-0.3556	-0.3104	-0.1432	0.0052	-0.3921	-0.0707	-0.2356	0.0463	0.0856	-0.4907	0.0667	0.1504	-0.441	0.0356	-0.0204	0.3062	-0.4434	1	-0.3592	-0.2339	-0.2315	-0.1551	-0.2956
Pseudomonas_fildesensis(100);	-0.5569	-0.482	0.6751	0.6486	-0.2878	-0.217	-0.1059	0.6627	0.0331	0.6752	-0.0635	-0.3081	0.1076	0.6047	-0.1147	-0.0019	0.2841	0.4623	0.2474	-0.1792	0.6826	0.2311	0.5987	-0.2047	-0.1868	0.2135	0.4404	0.529	0.0916	0.0039	0.5611	0.1036	0.195	-0.0449	-0.0129	0.6173	-0.1013	0.0586	0.5559	-0.0845	-0.0869	-0.2186	0.6167	-0.3592	1	0.4456	0.4034	0.1131	0.3524
Rhizobium_acidisoli(100);	-0.423	-0.3939	0.4873	0.4724	-0.3004	-0.2265	-0.1543	0.4812	0.0046	0.4982	-0.129	-0.2273	0.1334	0.4812	-0.1019	-0.0951	0.2459	0.3673	0.1885	-0.1266	0.4857	0.1332	0.4053	-0.1463	-0.1559	0.1503	0.2387	0.3751	0.1517	0.0079	0.4287	0.0763	0.1001	0.0081	-0.0132	0.4999	-0.0562	-0.0016	0.397	-0.0724	-0.0545	-0.1669	0.4339	-0.2339	0.4456	1	0.3195	0.1149	0.3663
Bacteria(100);Proteobacteria(100);Gammaproteobacteria(100);Burkholderiales(100);Comamonadaceae(100);Curvibacter(100);Curvibacter_s_bxid5464(100);	-0.3723	-0.3595	0.4781	0.4915	-0.3458	-0.3582	-0.1729	0.465	-0.0037	0.5831	0.0925	-0.3416	0.3911	0.6312	-0.2091	-0.0975	0.3495	0.8078	0.3812	-0.1584	0.5034	0.3611	0.3945	-0.1738	-0.1105	0.0541	-0.0322	0.4181	0.1915	-0.067	0.4752	0.1001	0.0709	-0.1259	-0.1225	0.5205	-0.0916	-0.0314	0.2883	-0.0701	-0.0653	-0.183	0.4741	-0.2315	0.4034	0.3195	1	-0.0132	0.4314
Acinetobacter_towneri(100);	-0.2404	-0.0166	0.2406	0.2041	-0.0619	0.037	0.0644	0.2585	0.0718	0.201	-0.0549	-0.0527	-0.1919	0.1563	0.1442	0.1192	-0.0228	-0.0842	-0.066	-0.0392	0.2203	0.0955	0.2569	-0.0766	-0.081	0.5044	0.3649	0.2009	0.0875	0.1385	0.194	0.0698	0.5419	0.2471	0.1696	0.1256	0.0742	0.0506	0.2198	-0.0032	-0.0631	-0.093	0.2533	-0.1551	0.1131	0.1149	-0.0132	1	0.043
Mesorhizobium_unclassified(100);	-0.4545	-0.3229	0.5486	0.5392	-0.3162	-0.2369	-0.0504	0.5387	0.0317	0.5787	0.0413	-0.2633	0.1908	0.5464	-0.0582	-0.0111	0.102	0.4866	0.1701	-0.1175	0.5518	0.2226	0.4599	-0.1492	-0.0877	0.171	0.2152	0.3842	0.1347	0.0144	0.4699	0.0764	0.1261	-0.0139	0.0239	0.5375	-0.0395	-0.0414	0.546	-0.0643	0.0486	-0.1649	0.5263	-0.2956	0.3524	0.3663	0.4314	0.043	1
Staphylococcus_saprophyticus(100);	-0.0491	0.0389	0.0708	0.0631	0.0477	0.0021	-0.0491	0.0704	0.1451	0.0612	0.0115	0.0177	-0.0288	-0.0045	-0.0389	0.1396	-0.0217	-0.0364	-0.0233	-0.0201	0.0867	-0.0194	0.0368	-0.0221	-0.0189	0.1089	0.0871	0.1221	-0.0142	-0.0179	0.062	-0.02	0.09	0.2555	0.1453	0.0651	-0.0115	-0.0349	0.1254	-0.0098	-0.0159	-0.0257	0.111	-0.04	0.0903	-0.0334	-0.0292	-0.0197	-0.0383
Pseudomonas_unclassified(100);	-0.2597	0.0017	0.2689	0.2494	-0.1564	-0.0324	0.0432	0.2714	0.0429	0.2398	0.0141	-0.0921	-0.121	0.1835	0.0386	0.0616	-0.0417	-0.0125	-0.0587	-0.0231	0.2444	0.1278	0.2376	-0.0878	-0.0684	0.4738	0.2646	0.1192	-0.0546	0.1945	0.2294	0.055	0.515	0.0791	0.0983	0.1853	-0.0191	0.016	0.2487	-0.015	0.0179	-0.1118	0.2354	-0.1842	0.1206	0.0385	0.0634	0.3147	0.1874
Staphylococcus_hominis(100);	-0.1846	-0.1987	0.2783	0.2739	-0.1806	-0.1991	-0.0336	0.2723	0.0131	0.2882	0.1956	-0.157	0.1859	0.2868	-0.0567	0.0299	0.1137	0.3051	0.1773	-0.0601	0.3008	0.0935	0.2092	-0.0647	-0.0897	0.0318	0.0464	0.3245	0.0474	0.027	0.2648	0.1742	0.1328	0.0245	0.0371	0.228	-0.0271	-0.1533	0.2442	-0.0322	0.0388	-0.0881	0.2185	-0.1809	0.2096	0.1195	0.2899	0.0825	0.1085
Delftia_acidovorans(100);	-0.3646	-0.2728	0.4461	0.413	-0.1836	-0.0421	-0.0443	0.452	0.0657	0.4262	0.0055	-0.1684	0.0798	0.3493	-0.013	-0.0068	0.1297	0.1675	0.0955	-0.1287	0.4242	0.0607	0.3838	-0.1536	-0.091	0.23	0.3668	0.3361	0.0472	0.0913	0.3795	0.0906	0.2149	0.0939	0.0567	0.3323	-0.0685	0.1281	0.4326	-0.0612	0.0253	-0.1687	0.3849	-0.2048	0.2377	0.1975	0.1399	0.1275	0.3159
Enterobacterales_unclassified(100);	0.0773	0.0833	-0.0985	-0.0947	-0.0267	-0.0244	0.1411	-0.0971	0.0695	-0.0719	0.0013	0.1402	-0.073	-0.0849	0.1998	0.1826	0.0039	-0.025	0.0372	0.4574	-0.0632	0.0667	-0.0756	0.2404	0.2588	-0.0058	-0.0363	-0.0018	0.0112	0.0713	0.1741	0.0674	0.0518	0.0527	0.0834	-0.0366	0.0671	-0.1107	-0.0162	0.3355	0.2735	0.2739	-0.0692	-0.0186	-0.0725	-0.1234	-0.0154	-0.0561	0.0067
Delftia_unclassified(100);	-0.4663	-0.385	0.5789	0.5497	-0.3097	-0.2691	-0.0349	0.5791	0.0322	0.5953	-0.0792	-0.291	0.2097	0.5406	-0.0382	0.0028	0.3031	0.4741	0.2563	-0.1333	0.5919	0.2302	0.5116	-0.2069	-0.1558	0.2671	0.3738	0.469	0.2247	0.113	0.5166	0.1044	0.2893	-0.0039	0.0012	0.4959	-0.0424	-0.0647	0.5016	-0.0588	-0.0513	-0.1622	0.5178	-0.3242	0.5859	0.2837	0.4383	0.1806	0.385
Bacteria(100);Actinobacteriota(100);Actinobacteria(100);Micrococcales(100);Micrococcaceae(100);Micrococcus(100);Micrococcus_aloeverae(100);	-0.2584	-0.0879	0.3409	0.3271	-0.1407	-0.0289	0.0084	0.3311	-0.0325	0.3234	0.0198	-0.1087	-0.1041	0.2877	0.0518	-0.0347	0.1126	0.1192	0.121	-0.0846	0.3489	0.1327	0.3028	-0.1025	-0.0911	0.3489	0.265	0.2402	0.0816	0.1873	0.2758	-0.0031	0.3104	0.0982	0.1151	0.2976	-0.0561	0.0238	0.3341	-0.042	-0.0576	-0.1136	0.2332	-0.1883	0.3348	0.181	0.1907	0.3094	0.173
Lactococcus_lactis(100);	0.0098	0.0416	-0.0198	-0.0206	-0.0047	0.0798	-0.0437	-0.0183	-0.0067	-0.041	-0.0421	0.0329	-0.0851	-0.0543	0.0114	0.0123	-0.0426	-0.094	-0.0532	-0.0316	-0.0103	-0.0085	-0.0072	-0.0295	-0.0394	0.1079	0.0863	-0.0707	-0.0229	0.0367	-0.0474	0.0056	0.1364	0.0901	-0.0255	-0.0167	-0.0298	-0.0434	-0.0015	-0.0253	-0.0412	-0.0022	0.014	0.0584	-0.016	0.0219	-0.0754	0.1097	-0.0213
Enterobacter_hormaechei(100);	0.0021	0.0512	-0.0303	-0.0449	-0.0431	0.0536	0.1096	-0.0148	0.1193	-0.0027	-0.0075	-0.0409	-0.0204	-0.0291	0.2523	0.1289	-0.0405	-0.0167	-0.0046	-0.0138	-0.0111	0.1471	-0.0447	-0.0413	0.2096	0.0155	-0.0075	0.0679	0.0557	0.1115	0.1318	0.1237	0.1346	0.0642	0.1267	-0.0377	-0.0215	-0.0582	0.0282	0.0167	0.0807	0.028	0.0259	0.0599	-0.0173	-0.0108	-0.0545	0.0974	0.0417
Bacteria(100);Proteobacteria(100);Gammaproteobacteria(100);Burkholderiales(100);Comamonadaceae(100);Comamonas(100);Comamonas_kerstersii(100);	-0.2037	-0.025	0.2214	0.2055	-0.0421	0.0939	0.0808	0.215	-0.0238	0.1871	0.0111	-0.0901	-0.2168	0.1519	0.1215	0.027	-0.0713	-0.0609	-0.0994	-0.0133	0.1956	-0.0086	0.2325	-0.0355	-0.0647	0.4685	0.2574	0.2005	-0.0615	0.0963	0.1928	-0.0429	0.3928	0.1572	0.093	0.1889	-0.0427	0.1112	0.1978	-0.0093	-0.0435	-0.0768	0.1712	-0.1101	0.0691	0.1058	0.0069	0.2291	0.0917
Fructobacillus_unclassified(100);	0.5195	0.393	-0.5573	-0.55	0.2406	0.1749	0.1208	-0.5515	-0.1151	-0.5338	-0.1414	0.8519	0.1216	-0.4715	0.1505	0.0165	-0.1526	-0.2301	-0.1546	0.2343	-0.4821	-0.1064	-0.4564	0.3884	0.229	-0.2281	-0.3594	-0.279	-0.0929	-0.0354	-0.2094	-0.0962	-0.1989	-0.0499	0.1146	-0.4315	0.1157	-0.0794	-0.3929	0.2377	0.0251	0.2697	-0.4139	0.3321	-0.3174	-0.2129	-0.2009	-0.1213	-0.2481
Enterobacter_unclassified(100);	0.0171	0.0431	-0.0477	-0.0656	-0.0303	0.0601	0.0839	-0.0357	0.0625	-0.0285	-0.0473	-0.0598	-0.1132	-0.0526	0.2291	0.1055	-0.0411	-0.0604	-0.0484	-0.0086	-0.0336	0.0407	-0.0168	-0.046	0.2143	0.066	0.0169	-0.0345	0.047	0.1471	0.0941	0.0484	0.0739	0.0545	0.076	-0.0589	-0.024	-0.0373	-0.0037	0.0177	-0.0308	0.0308	-0.0147	0.0626	0.0009	-0.0267	-0.0497	0.1254	0.0325
Streptococcus_mitis(100);	-0.3432	-0.2948	0.3743	0.3815	-0.2162	-0.2787	-0.0761	0.358	-0.0816	0.4143	-0.0259	-0.1919	0.2493	0.4134	-0.1161	-0.0204	-0.013	0.4128	-0.0001	-0.1032	0.3784	0.3652	0.3536	-0.1111	-0.0375	-0.0602	0.1466	0.2939	0.0669	0.0624	0.3287	0.0095	0.032	-0.0644	-0.0248	0.3564	-0.0213	-0.0871	0.2905	-0.0488	0.0224	-0.1195	0.3599	-0.2059	0.2571	0.1042	0.3487	-0.0424	0.3661
Bartonella_apis(100);	0.093	0.0637	-0.1039	-0.1183	-0.0421	0.0075	0.1443	-0.0999	0.0051	-0.0717	0.0924	0.1337	0.0061	-0.0857	0.017	0.1044	-0.0477	0.0067	-0.0073	0.496	-0.0597	0.0306	-0.1021	0.2638	0.0733	-0.0886	-0.1028	0.0401	-0.0259	0.1064	0.1042	0.1065	-0.0106	0.0294	0.1128	-0.0859	0.1225	-0.0671	-0.0756	0.5338	0.318	0.379	-0.0363	0.0387	-0.0747	-0.0239	-0.0113	-0.0246	-0.026
Bacteria(100);Proteobacteria(100);Gammaproteobacteria(100);Enterobacterales(100);Alteromonadaceae(100);Alishewanella(100);Alishewanella_jeotgali(100);	-0.1512	-0.024	0.1407	0.128	-0.0477	0.0348	0.0791	0.1509	0.0306	0.1214	-0.004	-0.0599	-0.1253	0.0978	0.0796	-0.0218	-0.035	0.0152	-0.0426	-0.0583	0.1432	0.0692	0.1614	-0.0723	-0.0704	0.3781	0.1775	0.0829	0.0129	0.0175	0.1215	-0.0369	0.373	0.0595	0.0813	0.0515	-0.043	0.1395	0.1238	-0.0125	-0.049	-0.0112	0.1538	-0.0858	0.0579	-0.0168	0.1412	0.3978	-0.0107
Melissococcus_plutonius(100);	0.5539	0.5432	-0.5862	-0.5903	0.1948	0.1617	0.105	-0.5733	-0.1473	-0.5562	-0.0774	0.7252	0.0732	-0.5176	0.2212	-0.0121	-0.1779	-0.2305	-0.1507	0.2438	-0.5162	-0.1378	-0.4749	0.3187	0.3776	-0.2299	-0.383	-0.2849	-0.1269	0.028	-0.1573	-0.12	-0.2126	0.061	0.1766	-0.4844	0.0427	-0.1653	-0.4044	0.2503	-0.0019	0.1959	-0.4272	0.3552	-0.3327	-0.251	-0.1916	-0.1342	-0.2474
[truncated: 16 more columns]

## Sheet: ALL p-values
Title: A high-throughput sequencing survey characterizing European foulbrood disease and Varroosis in honey bees.
Authors: Kirk E. Anderson, Duan C. Copeland, Robert Erickson, Amy S. Floyd, Patrick Maes and Brendon Mott
Table S5. Pearsons correlation p-values on Log10 OTU reads and BactQuant
Highlighted taxa were removed from the analysis. Cyanobacteria is likely due to pollen.
Based on our criteria, OTUs highlighted in dark grey are contaminants, while those highlighted in green show a less defined, or hybrid pattern of prevelance and abundance between contaminant and symbiont.
FULL TAXONOMY>		Bacteria(100);Firmicutes(100);Bacilli(100);Lactobacillales(100);Lactobacillales_unclassified(100);Lactobacillales_unclassified(100);Lactobacillales_unclassified(100);	Bacteria(100);Bacteroidetes(100);Bacteroidia(100);Chitinophagales(100);Chitinophagaceae(100);Sediminibacterium(100);Sediminibacterium_magnilacihabitans(100);	Bacteria(100);Proteobacteria(100);Gammaproteobacteria(100);Burkholderiales(100);Burkholderiaceae(100);Ralstonia(100);Ralstonia_pickettii(100);	Bacteria(100);Proteobacteria(100);Alphaproteobacteria(100);Acetobacterales(100);Acetobacteraceae(100);Bombella(100);Bombella_apis(100);	Bacteria(100);Firmicutes(100);Bacilli(100);Lactobacillales(100);Lactobacillaceae(100);Apilactobacillus(100);Apilactobacillus_kunkeei(100);	Bacteria(100);Firmicutes(100);Bacilli(100);Lactobacillales(100);Enterococcaceae(100);Enterococcus(100);Enterococcus_faecalis(100);	Bacteria(100);Proteobacteria(100);Alphaproteobacteria(100);Caulobacterales(100);Caulobacteraceae(100);Caulobacter(100);Caulobacter_s_bxid5720(100);	Bacteria(100);Proteobacteria(100);Gammaproteobacteria(100);Orbales(100);Orbaceae(100);Frischella(100);Frischella_perrara(100);	Bacteria(100);Proteobacteria(100);Alphaproteobacteria(100);Rhizobiales(100);Xanthobacteraceae(100);Bradyrhizobium(100);Bradyrhizobium_unclassified(100);	Bacteria(100);Firmicutes(100);Clostridia(100);Lachnospirales(100);Lachnospiraceae(100);Lachnospiraceae_unclassified(100);Lachnospiraceae_unclassified(100);	Bacteria(100);Firmicutes(100);Bacilli(100);Lactobacillales(100);Leuconostocaceae(100);Fructobacillus(100);Fructobacillus_fructosus(100);	Bacteria(100);Proteobacteria(100);Alphaproteobacteria(100);Acetobacterales(100);Acetobacteraceae(100);Bombella(100);Bombella_unclassified(100);	Bacteria(100);Proteobacteria(100);Gammaproteobacteria(100);Burkholderiales(100);Comamonadaceae(100);Pelomonas(100);Pelomonas_saccharophila(100);	Bacteria(100);Firmicutes(100);Bacilli(100);Lactobacillales(100);Lactobacillaceae(100);Lactobacillus(100);Lactobacillus_apis(100);	Bacteria(100);Firmicutes(100);Bacilli(100);Lactobacillales(100);Lactobacillaceae(100);Lactobacillus(100);Lactobacillus_panisapium(100);	Bacteria(100);Proteobacteria(100);Gammaproteobacteria(100);Enterobacterales(100);Enterobacteriaceae(100);Serratia(100);Serratia_marcescens(100);	Bacteria(100);Cyanobacteria(100);Cyanophyceae(100);Chroococcales(100);f_bxid5855(100);g_bxid5855(100);g_bxid5855_s_bxid5855(100);	Bacteria(100);Proteobacteria(100);Gammaproteobacteria(100);Burkholderiales(100);Neisseriaceae(100);Snodgrassella(100);Snodgrassella_alvi(100);	Bacteria(100);Proteobacteria(100);Gammaproteobacteria(100);Enterobacterales(100);Pectobacteriaceae(100);Lonsdalea(100);Lonsdalea_iberica(100);	Bacteria(100);Firmicutes(100);Bacilli(100);Bacillales(100);Planococcaceae(100);Lysinibacillus(100);Lysinibacillus_fusiformis(100);	Bacteria(100);Proteobacteria(100);Gammaproteobacteria(100);Enterobacterales(100);Enterobacteriaceae(100);Shigella(100);Shigella_sonnei(100);	Bacteria(100);Proteobacteria(100);Gammaproteobacteria(100);Salinisphaerales(100);Solimonadaceae(100);Nevskia(100);Nevskia_ramosa(100);	Bacteria(100);Proteobacteria(100);Gammaproteobacteria(100);Orbales(100);Orbaceae(100);Gilliamella(100);Gilliamella_s_bxid9399(100);	Bacteria(100);Actinobacteriota(100);Actinobacteria(100);Bifidobacteriales(100);Bifidobacteriaceae(100);Bifidobacterium(100);Bifidobacterium_indicum(100);	Bacteria(100);Proteobacteria(100);Gammaproteobacteria(100);Pseudomonadales(100);Moraxellaceae(100);Acinetobacter(100);Acinetobacter_indicus(100);	Bacteria(100);Acidobacteria(100);Acidobacteriae(100);Bryobacterales(100);Bryobacteraceae(100);g_bxid5839(100);g_bxid5839_s_bxid5839(100);	Bacteria(100);Actinobacteriota(100);Actinobacteria(100);Propionibacteriales(100);Propionibacteriaceae(100);Cutibacterium(100);Cutibacterium_acnes(100);	Bacteria(100);Proteobacteria(100);Gammaproteobacteria(100);Orbales(100);Orbaceae(100);Gilliamella(100);Gilliamella_apis(100);	Bacteria(100);Firmicutes(100);Bacilli(100);Bacillales(100);Bacillaceae(100);Bacillus(100);Bacillus_wiedmannii(100);	Bacteria(100);Bacteria_unclassified(100);Bacteria_unclassified(100);Bacteria_unclassified(100);Bacteria_unclassified(100);Bacteria_unclassified(100);Bacteria_unclassified(100);	Bacteria(100);Proteobacteria(100);Gammaproteobacteria(100);Orbales(100);Orbaceae(100);Gilliamella(100);Gilliamella_apicola(100);	Bacteria(100);Proteobacteria(100);Gammaproteobacteria(100);Pseudomonadales(100);Moraxellaceae(100);Acinetobacter(100);Acinetobacter_unclassified(100);	Bacteria(100);Firmicutes(100);Bacilli(100);Paenibacillales(100);Paenibacillaceae(100);Paenibacillus(100);Paenibacillus_alvei(100);	Bacteria(100);Actinobacteriota(100);Actinobacteria(100);Bifidobacteriales(100);Bifidobacteriaceae(100);Bifidobacterium(100);Bifidobacterium_asteroides(100);	Bacteria(100);Proteobacteria(100);Alphaproteobacteria(100);Alphaproteobacteria_unclassified(100);Alphaproteobacteria_unclassified(100);Alphaproteobacteria_unclassified(100);Alphaproteobacteria_unclassified(100);	Bacteria(100);Firmicutes(100);Bacilli(100);Lactobacillales(100);Enterococcaceae(100);Enterococcus(100);Enterococcus_faecium(100);	Bacteria(100);Firmicutes(100);Bacilli(100);Lactobacillales(100);Lactobacillaceae(100);Apilactobacillus(100);Apilactobacillus_apinorum(100);	Bacteria(100);Proteobacteria(100);Deltaproteobacteria(100);Myxococcales(100);Labilitrichaceae(100);g_bxid5782(100);g_bxid5782_s_bxid5782(100);	Bacteria(100);Firmicutes(100);Bacilli(100);Lactobacillales(100);Lactobacillaceae(100);Leuconostoc(100);Leuconostoc_mesenteroides(100);	Bacteria(100);Proteobacteria(100);Gammaproteobacteria(100);Orbales(100);Orbaceae(100);Gilliamella(100);Gilliamella_unclassified(100);	Bacteria(100);Firmicutes(100);Bacilli(100);Lactobacillales(100);Enterococcaceae(100);Enterococcus(100);Enterococcus_unclassified(100);	Bacteria(100);Proteobacteria(100);Gammaproteobacteria(100);Nevskiales(100);Nevskiaceae(100);Acidibacter(100);Acidibacter_s_bxid5744(100);	Bacteria(100);Firmicutes(100);Bacilli(100);Lactobacillales(100);Lactobacillaceae(100);Apilactobacillus(100);Apilactobacillus_unclassified(100);	Bacteria(100);Proteobacteria(100);Gammaproteobacteria(100);Pseudomonadales(100);Pseudomonadaceae(100);Pseudomonas(100);Pseudomonas_fildesensis(100);	Bacteria(100);Proteobacteria(100);Alphaproteobacteria(100);Rhizobiales(100);Rhizobiaceae(100);Rhizobium(100);Rhizobium_acidisoli(100);	Bacteria(100);Proteobacteria(100);Gammaproteobacteria(100);Burkholderiales(100);Comamonadaceae(100);Curvibacter(100);Curvibacter_s_bxid5464(100);	Bacteria(100);Proteobacteria(100);Gammaproteobacteria(100);Pseudomonadales(100);Moraxellaceae(100);Acinetobacter(100);Acinetobacter_towneri(100);	Bacteria(100);Proteobacteria(100);Alphaproteobacteria(100);Rhizobiales(100);Rhizobiaceae(100);Mesorhizobium(100);Mesorhizobium_unclassified(100);
	BactQuant	Melissococcus_plutonius	Sediminibacterium_magnilacihabitans(100);	Ralstonia_pickettii(100);	Bombella_apis(100);	Apilactobacillus_kunkeei(100);	Enterococcus_faecalis(100);	Caulobacter(100);Caulobacter_s_bxid5720(100);	Frischella_perrara(100);	Bradyrhizobium_unclassified(100);	Lachnospiraceae_unclassified(100);	Fructobacillus_fructosus(100);	Bombella_unclassified(100);	Pelomonas_saccharophila(100);	Lactobacillus_apis(100);	Lactobacillus_panisapium(100);	Serratia_marcescens(100);	Cyanobacteria(100)	Snodgrassella_alvi(100);	Lonsdalea_iberica(100);	Lysinibacillus_fusiformis(100);	Shigella_sonnei(100);	Nevskia_ramosa(100);	Gilliamella_s_bxid9399(100);	Bifidobacterium_indicum(100);	Acinetobacter_indicus(100);	Bryobacteraceae_bxid5839(100);	Cutibacterium_acnes(100);	Gilliamella_apis(100);	Bacillus_wiedmannii(100);	Bacteria_unclassified(100);	Gilliamella_apicola(100);	Acinetobacter_unclassified(100);	Paenibacillus_alvei(100);	Bifidobacterium_asteroides(100);	Alphaproteobacteria_unclassified(100);	Enterococcus_faecium(100);	Apilactobacillus_apinorum(100);	Labilitrichaceae_bxid5782(100);	Leuconostoc_mesenteroides(100);	Gilliamella_unclassified(100);	Enterococcus_unclassified(100);	Acidibacter_s_bxid5744(100);	Apilactobacillus_unclassified(100);	Pseudomonas_fildesensis(100);	Rhizobium_acidisoli(100);	Curvibacter_s_bxid5464(100);	Acinetobacter_towneri(100);	Mesorhizobium_unclassified(100);
BactQuant	<.0001	<.0001	<.0001	<.0001	<.0001	0.0004	0.0033	<.0001	0.3721	<.0001	0.5404	<.0001	0.7688	<.0001	0.0008	0.4063	0.0018	<.0001	0.001	0.0008	<.0001	<.0001	<.0001	<.0001	<.0001	<.0001	<.0001	<.0001	0.0154	0.9539	<.0001	0.2203	<.0001	0.8268	0.251	<.0001	0.3041	0.0036	<.0001	0.0205	0.111	<.0001	<.0001	<.0001	<.0001	<.0001	<.0001	<.0001	<.0001
M_pluto	<.0001	<.0001	<.0001	<.0001	<.0001	<.0001	<.0001	<.0001	0.0669	<.0001	0.5142	<.0001	0.0034	<.0001	<.0001	0.0766	<.0001	<.0001	<.0001	0.0111	<.0001	0.0012	<.0001	0.0032	0.0007	0.4836	0.0002	<.0001	<.0001	0.2209	<.0001	0.0007	0.1679	0.0664	0.0059	<.0001	0.6719	0.0019	<.0001	0.0818	0.3699	<.0001	<.0001	<.0001	<.0001	<.0001	<.0001	0.7845	<.0001
Bacteria(100);Bacteroidetes(100);Bacteroidia(100);Chitinophagales(100);Chitinophagaceae(100);Sediminibacterium(100);Sediminibacterium_magnilacihabitans(100);	<.0001	<.0001	<.0001	<.0001	<.0001	<.0001	0.0034	<.0001	0.3543	<.0001	0.6772	<.0001	0.0767	<.0001	0.0002	0.2624	<.0001	<.0001	<.0001	<.0001	<.0001	<.0001	<.0001	<.0001	<.0001	<.0001	<.0001	<.0001	0.0082	0.8063	<.0001	0.1581	<.0001	0.9126	0.3421	<.0001	0.2192	0.015	<.0001	0.0242	0.0835	<.0001	<.0001	<.0001	<.0001	<.0001	<.0001	<.0001	<.0001
Bacteria(100);Proteobacteria(100);Gammaproteobacteria(100);Burkholderiales(100);Burkholderiaceae(100);Ralstonia(100);Ralstonia_pickettii(100);	<.0001	<.0001	<.0001	<.0001	<.0001	<.0001	0.001	<.0001	0.8419	<.0001	0.3481	<.0001	0.0727	<.0001	<.0001	0.199	<.0001	<.0001	<.0001	0.0002	<.0001	<.0001	<.0001	0.0001	<.0001	<.0001	<.0001	<.0001	0.0073	0.6446	<.0001	0.1498	<.0001	0.9166	0.2372	<.0001	0.3046	0.0024	<.0001	0.0257	0.1389	<.0001	<.0001	<.0001	<.0001	<.0001	<.0001	0.0007	<.0001
Bombella_apis(100);	<.0001	<.0001	<.0001	<.0001	<.0001	<.0001	0.014	<.0001	0.1469	<.0001	0.037	<.0001	0.0736	<.0001	0.3623	0.2322	<.0001	<.0001	0.0002	0.0327	<.0001	0.0001	<.0001	0.0086	0.5049	0.0269	0.6229	<.0001	0.0001	0.139	<.0001	0.0094	0.1437	0.0546	0.4326	<.0001	0.3092	<.0001	<.0001	0.5411	0.1021	0.1196	<.0001	0.0095	<.0001	<.0001	<.0001	0.3082	<.0001
Apilactobacillus_kunkeei(100);	0.0004	<.0001	<.0001	<.0001	<.0001	<.0001	0.0009	<.0001	0.0847	<.0001	0.3054	<.0001	<.0001	<.0001	0.0006	0.3602	<.0001	<.0001	<.0001	0.059	<.0001	0.0135	0.0002	0.0031	0.1322	0.0039	0.4689	<.0001	<.0001	0.3094	<.0001	0.2051	0.318	0.1727	0.048	<.0001	0.1401	<.0001	0.0043	0.3634	0.2924	0.0031	<.0001	<.0001	0.0003	0.0002	<.0001	0.5425	<.0001
Enterococcus_faecalis(100);	0.0033	<.0001	0.0034	0.001	0.014	0.0009	<.0001	0.0303	0.9857	0.0012	0.5059	<.0001	0.0045	<.0001	<.0001	0.0013	0.0002	<.0001	0.0239	<.0001	0.0546	0.0454	0.0911	0.0008	0.0019	0.6766	0.2387	0.1417	0.034	0.0413	0.3843	0.3632	0.4148	0.5266	0.0004	0.0004	0.0589	0.787	0.6783	0.1441	0.0359	<.0001	0.2344	0.0162	0.0808	0.0107	0.0042	0.2889	0.4064
Bacteria(100);Proteobacteria(100);Alphaproteobacteria(100);Caulobacterales(100);Caulobacteraceae(100);Caulobacter(100);Caulobacter_s_bxid5720(100);	<.0001	<.0001	<.0001	<.0001	<.0001	<.0001	0.0303	<.0001	0.1348	<.0001	0.7895	<.0001	0.0579	<.0001	0.0029	0.2022	<.0001	<.0001	<.0001	0.0001	<.0001	<.0001	<.0001	<.0001	<.0001	<.0001	<.0001	<.0001	0.0079	0.7725	<.0001	0.1701	<.0001	0.9921	0.8472	<.0001	0.2677	0.0423	<.0001	0.0308	0.1359	<.0001	<.0001	<.0001	<.0001	<.0001	<.0001	<.0001	<.0001
Frischella_perrara(100);	0.3721	0.0669	0.3543	0.8419	0.1469	0.0847	0.9857	0.1348	<.0001	0.4799	0.189	0.0591	0.3633	0.4273	0.1246	0.0293	0.0094	0.6594	<.0001	0.6773	0.3938	0.0191	0.6899	0.2972	0.9496	0.4982	0.1208	0.1038	<.0001	0.1934	0.0698	<.0001	0.091	0.0449	0.2381	0.3632	0.3867	0.0299	0.0338	0.675	<.0001	0.2891	0.082	0.0162	0.5862	0.9396	0.9519	0.2373	0.6021
Bacteria(100);Proteobacteria(100);Alphaproteobacteria(100);Rhizobiales(100);Xanthobacteraceae(100);Bradyrhizobium(100);Bradyrhizobium_unclassified(100);	<.0001	<.0001	<.0001	<.0001	<.0001	<.0001	0.0012	<.0001	0.4799	<.0001	0.5768	<.0001	0.0012	<.0001	0.0001	0.3085	<.0001	<.0001	<.0001	<.0001	<.0001	<.0001	<.0001	<.0001	<.0001	<.0001	<.0001	<.0001	0.0007	0.9583	<.0001	0.0731	<.0001	0.765	0.3233	<.0001	0.2071	0.034	<.0001	0.0108	0.2236	<.0001	<.0001	<.0001	<.0001	<.0001	<.0001	0.0008	<.0001
Lachnospiraceae_unclassified(100);	0.5404	0.5142	0.6772	0.3481	0.037	0.3054	0.5059	0.7895	0.189	0.5768	<.0001	0.1543	0.1481	0.1439	0.3764	0.8297	0.0713	0.2188	0.4462	0.1554	0.5843	0.3457	0.8038	0.1271	0.9729	0.4425	0.1846	0.6606	0.3805	0.8959	0.5188	0.1029	0.9909	0.2925	0.6632	0.8035	0.4385	0.1876	0.9986	0.9823	0.0649	0.7414	0.8074	0.4888	0.2958	0.0331	0.1272	0.366	0.4963
Fructobacillus_fructosus(100);	<.0001	<.0001	<.0001	<.0001	<.0001	<.0001	<.0001	<.0001	0.0591	<.0001	0.1543	<.0001	0.847	<.0001	0.0001	0.1558	<.0001	<.0001	0.0002	<.0001	<.0001	0.0381	<.0001	<.0001	0.0004	0.0009	0.0104	<.0001	0.0096	0.8271	0.0007	0.0287	0.0178	0.5187	0.0014	<.0001	0.0097	0.5854	<.0001	<.0001	0.5139	<.0001	<.0001	<.0001	<.0001	0.0002	<.0001	0.3856	<.0001
Bombella_unclassified(100);	0.7688	0.0034	0.0767	0.0727	0.0736	<.0001	0.0045	0.0579	0.3633	0.0012	0.1481	0.847	<.0001	0.0002	0.0067	0.4719	0.0584	<.0001	0.0033	0.0755	0.0079	0.0378	0.4123	0.1208	0.4634	<.0001	<.0001	0.0054	0.499	0.4666	<.0001	0.3969	<.0001	0.0006	0.2877	0.0017	0.2168	0.0068	0.8647	0.122	0.1775	0.0336	0.0204	0.3174	0.0759	0.0275	<.0001	0.0014	0.0015
Bacteria(100);Proteobacteria(100);Gammaproteobacteria(100);Burkholderiales(100);Comamonadaceae(100);Pelomonas(100);Pelomonas_saccharophila(100);	<.0001	<.0001	<.0001	<.0001	<.0001	<.0001	<.0001	<.0001	0.4273	<.0001	0.1439	<.0001	0.0002	<.0001	<.0001	0.1026	<.0001	<.0001	<.0001	<.0001	<.0001	<.0001	<.0001	<.0001	<.0001	<.0001	<.0001	<.0001	0.0005	0.3897	<.0001	0.0691	<.0001	0.573	0.0611	<.0001	0.236	0.0019	<.0001	0.0133	0.0864	<.0001	<.0001	<.0001	<.0001	<.0001	<.0001	0.0097	<.0001
Lactobacillus_apis(100);	0.0008	<.0001	0.0002	<.0001	0.3623	0.0006	<.0001	0.0029	0.1246	0.0001	0.3764	0.0001	0.0067	<.0001	<.0001	0.1846	0.0142	<.0001	0.3234	0.7932	0.0049	0.5309	0.016	0.8361	<.0001	0.2895	0.737	0.3413	0.535	0.032	0.1404	0.3626	0.0714	0.0206	<.0001	<.0001	0.2564	0.0131	0.3599	0.6149	0.6853	<.0001	0.0498	0.0002	0.0585	0.0929	0.0005	0.0171	0.3378
Lactobacillus_panisapium(100);	0.4063	0.0766	0.2624	0.199	0.2322	0.3602	0.0013	0.2022	0.0293	0.3085	0.8297	0.1558	0.4719	0.1026	0.1846	<.0001	0.1004	0.0279	0.5401	0.0017	0.5586	0.5273	0.5982	0.0005	0.0403	0.6953	0.6674	0.1853	0.6262	0.0004	0.5844	0.6985	0.0769	0.3406	<.0001	0.3347	<.0001	0.3269	0.9645	0.5346	0.0026	<.0001	0.8863	0.5958	0.9751	0.1169	0.108	0.0491	0.855
Serratia_marcescens(100);	0.0018	<.0001	<.0001	<.0001	<.0001	<.0001	0.0002	<.0001	0.0094	<.0001	0.0713	<.0001	0.0584	<.0001	0.0142	0.1004	<.0001	<.0001	<.0001	0.1313	<.0001	0.0002	0.0197	0.0551	0.1187	0.2212	0.9612	<.0001	<.0001	0.5957	<.0001	<.0001	0.2248	0.3702	0.1386	<.0001	0.4882	0.0474	0.0018	0.5693	0.1826	0.0268	0.0001	0.0014	<.0001	<.0001	<.0001	0.7075	0.0925
Cyanobacteria(100)	<.0001	<.0001	<.0001	<.0001	<.0001	<.0001	<.0001	<.0001	0.6594	<.0001	0.2188	<.0001	<.0001	<.0001	<.0001	0.0279	<.0001	<.0001	<.0001	0.0012	<.0001	<.0001	<.0001	0.0003	0.0421	0.2196	0.0649	<.0001	<.0001	0.0838	<.0001	0.0309	0.4482	0.0094	0.02	<.0001	0.0766	0.1589	<.0001	0.1247	0.6395	0.0005	<.0001	<.0001	<.0001	<.0001	<.0001	0.1652	<.0001
Snodgrassella_alvi(100);	0.001	<.0001	<.0001	<.0001	0.0002	<.0001	0.0239	<.0001	<.0001	<.0001	0.4462	0.0002	0.0033	<.0001	0.3234	0.5401	<.0001	<.0001	<.0001	0.1104	<.0001	0.0028	0.0712	0.1094	0.1017	0.0171	0.27	<.0001	<.0001	0.3675	<.0001	<.0001	0.1756	0.2167	0.7005	<.0001	0.3077	0.0116	0.0017	0.4013	0.021	0.1058	0.0001	0.007	<.0001	0.0018	<.0001	0.2769	0.0048
Enterobacterales(100);Pectobacteriaceae(100);Lonsdalea(100);Lonsdalea_iberica(100);	0.0008	0.0111	<.0001	0.0002	0.0327	0.059	<.0001	0.0001	0.6773	<.0001	0.1554	<.0001	0.0755	<.0001	0.7932	0.0017	0.1313	0.0012	0.1104	<.0001	0.0005	0.1164	0.004	<.0001	0.0393	0.1769	0.0599	0.0238	0.2771	0.6828	0.8721	0.9182	0.2067	0.5925	0.485	0.0007	0.0134	0.7837	0.0068	<.0001	0.0003	<.0001	0.0018	0.1643	0.003	0.0366	0.0087	0.5189	0.0525
Lysinibacillus_fusiformis(100);	<.0001	<.0001	<.0001	<.0001	<.0001	<.0001	0.0546	<.0001	0.3938	<.0001	0.5843	<.0001	0.0079	<.0001	0.0049	0.5586	<.0001	<.0001	<.0001	0.0005	<.0001	<.0001	<.0001	<.0001	<.0001	<.0001	<.0001	<.0001	0.0131	0.7468	<.0001	0.0913	<.0001	0.8917	0.882	<.0001	0.2173	0.1583	<.0001	0.0366	0.1664	<.0001	<.0001	<.0001	<.0001	<.0001	<.0001	0.0002	<.0001
Shigella_sonnei(100);	<.0001	0.0012	<.0001	<.0001	0.0001	0.0135	0.0454	<.0001	0.0191	<.0001	0.3457	0.0381	0.0378	<.0001	0.5309	0.5273	0.0002	<.0001	0.0028	0.1164	<.0001	<.0001	0.0014	0.0783	0.9662	0.3903	0.1568	<.0001	0.0255	0.0082	<.0001	0.0045	0.0114	0.6877	0.5914	<.0001	0.328	0.4817	0.0001	0.4999	0.2563	0.0632	<.0001	0.014	0.0001	0.0278	<.0001	0.1153	0.0002
Nevskia_ramosa(100);	<.0001	<.0001	<.0001	<.0001	<.0001	0.0002	0.0911	<.0001	0.6899	<.0001	0.8038	<.0001	0.4123	<.0001	0.016	0.5982	0.0197	<.0001	0.0712	0.004	<.0001	0.0014	<.0001	<.0001	0.0009	<.0001	<.0001	<.0001	0.0812	0.6052	<.0001	0.5571	<.0001	0.6687	0.78	<.0001	0.298	0.0449	<.0001	0.0411	0.0419	<.0001	<.0001	<.0001	<.0001	<.0001	<.0001	<.0001	<.0001
Gilliamella_s_bxid9399(100);	<.0001	0.0032	<.0001	0.0001	0.0086	0.0031	0.0008	<.0001	0.2972	<.0001	0.1271	<.0001	0.1208	<.0001	0.8361	0.0005	0.0551	0.0003	0.1094	<.0001	<.0001	0.0783	<.0001	<.0001	0.4178	0.0314	0.027	0.0006	0.1586	0.1766	0.4461	0.2675	0.0438	0.5919	0.02	0.0005	<.0001	0.4435	0.0007	<.0001	0.0083	<.0001	0.0002	0.0089	0.0007	0.0155	0.004	0.207	0.0136
Bifidobacterium_indicum(100);	<.0001	0.0007	<.0001	<.0001	0.5049	0.1322	0.0019	<.0001	0.9496	<.0001	0.9729	0.0004	0.4634	<.0001	<.0001	0.0403	0.1187	0.0421	0.1017	0.0393	<.0001	0.9662	0.0009	0.4178	<.0001	0.0275	0.0042	0.1108	0.2669	0.0021	0.7665	0.6283	0.0784	0.5222	0.08	<.0001	0.4079	0.0263	0.0046	0.5598	0.1788	0.0004	0.0025	0.0011	0.0019	0.0099	0.0683	0.1822	0.1483
Acinetobacter_indicus(100);	<.0001	0.4836	<.0001	<.0001	0.0269	0.0039	0.6766	<.0001	0.4982	<.0001	0.4425	0.0009	<.0001	<.0001	0.2895	0.6953	0.2212	0.2196	0.0171	0.1769	<.0001	0.3903	<.0001	0.0314	0.0275	<.0001	<.0001	0.0002	0.6635	0.0709	<.0001	0.4927	<.0001	0.0003	0.0952	<.0001	0.5536	<.0001	<.0001	0.39	0.0779	0.0439	<.0001	0.0016	0.0004	0.0129	0.3731	<.0001	0.0046
Bryobacteraceae(100)	<.0001	0.0002	<.0001	<.0001	0.6229	0.4689	0.2387	<.0001	0.1208	<.0001	0.1846	0.0104	<.0001	<.0001	0.737	0.6674	0.9612	0.0649	0.27	0.0599	<.0001	0.1568	<.0001	0.027	0.0042	<.0001	<.0001	<.0001	0.6383	0.0384	<.0001	0.6331	<.0001	0.0886	0.2614	<.0001	0.9662	0.0018	<.0001	0.2557	0.1617	0.0038	<.0001	<.0001	<.0001	<.0001	0.596	<.0001	0.0003
Cutibacterium_acnes(100);	<.0001	<.0001	<.0001	<.0001	<.0001	<.0001	0.1417	<.0001	0.1038	<.0001	0.6606	<.0001	0.0054	<.0001	0.3413	0.1853	<.0001	<.0001	<.0001	0.0238	<.0001	<.0001	<.0001	0.0006	0.1108	0.0002	<.0001	<.0001	0.0052	0.9014	<.0001	0.15	<.0001	0.3698	0.4491	<.0001	0.3515	0.3701	<.0001	0.3513	0.7966	0.0015	<.0001	<.0001	<.0001	<.0001	<.0001	0.0008	<.0001
Gilliamella_apis(100);	0.0154	<.0001	0.0082	0.0073	0.0001	<.0001	0.034	0.0079	<.0001	0.0007	0.3805	0.0096	0.499	0.0005	0.535	0.6262	<.0001	<.0001	<.0001	0.2771	0.0131	0.0255	0.0812	0.1586	0.2669	0.6635	0.6383	0.0052	<.0001	0.4966	0.0262	<.0001	0.9853	0.537	0.954	0.0113	0.4631	0.0259	0.0076	0.5333	<.0001	0.1378	0.0226	0.0179	0.1311	0.0121	0.0015	0.1492	0.026
Bacillus_wiedmannii(100);	0.9539	0.2209	0.8063	0.6446	0.139	0.3094	0.0413	0.7725	0.1934	0.9583	0.8959	0.8271	0.4666	0.3897	0.032	0.0004	0.5957	0.0838	0.3675	0.6828	0.7468	0.0082	0.6052	0.1766	0.0021	0.0709	0.0384	0.9014	0.4966	<.0001	0.0556	0.0436	0.0039	0.299	<.0001	0.7776	0.1459	0.0659	0.2418	0.3593	0.1974	0.8144	0.3065	0.9323	0.9493	0.8966	0.2696	0.0221	0.813
Bacteria(100);Bacteria_unclassified(100);Bacteria_unclassified(100);Bacteria_unclassified(100);Bacteria_unclassified(100);Bacteria_unclassified(100);Bacteria_unclassified(100);	<.0001	<.0001	<.0001	<.0001	<.0001	<.0001	0.3843	<.0001	0.0698	<.0001	0.5188	0.0007	<.0001	<.0001	0.1404	0.5844	<.0001	<.0001	<.0001	0.8721	<.0001	<.0001	<.0001	0.4461	0.7665	<.0001	<.0001	<.0001	0.0262	0.0556	<.0001	0.1084	<.0001	0.9212	0.019	<.0001	0.4651	0.832	<.0001	0.3586	0.6637	0.0065	<.0001	<.0001	<.0001	<.0001	<.0001	0.0013	<.0001
Gilliamella_apicola(100);	0.2203	0.0007	0.1581	0.1498	0.0094	0.2051	0.3632	0.1701	<.0001	0.0731	0.1029	0.0287	0.3969	0.0691	0.3626	0.6985	<.0001	0.0309	<.0001	0.9182	0.0913	0.0045	0.5571	0.2675	0.6283	0.4927	0.6331	0.15	<.0001	0.0436	0.1084	<.0001	0.1495	0.8838	0.8729	0.1893	0.4196	0.2532	0.5026	0.5639	<.0001	0.8667	0.1578	0.2445	0.0875	0.2091	0.0987	0.2503	0.2083
Acinetobacter_unclassified(100);	<.0001	0.1679	<.0001	<.0001	0.1437	0.318	0.4148	<.0001	0.091	<.0001	0.9909	0.0178	<.0001	<.0001	0.0714	0.0769	0.2248	0.4482	0.1756	0.2067	<.0001	0.0114	<.0001	0.0438	0.0784	<.0001	<.0001	<.0001	0.9853	0.0039	<.0001	0.1495	<.0001	0.0002	0.0016	<.0001	0.7395	0.0888	<.0001	0.4699	0.5216	0.0651	<.0001	<.0001	0.0012	0.0988	0.2427	<.0001	0.0373
Paenibacillus_alvei(100);	0.8268	0.0664	0.9126	0.9166	0.0546	0.1727	0.5266	0.9921	0.0449	0.765	0.2925	0.5187	0.0006	0.573	0.0206	0.3406	0.3702	0.0094	0.2167	0.5925	0.8917	0.6877	0.6687	0.5919	0.5222	0.0003	0.0886	0.3698	0.537	0.299	0.9212	0.8838	0.0002	<.0001	<.0001	0.9312	0.4135	0.1009	0.6903	0.9997	0.6519	0.3231	0.3834	0.4461	0.4604	0.8941	0.0377	<.0001	0.8196
Bifidobacterium_asteroides(100);	0.251	0.0059	0.3421	0.2372	0.4326	0.048	0.0004	0.8472	0.2381	0.3233	0.6632	0.0014	0.2877	0.0611	<.0001	<.0001	0.1386	0.02	0.7005	0.485	0.882	0.5914	0.78	0.02	0.08	0.0952	0.2614	0.4491	0.954	<.0001	0.019	0.8729	0.0016	<.0001	<.0001	0.1415	<.0001	0.292	0.341	0.9656	0.007	0.0038	0.4704	0.1583	0.8322	0.8276	0.0432	0.005	0.6936
Alphaproteobacteria_unclassified(100);	<.0001	<.0001	<.0001	<.0001	<.0001	<.0001	0.0004	<.0001	0.3632	<.0001	0.8035	<.0001	0.0017	<.0001	<.0001	0.3347	<.0001	<.0001	<.0001	0.0007	<.0001	<.0001	<.0001	0.0005	<.0001	<.0001	<.0001	<.0001	0.0113	0.7776	<.0001	0.1893	<.0001	0.9312	0.1415	<.0001	0.368	0.0425	<.0001	0.0581	0.1282	<.0001	<.0001	<.0001	<.0001	<.0001	<.0001	0.0381	<.0001
Enterococcus_faecium(100);	0.3041	0.6719	0.2192	0.3046	0.3092	0.1401	0.0589	0.2677	0.3867	0.2071	0.4385	0.0097	0.2168	0.236	0.2564	<.0001	0.4882	0.0766	0.3077	0.0134	0.2173	0.328	0.298	<.0001	0.4079	0.5536	0.9662	0.3515	0.4631	0.1459	0.4651	0.4196	0.7395	0.4135	<.0001	0.368	<.0001	0.8086	0.4073	0.0225	0.9376	<.0001	0.1609	0.2722	0.0948	0.3546	0.1312	0.2219	0.5152
Apilactobacillus_apinorum(100);	0.0036	0.0019	0.015	0.0024	<.0001	<.0001	0.787	0.0423	0.0299	0.034	0.1876	0.5854	0.0068	0.0019	0.0131	0.3269	0.0474	0.1589	0.0116	0.7837	0.1583	0.4817	0.0449	0.4435	0.0263	<.0001	0.0018	0.3701	0.0259	0.0659	0.832	0.2532	0.0888	0.1009	0.292	0.0425	0.8086	<.0001	0.1233	0.5771	0.1659	0.1298	0.1574	0.0128	0.3348	0.979	0.6056	0.4052	0.4954
Bacteria(100);Proteobacteria(100);Deltaproteobacteria(100);Myxococcales(100);Labilitrichaceae(100);g_bxid5782(100);g_bxid5782_s_bxid5782(100);	<.0001	<.0001	<.0001	<.0001	<.0001	0.0043	0.6783	<.0001	0.0338	<.0001	0.9986	<.0001	0.8647	<.0001	0.3599	0.9645	0.0018	<.0001	0.0017	0.0068	<.0001	0.0001	<.0001	0.0007	0.0046	<.0001	<.0001	<.0001	0.0076	0.2418	<.0001	0.5026	<.0001	0.6903	0.341	<.0001	0.4073	0.1233	<.0001	0.1314	0.5549	<.0001	<.0001	<.0001	<.0001	<.0001	<.0001	0.0003	<.0001
Leuconostoc_mesenteroides(100);	0.0205	0.0818	0.0242	0.0257	0.5411	0.3634	0.1441	0.0308	0.675	0.0108	0.9823	<.0001	0.122	0.0133	0.6149	0.5346	0.5693	0.1247	0.4013	<.0001	0.0366	0.4999	0.0411	<.0001	0.5598	0.39	0.2557	0.3513	0.5333	0.3593	0.3586	0.5639	0.4699	0.9997	0.9656	0.0581	0.0225	0.5771	0.1314	<.0001	0.0026	<.0001	0.0679	0.558	0.1638	0.2329	0.2486	0.9578	0.2897
Gilliamella_unclassified(100);	0.111	0.3699	0.0835	0.1389	0.1021	0.2924	0.0359	0.1359	<.0001	0.2236	0.0649	0.5139	0.1775	0.0864	0.6853	0.0026	0.1826	0.6395	0.021	0.0003	0.1664	0.2563	0.0419	0.0083	0.1788	0.0779	0.1617	0.7966	<.0001	0.1974	0.6637	<.0001	0.5216	0.6519	0.007	0.1282	0.9376	0.1659	0.5549	0.0026	<.0001	0.023	0.1281	0.7373	0.1522	0.3698	0.2824	0.299	0.4235
Enterococcus_unclassified(100);	<.0001	<.0001	<.0001	<.0001	0.1196	0.0031	<.0001	<.0001	0.2891	<.0001	0.7414	<.0001	0.0336	<.0001	<.0001	<.0001	0.0268	0.0005	0.1058	<.0001	<.0001	0.0632	<.0001	<.0001	0.0004	0.0439	0.0038	0.0015	0.1378	0.8144	0.0065	0.8667	0.0651	0.3231	0.0038	<.0001	<.0001	0.1298	<.0001	<.0001	0.023	<.0001	<.0001	<.0001	0.0003	0.0057	0.0024	0.1252	0.0063
Acidibacter_s_bxid5744(100);	<.0001	<.0001	<.0001	<.0001	<.0001	<.0001	0.2344	<.0001	0.082	<.0001	0.8074	<.0001	0.0204	<.0001	0.0498	0.8863	0.0001	<.0001	0.0001	0.0018	<.0001	<.0001	<.0001	0.0002	0.0025	<.0001	<.0001	<.0001	0.0226	0.3065	<.0001	0.1578	<.0001	0.3834	0.4704	<.0001	0.1609	0.1574	<.0001	0.0679	0.1281	<.0001	<.0001	<.0001	<.0001	<.0001	<.0001	<.0001	<.0001
Apilactobacillus_unclassified(100);	<.0001	<.0001	<.0001	<.0001	0.0095	<.0001	0.0162	<.0001	0.0162	<.0001	0.4888	<.0001	0.3174	<.0001	0.0002	0.5958	0.0014	<.0001	0.007	0.1643	<.0001	0.014	<.0001	0.0089	0.0011	0.0016	<.0001	<.0001	0.0179	0.9323	<.0001	0.2445	<.0001	0.4461	0.1583	<.0001	0.2722	0.0128	<.0001	0.558	0.7373	<.0001	<.0001	<.0001	<.0001	<.0001	0.0001	0.0103	<.0001
Pseudomonas_fildesensis(100);	<.0001	<.0001	<.0001	<.0001	<.0001	0.0003	0.0808	<.0001	0.5862	<.0001	0.2958	<.0001	0.0759	<.0001	0.0585	0.9751	<.0001	<.0001	<.0001	0.003	<.0001	0.0001	<.0001	0.0007	0.0019	0.0004	<.0001	<.0001	0.1311	0.9493	<.0001	0.0875	0.0012	0.4604	0.8322	<.0001	0.0948	0.3348	<.0001	0.1638	0.1522	0.0003	<.0001	<.0001	<.0001	<.0001	<.0001	0.0621	<.0001
Rhizobium_acidisoli(100);	<.0001	<.0001	<.0001	<.0001	<.0001	0.0002	0.0107	<.0001	0.9396	<.0001	0.0331	0.0002	0.0275	<.0001	0.0929	0.1169	<.0001	<.0001	0.0018	0.0366	<.0001	0.0278	<.0001	0.0155	0.0099	0.0129	<.0001	<.0001	0.0121	0.8966	<.0001	0.2091	0.0988	0.8941	0.8276	<.0001	0.3546	0.979	<.0001	0.2329	0.3698	0.0057	<.0001	<.0001	<.0001	<.0001	<.0001	0.058	<.0001
Bacteria(100);Proteobacteria(100);Gammaproteobacteria(100);Burkholderiales(100);Comamonadaceae(100);Curvibacter(100);Curvibacter_s_bxid5464(100);	<.0001	<.0001	<.0001	<.0001	<.0001	<.0001	0.0042	<.0001	0.9519	<.0001	0.1272	<.0001	<.0001	<.0001	0.0005	0.108	<.0001	<.0001	<.0001	0.0087	<.0001	<.0001	<.0001	0.004	0.0683	0.3731	0.596	<.0001	0.0015	0.2696	<.0001	0.0987	0.2427	0.0377	0.0432	<.0001	0.1312	0.6056	<.0001	0.2486	0.2824	0.0024	<.0001	0.0001	<.0001	<.0001	<.0001	0.8275	<.0001
Acinetobacter_towneri(100);	<.0001	0.7845	<.0001	0.0007	0.3082	0.5425	0.2889	<.0001	0.2373	0.0008	0.366	0.3856	0.0014	0.0097	0.0171	0.0491	0.7075	0.1652	0.2769	0.5189	0.0002	0.1153	<.0001	0.207	0.1822	<.0001	<.0001	0.0008	0.1492	0.0221	0.0013	0.2503	<.0001	<.0001	0.005	0.0381	0.2219	0.4052	0.0003	0.9578	0.299	0.1252	<.0001	0.0103	0.0621	0.058	0.8275	<.0001	0.479
Mesorhizobium_unclassified(100);	<.0001	<.0001	<.0001	<.0001	<.0001	<.0001	0.4064	<.0001	0.6021	<.0001	0.4963	<.0001	0.0015	<.0001	0.3378	0.855	0.0925	<.0001	0.0048	0.0525	<.0001	0.0002	<.0001	0.0136	0.1483	0.0046	0.0003	<.0001	0.026	0.813	<.0001	0.2083	0.0373	0.8196	0.6936	<.0001	0.5152	0.4954	<.0001	0.2897	0.4235	0.0063	<.0001	<.0001	<.0001	<.0001	<.0001	0.479	<.0001
Staphylococcus_saprophyticus(100);	0.4188	0.5223	0.2439	0.2991	0.4322	0.9723	0.4191	0.2463	0.0164	0.3135	0.8504	0.7714	0.6361	0.9405	0.5221	0.0211	0.7213	0.5492	0.7018	0.7412	0.1533	0.7491	0.5449	0.7159	0.7562	0.0724	0.1513	0.0439	0.8151	0.768	0.3075	0.742	0.138	<.0001	0.0163	0.2834	0.8496	0.5661	0.0384	0.8721	0.7931	0.6727	0.067	0.51	0.1367	0.583	0.6309	0.7461	0.5288
Pseudomonas_unclassified(100);	<.0001	0.9776	<.0001	<.0001	0.0096	0.5942	0.477	<.0001	0.4807	<.0001	0.8168	0.129	0.0459	0.0023	0.5252	0.3109	0.4925	0.8372	0.3342	0.7038	<.0001	0.0348	<.0001	0.1478	0.2602	<.0001	<.0001	0.049	0.3691	0.0012	0.0001	0.3657	<.0001	0.1926	0.105	0.0021	0.7528	0.7922	<.0001	0.8048	0.7689	0.065	<.0001	0.0022	0.0465	0.5268	0.2965	<.0001	0.0019
Staphylococcus_hominis(100);	0.0022	0.001	<.0001	<.0001	0.0028	0.0009	0.5805	<.0001	0.83	<.0001	0.0012	0.0094	0.002	<.0001	0.3508	0.6228	0.0606	<.0001	0.0033	0.3223	<.0001	0.1233	0.0005	0.2866	0.1391	0.6014	0.4449	<.0001	0.435	0.6575	<.0001	0.0039	0.0283	0.6868	0.542	0.0001	0.6554	0.0112	<.0001	0.5964	0.5231	0.1466	0.0003	0.0027	0.0005	0.0486	<.0001	0.1742	0.0734
Delftia_acidovorans(100);	<.0001	<.0001	<.0001	<.0001	0.0023	0.4884	0.4663	<.0001	0.2796	<.0001	0.9279	0.0053	0.1888	<.0001	0.831	0.9107	0.0321	0.0055	0.1155	0.0335	<.0001	0.3178	<.0001	0.011	0.1336	0.0001	<.0001	<.0001	0.4378	0.1325	<.0001	0.1354	0.0003	0.1216	0.3506	<.0001	0.2596	0.0344	<.0001	0.314	0.6778	0.0052	<.0001	0.0007	<.0001	0.001	0.0208	0.0353	<.0001
Enterobacterales_unclassified(100);	0.2032	0.1697	0.1043	0.1184	0.6605	0.6884	0.0196	0.1095	0.2526	0.2363	0.9824	0.0205	0.2296	0.1618	0.0009	0.0025	0.9492	0.6806	0.5405	<.0001	0.2983	0.2721	0.2132	<.0001	<.0001	0.9236	0.5503	0.9768	0.8536	0.2404	0.0039	0.2669	0.3942	0.3855	0.1695	0.5473	0.2695	0.0678	0.7893	<.0001	<.0001	<.0001	0.2543	0.7598	0.2323	0.0415	0.7997	0.3556	0.9124
Delftia_unclassified(100);	<.0001	<.0001	<.0001	<.0001	<.0001	<.0001	0.5658	<.0001	0.5965	<.0001	0.1918	<.0001	0.0005	<.0001	0.5294	0.9636	<.0001	<.0001	<.0001	0.0277	<.0001	0.0001	<.0001	0.0006	0.0099	<.0001	<.0001	<.0001	0.0002	0.0622	<.0001	0.0852	<.0001	0.9485	0.9844	<.0001	0.485	0.2871	<.0001	0.3331	0.399	0.0072	<.0001	<.0001	<.0001	<.0001	<.0001	0.0027	<.0001
Bacteria(100);Actinobacteriota(100);Actinobacteria(100);Micrococcales(100);Micrococcaceae(100);Micrococcus(100);Micrococcus_aloeverae(100);	<.0001	0.1477	<.0001	<.0001	0.02	0.6343	0.8899	<.0001	0.5923	<.0001	0.7446	0.0729	0.086	<.0001	0.3943	0.5685	0.0631	0.0492	0.0458	0.1631	<.0001	0.0284	<.0001	0.0909	0.1332	<.0001	<.0001	<.0001	0.1789	0.0019	<.0001	0.9592	<.0001	0.1055	0.0576	<.0001	0.3556	0.6955	<.0001	0.4898	0.3432	0.0609	0.0001	0.0018	<.0001	0.0027	0.0016	<.0001	0.0041
Lactococcus_lactis(100);	0.8717	0.4938	0.7441	0.7352	0.939	0.1887	0.4717	0.7635	0.9128	0.4998	0.4881	0.5885	0.1608	0.3718	0.8518	0.8398	0.4834	0.1212	0.3814	0.6032	0.8661	0.8888	0.9053	0.628	0.5166	0.075	0.1553	0.2446	0.7068	0.5461	0.4354	0.9269	0.0243	0.1376	0.6752	0.783	0.6243	0.4749	0.9806	0.6775	0.4981	0.9715	0.8177	0.3367	0.7929	0.7189	0.2142	0.0703	0.7264
Enterobacter_hormaechei(100);	0.972	0.3997	0.618	0.4597	0.4786	0.3778	0.0707	0.8083	0.049	0.9652	0.9021	0.501	0.7371	0.6324	<.0001	0.0333	0.5051	0.7839	0.9402	0.8199	0.8554	0.015	0.4624	0.4966	0.0005	0.7985	0.9013	0.2633	0.3593	0.0657	0.0294	0.0411	0.0261	0.2907	0.0365	0.535	0.7232	0.3377	0.643	0.7833	0.1836	0.645	0.6703	0.3243	0.7756	0.8585	0.3693	0.1084	0.4925
Bacteria(100);Proteobacteria(100);Gammaproteobacteria(100);Burkholderiales(100);Comamonadaceae(100);Comamonas(100);Comamonas_kerstersii(100);	0.0007	0.6806	0.0002	0.0006	0.4888	0.1218	0.1831	0.0003	0.6957	0.0019	0.8549	0.1377	0.0003	0.012	0.0448	0.6571	0.2402	0.3163	0.1013	0.827	0.0012	0.8872	0.0001	0.5593	0.2869	<.0001	<.0001	0.0009	0.3115	0.1125	0.0014	0.4807	<.0001	0.0093	0.1254	0.0017	0.482	0.0666	0.001	0.879	0.4743	0.206	0.0046	0.0694	0.2552	0.081	0.9102	0.0001	0.1307
Fructobacillus_unclassified(100);	<.0001	<.0001	<.0001	<.0001	<.0001	0.0037	0.0461	<.0001	0.0574	<.0001	0.0194	<.0001	0.0446	<.0001	0.0128	0.7866	0.0116	0.0001	0.0105	<.0001	<.0001	0.0793	<.0001	<.0001	0.0001	0.0001	<.0001	<.0001	0.1255	0.5601	0.0005	0.1128	0.001	0.4113	0.0586	<.0001	0.0563	0.1911	<.0001	<.0001	0.6791	<.0001	<.0001	<.0001	<.0001	0.0004	0.0008	0.0453	<.0001
Enterobacter_unclassified(100);	0.7779	0.4787	0.4325	0.2801	0.6184	0.3228	0.1668	0.557	0.3034	0.6389	0.4363	0.3248	0.0618	0.3865	0.0001	0.0817	0.4985	0.3198	0.4261	0.888	0.5807	0.5028	0.7823	0.4495	0.0004	0.277	0.7808	0.5707	0.4394	0.015	0.1207	0.4256	0.2238	0.3698	0.2105	0.3323	0.6936	0.5393	0.9509	0.7708	0.6119	0.6121	0.8092	0.3027	0.9879	0.6603	0.4135	0.0384	0.5926
Streptococcus_mitis(100);	<.0001	<.0001	<.0001	<.0001	0.0003	<.0001	0.21	<.0001	0.179	<.0001	0.67	0.0014	<.0001	<.0001	0.0554	0.7373	0.8303	<.0001	0.9982	0.0887	<.0001	<.0001	<.0001	0.0669	0.5375	0.322	0.0153	<.0001	0.2703	0.3043	<.0001	0.8759	0.5981	0.2886	0.6838	<.0001	0.7258	0.1511	<.0001	0.4216	0.7128	0.0486	<.0001	0.0006	<.0001	0.0858	<.0001	0.4854	<.0001
Bartonella_apis(100);	0.1254	0.2947	0.0868	0.0509	0.489	0.9018	0.0171	0.0995	0.9331	0.2378	0.1278	0.0272	0.9202	0.1579	0.7797	0.085	0.4327	0.9117	0.9048	<.0001	0.3258	0.6146	0.0921	<.0001	0.2272	0.1442	0.0899	0.5096	0.6705	0.0792	0.0857	0.0789	0.861	0.6285	0.0626	0.157	0.0431	0.2693	0.2128	<.0001	<.0001	<.0001	0.5508	0.5246	0.2187	0.6942	0.8531	0.6853	0.6689
Bacteria(100);Proteobacteria(100);Gammaproteobacteria(100);Enterobacterales(100);Alteromonadaceae(100);Alishewanella(100);Alishewanella_jeotgali(100);	0.0124	0.6929	0.02	0.0345	0.4328	0.5668	0.1928	0.0125	0.6152	0.045	0.9474	0.3242	0.0385	0.107	0.1899	0.7194	0.565	0.8025	0.4832	0.3369	0.0179	0.2545	0.0076	0.2338	0.2463	<.0001	0.0033	0.172	0.8315	0.773	0.0449	0.5434	<.0001	0.327	0.1803	0.3968	0.4792	0.0211	0.0409	0.8371	0.4197	0.8532	0.0109	0.1574	0.3404	0.7825	0.0196	<.0001	0.8598
Melissococcus_plutonius(100);	<.0001	<.0001	<.0001	<.0001	0.0012	0.0074	0.0833	<.0001	0.0149	<.0001	0.2021	<.0001	0.2278	<.0001	0.0002	0.842	0.0032	0.0001	0.0126	<.0001	<.0001	0.0228	<.0001	<.0001	<.0001	0.0001	<.0001	<.0001	0.0361	0.6454	0.0093	0.0477	0.0004	0.3155	0.0034	<.0001	0.4819	0.0062	<.0001	<.0001	0.9756	0.0011	<.0001	<.0001	<.0001	<.0001	0.0015	0.0266	<.0001
[truncated: 16 more columns]
