# Supplementary material for: A high-throughput sequencing survey characterizing European foulbrood disease and Varroosis in honey bees
Source: Sci Rep. 2023 Jan 20;13:1162. doi: 10.1038/s41598-023-28085-2 (PMC9859799; doi:10.1038/s41598-023-28085-2)
Supplement: Supplementary file 3 — Supplementary Information 3. [file 41598_2023_28085_MOESM3_ESM.xlsx]

## Sheet: PCAs
Title: A high-throughput sequencing survey characterizing European foulbrood disease and Varroosis in honey bees.
Authors: Kirk E. Anderson, Duan C. Copeland, Robert Erickson, Amy S. Floyd, Patrick Maes and Brendon Mott
Figure S4. Principle components analysis on CLR scores illustrating microbial succession in healthy larvae (Known age Larvae), and various manifestations of brood disease: EFB and ABPV-Varroosis.
	Known Age Larvae
													EFB Spring Valley								EFB Butler									EFB Hardin
													EFB Kampsville								EFB Wright's Corner									ABPV-Varroosis Hull

## Sheet: PERMANOVAs
Title: A high-throughput sequencing survey characterizing European foulbrood disease and Varroosis in honey bees.
Authors: Kirk E. Anderson, Duan C. Copeland, Robert Erickson, Amy S. Floyd, Patrick Maes and Brendon Mott
Figure S5. PermANOVA and ANOSIM performed on bray-curtis or Jaccard values comparing the microbiota from various manifestations
of brood disease by apiary (site), colony (Hive) and frame (symptomatic vs. asymptomatic).
	Bray-Curtis Index on Apiary												Jaccard Index on Apiary
	[PERMANOVA] F-value: 13.673; R-squared: 0.20385; p-value: 0.001												[PERMANOVA] F-value: 10.298; R-squared: 0.16167; p-value: 0.001
	[ANOSIM] R: 0.25129; p-value < 0.001												[ANOSIM] R: 0.25129; p-value < 0.001
	[PERMDISP] F-value: 4.6503; p-value: 0.0004359												[PERMDISP] F-value: 4.2704; p-value: 0.00094091
	Bray-Curtis Index on Instar												Jaccard Index on Instar
	[PERMANOVA] F-value: 4.1912; R-squared: 0.044654; p-value: 0.001												[PERMANOVA] F-value: 3.5947; R-squared: 0.038544; p-value: 0.001
	[ANOSIM] R: 0.042102; p-value < 0.001												[ANOSIM] R: 0.042101; p-value < 0.001
	[PERMDISP] F-value: 2.766; p-value: 0.042285												[PERMDISP] F-value: 2.1448; p-value: 0.094912
	Bray-Curtis Index on Hive												Jaccard Index on Hive
	[PERMANOVA] F-value: 27.334; R-squared: 0.091623; p-value: 0.001												[PERMANOVA] F-value: 22.806; R-squared: 0.077622; p-value: 0.001
	[ANOSIM] R: 0.22046; p-value < 0.001												[ANOSIM] R: 0.22046; p-value < 0.001
	[PERMDISP] F-value: 5.7727; p-value:												[PERMDISP] F-value: 4.4955; p-value: 0.034893
	Bray-Curtis Index on Frame												Jaccard Index on Frame
	[PERMANOVA] F-value: 19.375; R-squared: 0.066723; p-value: 0.001												[PERMANOVA] F-value: 15.804; R-squared: 0.055105; p-value: 0.001
	[ANOSIM] R: 0.097753; p-value < 0.001												[ANOSIM] R: 0.097753; p-value < 0.001
	[PERMDISP] F-value: 15.451; p-value: 0.00010759												[PERMDISP] F-value: 15.072; p-value: 0.00013009

## Sheet: Diversity
Title: A high-throughput sequencing survey characterizing European foulbrood disease and Varroosis in honey bees.
Authors: Kirk E. Anderson, Duan C. Copeland, Robert Erickson, Amy S. Floyd, Patrick Maes and Brendon Mott
Figure S6. Diversity metrics by apiary including observed species, effective number of species, Shannon diversity and eveness.
Values are compared with ANOVA followed by post-hoc TUKEY HSD, different letters indicate significant differences (p < 0.05).
	All samples																	Asymptomatic only																	Symptomatic only
sobs																	sobs																	sobs
																																											Level					Mean
									Connecting Letters Report																	Connecting Letters Report																	SpringValley	A				1.26292
																																											Kampsville	A	B			1.19254
									Level					Mean												Level				Mean													Hardin	A	B			1.19042
									SpringValley	A				1.19876												Kampsville	A			1.14926													Butler		B	C		1.08711
									Kampsville	A				1.1709												SpringValley	A			1.1318													Hull			C		1.03604
									Hardin	A	B			1.10498												Hardin	A	B		1.01242													WrightsCorner				D	0.787206
									Butler		B	C		1.04443												Butler	A	B		1.00176
									Hull			C		0.9832												Hull		B		0.930355
									WrightsCorner				D	0.705467												KnownAge			C	0.693045													Levels not connected by same letter are significantly different.
									KnownAge				D	0.693045												WrightsCorner			C	0.678221
									Levels not connected by same letter are significantly different.																	Levels not connected by same letter are significantly different.
Shannon diversity																	shannon																	shannon
																										Level		Mean															Level		Mean
									Connecting Letters Report																	KnownAge	A	-0.17779															WrightsCorner	A	-0.0902715
																										Kampsville	A	-0.245028															SpringValley	A	-0.211147
									Level			Mean														SpringValley	A	-0.290886															Hardin	A	-0.265144
									KnownAge	A		-0.17779														Butler	A	-0.400627															Kampsville	A	-0.377937
									SpringValley	A	B	-0.250168														Hardin	A	-0.403573															Butler	A	-0.534375
									Kampsville	A	B	-0.311483														Hull	A	-0.419446															Hull	A	-0.693133
									Hardin	A	B	-0.331589														WrightsCorner	A	-0.460092
									WrightsCorner	A	B	-0.364655
									Butler	A	B	-0.467501																															Levels not connected by same letter are significantly different.
									Hull		B	-0.556289														Levels not connected by same letter are significantly different.
									Levels not connected by same letter are significantly different.
eff #																	eff #																	eff #
species																	species									Level		Mean						species
									Connecting Letters Report																	KnownAge	A	0.399407															Level			Mean
																										Hull	A	0.347741															WrightsCorner	A		0.46001
									Level		Mean															Butler	A	0.337096															SpringValley	A		0.380921
									KnownAge	A	0.399407															Hardin	A	0.306118															Hardin	A	B	0.355837
									SpringValley	A	0.342273															SpringValley	A	0.301944															Kampsville	A	B	0.277956
									Hardin	A	0.331972															Kampsville	A	0.295497															Butler	A	B	0.277058
									Butler	A	0.307077															WrightsCorner	A	0.243074															Hull		B	0.205799
									WrightsCorner	A	0.297308
									Kampsville	A	0.286727
									Hull	A	0.27677															Levels not connected by same letter are significantly different.																	Levels not connected by same letter are significantly different.
									Levels not connected by same letter are significantly different.
shannon																	shannon																	shannon
even																	even									Level			Mean					even									Level			Mean
									Connecting Letters Report																	KnownAge	A		-0.358005														WrightsCorner	A		-0.346109
																										WrightsCorner	A	B	-0.615555														SpringValley	A	B	-0.673048
									Level			Mean														Kampsville	A	B	-0.666544														Hardin	A	B	-0.698985
									KnownAge	A		-0.358005														SpringValley	A	B	-0.705689														Kampsville	A	B	-0.811626
									WrightsCorner	A	B	-0.548193														Hull		B	-0.746491														Butler	A	B	-0.930608
									SpringValley		B	-0.689021														Butler		B	-0.759245														Hull		B	-1.06666
									Hardin		B	-0.731681														Hardin		B	-0.767103
									Kampsville		B	-0.739085
									Butler		B	-0.844926																															Levels not connected by same letter are significantly different.
									Hull		B	-0.906576														Levels not connected by same letter are significantly different.
									Levels not connected by same letter are significantly different.

## Sheet: Wilcoxon by Apairy
Title: A high-throughput sequencing survey characterizing European foulbrood disease and Varroosis in honey bees.
Authors: Kirk E. Anderson, Duan C. Copeland, Robert Erickson, Amy S. Floyd, Patrick Maes and Brendon Mott
Figure S7. Nonparametric Comparisons of bacterial species by apiary (all pairs) Using Steel-Dwass Method on cell numbers for top 17 OTUs
								Nonparametric Comparisons for All pairs Using Steel-Dwass Method
M. plutonius								Level	- Level	Score Mean Difference	Std Err Dif	Z	p-Value	Hodges-Lehmann	Lower CL	Upper CL	Difference Plot
								Kampsville	Butler	24.1667	4.93276	4.89921	<.0001	1130000000	9471500	2107900000	++++++
								Kampsville	SpringValley	19.3056	4.93288	3.91365	0.0013	1130000000	8000000	2101600000	++++++
								Hardin	Butler	15.4437	5.00175	3.08766	0.0247	658208	75320	583000000
								Kampsville	Hardin	14.6864	5.00183	2.93621	0.039	151716500	94000	1609300000	+
								WrightsCorner	Butler	8.242	4.54279	1.8143	0.4564	935490	-53300000	60682400
								Hardin	SpringValley	3.8677	5.00183	0.77326	0.972	370250	-19535000	575200000
								WrightsCorner	SpringValley	1.97	4.54295	0.43365	0.9981	124785	-43300000	60698650
								WrightsCorner	Hardin	-2.25	4.66369	-0.48245	0.9968	-263500	-948900000	32000000
								Butler	SpringValley	-2.8056	4.9328	-0.56875	0.993	-1055000	-27187800	12000000
								WrightsCorner	Kampsville	-13.951	4.54295	-3.07092	0.026	-1122000000	-2241000000	-622000	------
								Hull	Butler	-18.5107	4.89856	-3.77881	0.0022	-55395	-111600000	-7880
								Hull	WrightsCorner	-23.0617	4.48134	-5.14615	<.0001	-17491000	-132900000	-459449
								Hull	SpringValley	-24.202	4.89864	-4.94055	<.0001	-16599999	-85102000	-2678690
								Hull	Hardin	-32.85	4.96999	-6.60967	<.0001	-1429999	-626000000	-472449
								Hull	Kampsville	-34.0067	4.89864	-6.94207	<.0001	-1217000000	-2170000000	-38699999	-------
Bo. apis								Level	- Level	Score Mean Difference	Std Err Dif	Z	p-Value	Hodges-Lehmann	Lower CL	Upper CL	Difference Plot
								Kampsville	Butler	33.6667	4.93205	6.8261	<.0001	18515000	9999999	77680000	+++
								Kampsville	Hardin	26.8034	4.99738	5.36348	<.0001	17999999	5719839	67698230	+++
								Kampsville	SpringValley	26.2778	4.93284	5.32711	<.0001	18118450	9110000	73400000	+++
								Hardin	Butler	12.8202	4.98495	2.57178	0.1042	90843	-8.55	1492400
								WrightsCorner	Butler	3.4576	4.51945	0.76505	0.9733	5671	-1409	111974
								WrightsCorner	Hardin	-6.5526	4.61201	-1.42077	0.7144	-18099	-1660000	20599
								Hardin	SpringValley	-7.5461	4.99738	-1.51	0.6578	-95355	-854200	658000
								Hull	WrightsCorner	-14.2105	3.53963	-4.01469	0.0008	-7209	-111999	0
								WrightsCorner	SpringValley	-15.1572	4.53836	-3.33979	0.0109	-491999	-1190000	-9990
								WrightsCorner	Kampsville	-23.4393	4.53836	-5.16471	<.0001	-18199999	-97592790	-5170000	---
								Hull	Hardin	-24.6169	4.50918	-5.45929	<.0001	-91299	-1509999	-371
								Hull	Butler	-25.2726	4.53975	-5.56696	<.0001	-929	-9559	-119
								Butler	SpringValley	-30	4.93205	-6.08266	<.0001	-609187	-1169999	-276000
								Hull	SpringValley	-32.4853	4.66998	-6.95619	<.0001	-609999	-1169999	-306000
								Hull	Kampsville	-34.5139	4.66998	-7.39058	<.0001	-18199999	-77899999	-9999999	---
A. kunkeei								Level	- Level	Score Mean Difference	Std Err Dif	Z	p-Value	Hodges-Lehmann	Lower CL	Upper CL	Difference Plot
								Kampsville	Butler	19.9444	4.93284	4.04319	0.0007	138945	6935	2058900
								Hardin	Butler	19.068	5.00183	3.8122	0.0019	47056	5720	7434000
								WrightsCorner	Butler	10.7749	4.54287	2.37182	0.1662	13425	-1838	2498220
								Kampsville	SpringValley	7.9722	4.93284	1.61615	0.5878	98650	-118180	2056000
								Hardin	SpringValley	4.2463	5.00179	0.84897	0.9582	13044	-186580	7232000
								Kampsville	Hardin	1.0819	5.00179	0.2163	0.9999	3365	-6020000	680000
								WrightsCorner	SpringValley	0.3618	4.54287	0.07965	1	1540	-335400	2487800
								WrightsCorner	Kampsville	-4.0607	4.54295	-0.89384	0.9481	-20375	-3335000	2115000
								WrightsCorner	Hardin	-4.7763	4.66369	-1.02415	0.91	-22335	-80484000	389580
								Butler	SpringValley	-13.3056	4.93284	-2.69734	0.0757	-31434	-345890	370
								Hull	Butler	-19.1024	4.84453	-3.94308	0.0011	-1842	-21099	-544
								Hull	WrightsCorner	-20.1789	4.36794	-4.61979	<.0001	-27899	-11177000	-5489
								Hull	SpringValley	-28.6817	4.85233	-5.91092	<.0001	-122999	-433999	-12199
								Hull	Hardin	-29.8861	4.92685	-6.06596	<.0001	-66451	-7599647	-15700
								Hull	Kampsville	-31.8655	4.85241	-6.56693	<.0001	-444999	-4706100	-28899
E. faecalis								Level	- Level	Score Mean Difference	Std Err Dif	Z	p-Value	Hodges-Lehmann	Lower CL	Upper CL	Difference Plot
								Kampsville	Butler	17.3611	4.90584	3.53886	0.0054	18173	485	45699	+
								Hardin	Butler	16.8501	4.97136	3.38944	0.0092	30400	136	350280	+
								Hardin	SpringValley	7.8165	4.98825	1.56699	0.6205	10969	-1600	116863
								Kampsville	SpringValley	6.3056	4.92149	1.28123	0.7955	6087.5	-5839	37530
								Kampsville	Hardin	-2.867	4.98825	-0.57474	0.9927	-1042	-103100	24390
								WrightsCorner	Butler	-3.2968	4.44847	-0.7411	0.9768	0	-1579	950
								Butler	SpringValley	-9.4722	4.9058	-1.93082	0.3831	-611	-20199	164
								WrightsCorner	SpringValley	-9.6089	4.49674	-2.13686	0.2682	-651	-47599	290
								Hull	WrightsCorner	-12.0992	3.36204	-3.59878	0.0043	-290	-1689	0
								WrightsCorner	Kampsville	-14.1923	4.49683	-3.15606	0.0199	-17915	-146420	0	-
								WrightsCorner	Hardin	-14.4474	4.61194	-3.1326	0.0214	-26299	-398999	0	-
								Hull	Butler	-22.6242	4.36321	-5.18522	<.0001	-388	-1579	0
								Hull	SpringValley	-26.9067	4.50843	-5.96809	<.0001	-2199	-20199	-147
								Hull	Kampsville	-27.752	4.50848	-6.15551	<.0001	-19599	-99999	-2859	-
								Hull	Hardin	-27.8553	4.57626	-6.08691	<.0001	-35999	-356999	-1129	-
								Level	- Level	Score Mean Difference	Std Err Dif	Z	p-Value	Hodges-Lehmann	Lower CL	Upper CL	Difference Plot
F. perrara								Hardin	SpringValley	16.1469	4.83248	3.34133	0.0108	24578.7	0	251809	+
								Hardin	Butler	13.9291	4.90459	2.84001	0.0514	24569	0	251406	+
								Kampsville	SpringValley	8.1389	4.66612	1.74425	0.5023	226	0	24099
								Kampsville	Butler	5.8056	4.76916	1.21731	0.8286	190.5	-25	24099
								Butler	SpringValley	4.1389	4.7321	0.87464	0.9526	0	-28	186
								Hull	SpringValley	3.4091	4.50848	0.75616	0.9746	0	-9.2	24899
								Hull	WrightsCorner	2.4361	4.08096	0.59694	0.9913	0	-219	35999
								Hull	Butler	0.648	4.64717	0.13944	1	0	-67	24899
								WrightsCorner	SpringValley	0.1608	4.23286	0.03799	1	0	-190	727
								Hull	Kampsville	-1.8313	4.56918	-0.40081	0.9987	0	-7919	14499
								WrightsCorner	Butler	-2.8545	4.37395	-0.65262	0.9869	0	-562	381
								WrightsCorner	Kampsville	-6.0709	4.29659	-1.41296	0.7192	0	-45599	21.7
								Kampsville	Hardin	-7.9247	4.86461	-1.62905	0.5792	-1159	-205080	934
								Hull	Hardin	-8.6447	4.75697	-1.81728	0.4545	-366	-101999	0
								WrightsCorner	Hardin	-11.4868	4.52787	-2.53692	0.1135	-5509	-293999	0
								Level	- Level	Score Mean Difference	Std Err Dif	Z	p-Value	Hodges-Lehmann	Lower CL	Upper CL	Difference Plot
Lachnospira								WrightsCorner	Butler	11.8604	4.1971	2.82585	0.0535	1332	0	21599	+
								WrightsCorner	Hardin	11.4079	4.13963	2.75578	0.0648	1049	0	21599	+
								WrightsCorner	SpringValley	11.2975	4.1971	2.69175	0.0768	1049	0	21599	+
								WrightsCorner	Kampsville	10.5738	4.07139	2.5971	0.0979	1049	0	21599	+
								Kampsville	Hardin	0.568	3.91128	0.14522	1	0	0	0
								Kampsville	Butler	-0.5833	4.08229	-0.14289	1	0	0	0
								Kampsville	SpringValley	-0.8611	4.08229	-0.21094	0.9999	0	0	0
								Butler	SpringValley	-0.8889	4.2414	-0.20957	0.9999	0	-0.32	0
								Hardin	Butler	-1.5146	4.10241	-0.3692	0.9991	0	0	0
								Hardin	SpringValley	-2.1367	4.10245	-0.52083	0.9954	0	0	0
								Hull	Hardin	-3.2109	3.59823	-0.89236	0.9485	0	0	0
								Hull	Kampsville	-3.5218	3.58436	-0.98255	0.9236	0	0	0
								Hull	Butler	-5.156	3.81779	-1.35051	0.7566	0	-40.7	0
								Hull	SpringValley	-5.5222	3.81784	-1.44642	0.6984	0	-0.32	0
								Hull	WrightsCorner	-13.3173	3.82466	-3.48195	0.0066	-1049	-21599	0	-
F. fructosus								Level	- Level	Score Mean Difference	Std Err Dif	Z	p-Value	Hodges-Lehmann	Lower CL	Upper CL	Difference Plot
								Kampsville	Butler	25.4167	4.92149	5.16443	<.0001	19799	7029	330990000
								Kampsville	Hardin	21.8268	4.98491	4.37857	0.0002	19437	6684	325999999
								Kampsville	SpringValley	10.25	4.93264	2.07799	0.2988	13524	-149360	325999468
								Hardin	Butler	3.5431	4.9358	0.71784	0.9799	86	-486	3229
								Hull	WrightsCorner	-4.8722	2.77056	-1.75856	0.4928	0	0	0
								WrightsCorner	Butler	-10.8955	4.3504	-2.50447	0.1227	-117	-2799	0
								WrightsCorner	Hardin	-11.1711	4.43714	-2.51762	0.1189	-311	-72599	0
								Hardin	SpringValley	-17.3911	4.98829	-3.48638	0.0065	-209725	-12999999	-147
								Butler	SpringValley	-19.0833	4.92411	-3.87549	0.0015	-209270	-12999991	-180
								WrightsCorner	SpringValley	-20.9466	4.49674	-4.65818	<.0001	-209999	-16199999	-277
								WrightsCorner	Kampsville	-21.2683	4.4868	-4.74019	<.0001	-19799	-385000000	-7029
								Hull	Hardin	-21.5981	4.39314	-4.91632	<.0001	-839	-72599	0
								Hull	Butler	-21.6099	4.36321	-4.95276	<.0001	-182	-2289	0
								Hull	SpringValley	-32.0627	4.64709	-6.89952	<.0001	-209999	-14899999	-531
								Hull	Kampsville	-32.2599	4.62277	-6.97848	<.0001	-19799	-333000000	-8849
L. apis								Level	- Level	Score Mean Difference	Std Err Dif	Z	p-Value	Hodges-Lehmann	Lower CL	Upper CL	Difference Plot
								Hardin	SpringValley	17.6075	4.86461	3.6195	0.004	12699	0	66599	+
								Kampsville	SpringValley	14.1111	4.76908	2.95887	0.0365	1919	0	77399
								Hardin	Butler	11.8194	4.95232	2.38665	0.1608	7807.7	0	65888	+
								Butler	SpringValley	9.9722	4.78579	2.08372	0.2957	82.7	0	1239
								Kampsville	Butler	7.25	4.87139	1.48828	0.6718	871.7	-215	71799
								WrightsCorner	SpringValley	-0.6031	4.1971	-0.14369	1	0	-412	621
								Kampsville	Hardin	-3.3808	4.94442	-0.68377	0.9838	-155	-34540	31099
								WrightsCorner	Butler	-7.1162	4.41495	-1.61185	0.5906	-80.3	-2137	404
								Hull	WrightsCorner	-9.4602	3.03764	-3.11431	0.0227	0	-628	0
								WrightsCorner	Kampsville	-10.1316	4.39535	-2.30507	0.1918	-1919	-176700	0
								WrightsCorner	Hardin	-13.4605	4.54582	-2.96108	0.0362	-12699	-94077	0	-
								Hull	SpringValley	-14.9044	3.88711	-3.8343	0.0018	0	-434	0
								Hull	Butler	-22.6806	4.32136	-5.24848	<.0001	-337	-1489	0
								Hull	Kampsville	-22.7651	4.27703	-5.32264	<.0001	-2859	-99399	0
								Hull	Hardin	-24.8914	4.43399	-5.61376	<.0001	-14799	-82299	-155	-
Bombella sp.								Level	- Level	Score Mean Difference	Std Err Dif	Z	p-Value	Hodges-Lehmann	Lower CL	Upper CL	Difference Plot
								Hull	Butler	30.344	4.747	6.39225	<.0001	116999	34199	875999
								Kampsville	Butler	28.4722	4.75129	5.99253	<.0001	549500	39499	3640000	++
								Hull	SpringValley	22.7651	4.89708	4.6487	<.0001	93736	21354	865800
								Kampsville	SpringValley	21.0833	4.92808	4.2782	0.0003	522999	21200	3588300	++
								Kampsville	Hardin	19.4466	4.94446	3.93301	0.0012	447999	2309	3409999	+
								Hull	Hardin	16.2192	4.92685	3.292	0.0128	64599	2869	358999
								Hull	WrightsCorner	13.7639	4.47578	3.0752	0.0257	74299	2300	1014100
								WrightsCorner	Butler	13.4686	4.07139	3.3081	0.0121	6579	0	45899
								Hardin	Butler	12.8202	4.48452	2.85876	0.0487	63	0	153000
								WrightsCorner	Hardin	1.2237	4.50814	0.27144	0.9998	0	-153999	17399
								WrightsCorner	SpringValley	0.8041	4.52472	0.17771	1	0	-11720	44600
								Hardin	SpringValley	-2.1908	4.93572	-0.44386	0.9978	0	-6919	101300
								Hull	Kampsville	-8.1706	4.89799	-1.66816	0.553	-394850	-3392600	37320	-
								WrightsCorner	Kampsville	-14.0314	4.52941	-3.09785	0.0239	-488850	-4013500	-902	--
								Butler	SpringValley	-21.0833	4.73206	-4.45542	0.0001	-1299	-18299	-23
L. panisapium
								Level	- Level	Score Mean Difference	Std Err Dif	Z	p-Value	Hodges-Lehmann	Lower CL	Upper CL	Difference Plot
								Hardin	Butler	10.7376	4.04213	2.65641	0.0842	0	0	3399
								Hardin	SpringValley	1.7039	4.52171	0.37684	0.999	0	-6.03	2451
								Kampsville	Butler	1.4167	3.30836	0.42821	0.9982	0	0	0
								Hull	WrightsCorner	0	0	0	1	0	0	0
								WrightsCorner	Butler	-4.5431	2.45878	-1.84772	0.4349	0	0	0
								WrightsCorner	Kampsville	-5.307	2.63081	-2.01726	0.3323	0	0	0
								Hull	Butler	-5.8885	2.3636	-2.49132	0.1265	0	0	0
								Hull	Kampsville	-6.8746	2.53452	-2.71238	0.0728	0	0	0
								Kampsville	SpringValley	-8.0833	4.08229	-1.9801	0.3537	0	-34.8	0
								Kampsville	Hardin	-8.7361	4.10245	-2.12948	0.2719	0	-3399	0
								Butler	SpringValley	-9.9722	4.02316	-2.4787	0.1304	0	-67.8	0
								WrightsCorner	Hardin	-11.9605	3.69566	-3.23637	0.0153	0	-4399	0
								WrightsCorner	SpringValley	-12.182	3.64451	-3.34257	0.0108	0	-217	0
								Hull	Hardin	-15.341	3.59823	-4.26347	0.0003	0	-3999	0
								Hull	SpringValley	-15.7496	3.58436	-4.39398	0.0002	0	-70	0
S. marscecens
								Level	- Level	Score Mean Difference	Std Err Dif	Z	p-Value	Hodges-Lehmann	Lower CL	Upper CL	Difference Plot
								Hull	Kampsville	24.3147	4.12834	5.88969	<.0001	44299	0	242999	++++
								Hull	Hardin	23.7662	4.3044	5.52136	<.0001	44299	0	242999	++++
								Hull	Butler	23.5821	4.23024	5.57466	<.0001	44299	0	242999	++++
								Hull	SpringValley	23.0187	4.32136	5.32672	<.0001	44299	0	242999	++++
								Hull	WrightsCorner	16.809	4.19382	4.00805	0.0009	44299	0	248999	++++
								WrightsCorner	Kampsville	4.3019	1.78802	2.40596	0.154	0	0	0
								WrightsCorner	Butler	3.0154	2.26573	1.33085	0.7679	0	0	0
								WrightsCorner	Hardin	2.1711	2.48435	0.87389	0.9528	0	0	0
								WrightsCorner	SpringValley	1.7288	2.63081	0.65714	0.9865	0	0	0
								Hardin	Butler	0.9466	2.17644	0.43495	0.998	0	0	0
								Hardin	SpringValley	-0.8925	2.53971	-0.35144	0.9993	0	0	0
								Butler	SpringValley	-1.8056	2.36456	-0.76359	0.9735	0	0	0
								Kampsville	Butler	-1.9722	1.40436	-1.40436	0.7245	0	0	0
								Kampsville	Hardin	-2.894	1.70922	-1.69318	0.5363	0	0	0
								Kampsville	SpringValley	-3.9722	1.95829	-2.02841	0.326	0	0	0
S. alvi								Level	- Level	Score Mean Difference	Std Err Dif	Z	p-Value	Hodges-Lehmann	Lower CL	Upper CL	Difference Plot
								Hull	SpringValley	21.2718	3.95257	5.38177	<.0001	31399	0	252999	+++
								Hull	Butler	21.2718	3.95257	5.38177	<.0001	31399	0	252999	+++
								Hull	Kampsville	20.2575	4.07299	4.97363	<.0001	31399	0	252999	+++
								Hull	Hardin	16.3838	4.25627	3.84934	0.0017	16999	0	236999	++
								Hull	WrightsCorner	12.018	4.15915	2.88954	0.0446	24699	0	253999	++
								WrightsCorner	SpringValley	7.1966	2.26573	3.1763	0.0187	0	0	21.7
								WrightsCorner	Butler	7.1966	2.26573	3.1763	0.0187	0	0	21.7
								WrightsCorner	Kampsville	5.508	2.63081	2.09367	0.2905	0	0	0
								Hardin	SpringValley	4.8414	2.17644	2.22445	0.2264	0	0	0
								Hardin	Butler	4.8414	2.17644	2.22445	0.2264	0	0	0
								WrightsCorner	Hardin	2.9605	3.09165	0.95759	0.9312	0	0	0
								Kampsville	SpringValley	1.9722	1.40436	1.40436	0.7245	0	0	0
								Kampsville	Butler	1.9722	1.40436	1.40436	0.7245	0	0	0
								Butler	SpringValley	0	0	0	1	0	0	0
								Kampsville	Hardin	-2.9481	2.53971	-1.1608	0.8554	0	0	0
L. iberica
								Level	- Level	Score Mean Difference	Std Err Dif	Z	p-Value	Hodges-Lehmann	Lower CL	Upper CL	Difference Plot
								Hardin	Butler	4.1382	3.97848	1.04014	0.9044	0	0	0
								Hull	WrightsCorner	0	0	0	1	0	0	0
								Kampsville	Butler	-0.7778	3.58967	-0.21667	0.9999	0	0	0
								Kampsville	Hardin	-4.3004	3.8403	-1.11982	0.8734	0	0	0
								WrightsCorner	Kampsville	-5.307	2.63081	-2.01726	0.3323	0	0	0
								WrightsCorner	Butler	-6.8348	2.92674	-2.33529	0.1799	0	0	0
								Hull	Kampsville	-6.8746	2.53452	-2.71238	0.0728	0	0	0
								Hull	Butler	-8.8468	2.83219	-3.12367	0.0221	0	0	0
								WrightsCorner	Hardin	-8.9605	3.32413	-2.6956	0.0761	0	-517	0
								Hull	Hardin	-11.4989	3.20825	-3.58416	0.0046	0	-188	0
								Hardin	SpringValley	-12.2522	4.65101	-2.63431	0.0891	-9.7	-3229	0
								Kampsville	SpringValley	-16.5278	4.45439	-3.71045	0.0028	-108	-3579	0	-
								Butler	SpringValley	-17.3056	4.5241	-3.82519	0.0018	-148	-3579	0	-
								WrightsCorner	SpringValley	-18.2931	4.1164	-4.44396	0.0001	-305	-4949	0	--
								Hull	SpringValley	-23.6385	4.12829	-5.72597	<.0001	-305	-4339	0	--
Gilliamella sp.
								Level	- Level	Score Mean Difference	Std Err Dif	Z	p-Value	Hodges-Lehmann	Lower CL	Upper CL	Difference Plot
								Kampsville	Hardin	1.5417	3.41816	0.45102	0.9977	0	0	0
								Hull	WrightsCorner	0	0	0	1	0	0	0
								Kampsville	Butler	-1.75	3.8248	-0.45754	0.9975	0	0	0
								Hardin	Butler	-4.0841	3.68592	-1.10802	0.8783	0	0	0
								WrightsCorner	Hardin	-4.4605	2.48435	-1.79545	0.4686	0	0	0
								Hull	Hardin	-5.7357	2.36773	-2.42246	0.1484	0	0	0
								WrightsCorner	Kampsville	-6.0709	2.78586	-2.17919	0.2474	0	0	0
								Hull	Kampsville	-7.8607	2.68984	-2.92237	0.0406	0	0	0
								WrightsCorner	Butler	-8.3626	3.17388	-2.63481	0.089	0	-59	0
								Hull	Butler	-10.819	3.08529	-3.50666	0.006	0	-51	0
								Butler	SpringValley	-17.4722	4.58616	-3.80977	0.0019	-643	-276999	0
								Kampsville	SpringValley	-17.8611	4.4903	-3.97771	0.001	-643	-830900	0
								WrightsCorner	SpringValley	-18.2931	4.11649	-4.44386	0.0001	-1341	-2169999	0
								Hardin	SpringValley	-19.068	4.44531	-4.28946	0.0003	-643	-276999	0
								Hull	SpringValley	-23.6385	4.12834	-5.7259	<.0001	-1341	-872999	0
B. indicum								Level	- Level	Score Mean Difference	Std Err Dif	Z	p-Value	Hodges-Lehmann	Lower CL	Upper CL	Difference Plot
								Kampsville	SpringValley	9.1389	3.50162	2.6099	0.0948	0	0	3169
								Kampsville	Butler	8.25	3.58967	2.29826	0.1946	0	0	3169
								Hardin	SpringValley	6.7346	3.3175	2.03004	0.3251	0	0	0
								Hardin	Butler	5.761	3.41816	1.6854	0.5415	0	0	0
								Kampsville	Hardin	2.5694	4.04213	0.63567	0.9884	0	0	0
								WrightsCorner	SpringValley	1.97	2.45878	0.80122	0.9674	0	0	0
								WrightsCorner	Butler	1.2463	2.63081	0.47375	0.997	0	0	0
								Butler	SpringValley	0.9167	2.53581	0.36149	0.9992	0	0	0
								Hull	SpringValley	-1.8877	1.9579	-0.96415	0.9292	0	0	0
								Hull	Butler	-2.902	2.17331	-1.33528	0.7654	0	0	0
								WrightsCorner	Hardin	-3.3553	3.42748	-0.97893	0.9248	0	0	0
								Hull	WrightsCorner	-3.4105	2.03578	-1.67529	0.5482	0	0	0
								WrightsCorner	Kampsville	-5.1864	3.56394	-1.45524	0.6929	0	-5119	0
								Hull	Hardin	-8.5898	3.09388	-2.7764	0.0613	0	0	0
								Hull	Kampsville	-10.9036	3.30455	-3.29956	0.0124	0	-3719	0
G. apis								Level	- Level	Score Mean Difference	Std Err Dif	Z	p-Value	Hodges-Lehmann	Lower CL	Upper CL	Difference Plot
								Hull	SpringValley	10.1147	2.96352	3.41307	0.0084	0	0	0
								Hull	Kampsville	10.1147	2.96352	3.41307	0.0084	0	0	0
								Hull	Hardin	9.6602	3.09388	3.12234	0.0221	0	0	0
								Hull	Butler	9.354	3.08529	3.0318	0.0293	0	0	0
								Hull	WrightsCorner	4.5474	3.36204	1.35256	0.7554	0	0	1259
								WrightsCorner	SpringValley	4.3019	1.78802	2.40596	0.154	0	0	0
								WrightsCorner	Kampsville	4.3019	1.78802	2.40596	0.154	0	0	0
								WrightsCorner	Hardin	3.5921	2.06542	1.73916	0.5057	0	0	0
								WrightsCorner	Butler	3.4174	2.04555	1.67065	0.5513	0	0	0
								Butler	SpringValley	0.9722	1	0.97222	0.9268	0	0	0
								Hardin	SpringValley	0.9466	1.00036	0.94629	0.9344	0	0	0
								Hardin	Butler	0	1.40514	0	1	0	0	0
								Kampsville	SpringValley	0	0	0	1	0	0	0
								Kampsville	Hardin	-0.9466	1.00036	-0.94629	0.9344	0	0	0
								Kampsville	Butler	-0.9722	1	-0.97222	0.9268	0	0	0
G. apicola								Level	- Level	Score Mean Difference	Std Err Dif	Z	p-Value	Hodges-Lehmann	Lower CL	Upper CL	Difference Plot
								Butler	SpringValley	9.97222	2.96597	3.36222	0.0101	0	0	0
								Hull	SpringValley	9.1004	2.83219	3.2132	0.0166	0	0	0
								Hardin	SpringValley	8.73611	2.83972	3.0764	0.0256	0	0	0
								WrightsCorner	SpringValley	5.74927	2.04555	2.81063	0.0558	0	0	0
								Hull	Kampsville	5.60675	3.30455	1.69667	0.5339	0	0	0
								Kampsville	SpringValley	3.97222	1.95829	2.02841	0.326	0	0	0
								Hull	WrightsCorner	2.51729	3.36204	0.74874	0.9757	0	0	0
								WrightsCorner	Kampsville	2.37208	2.78586	0.85147	0.9577	0	0	0
								Hull	Hardin	1.78383	3.76067	0.47434	0.997	0	0	0
								Hull	Butler	1.60595	3.81784	0.42064	0.9983	0	0	0
								Hardin	Butler	0.70322	3.84025	0.18312	1	0	0	0
								WrightsCorner	Butler	-1.16594	3.47724	-0.33531	0.9994	0	0	0
								WrightsCorner	Hardin	-1.81579	3.42748	-0.52977	0.995	0	0	0
								Kampsville	Hardin	-5.05775	3.3175	-1.52457	0.6483	0	0	0
								Kampsville	Butler	-5.25	3.40802	-1.54048	0.6379	0	0	0

## Sheet: Wilcoxon Advanced disease (EFB)
Title: A high-throughput sequencing survey characterizing European foulbrood disease and Varroosis in honey bees.
Authors: Kirk E. Anderson, Duan C. Copeland, Robert Erickson, Amy S. Floyd, Patrick Maes and Brendon Mott
Figure S8. Comparison of rank sums for the top 17 OTUs by advanced disease state for EFB positive apiaries (Steel Dwaas method for multiple comparisons)
M. plutonius
								Level	- Level	Score Mean Difference	Std Err Dif	Z	p-Value	Hodges-Lehmann	Lower CL	Upper CL	Difference Plot
								Kampsville	SpringValley	11.9167	2.88675	4.12805	0.0004	2585400000	1462300000	3288000000	+++++++++
								Kampsville	Butler	11.9167	2.88612	4.12895	0.0004	2460500000	1374600000	3214000000	+++++++++
								Kampsville	Hardin	9.3631	3.00892	3.11178	0.016	1565000000	160000000	2879500000	++++++
								Butler	SpringValley	7.0833	2.88612	2.45427	0.1013	88400000	-23000000	281200000
								Hardin	SpringValley	3.7917	3.00892	1.26014	0.7157	959650000	-68567000	2018000000	+++
								WrightsCorner	SpringValley	2.8274	2.67632	1.05644	0.8288	112000000	-103800000	240400000
								Hardin	Butler	2.0893	3.0084	0.69448	0.9578	837000000	-160100000	1942000000	+++
								WrightsCorner	Butler	-0.1131	2.67515	-0.04228	1	-17350000	-329800000	161600000
								WrightsCorner	Hardin	-2.4643	2.87228	-0.85795	0.9121	-955400000	-2098000000	247200000	---
								WrightsCorner	Kampsville	-9.3869	2.67632	-3.50739	0.0041	-2454000000	-3566000000	-1233000000	---------
Bo. apis								Level	- Level	Score Mean Difference	Std Err Dif	Z	p-Value	Hodges-Lehmann	Lower CL	Upper CL	Difference Plot
								Kampsville	SpringValley	11.9167	2.88675	4.12805	0.0004	70199100	20328200	192370000	++++
								Kampsville	Butler	11.9167	2.88675	4.12805	0.0004	71265000	20399999	194430000	++++
								Kampsville	Hardin	10.9107	3.00686	3.62861	0.0026	64295000	19482000	156553000	++++
								Hardin	Butler	6.8095	3.00377	2.26699	0.1557	915265	-17599	19839200
								Hardin	SpringValley	1.9345	3.00686	0.64337	0.9679	452500	-1070000	18935000
								WrightsCorner	Butler	-0.1131	2.67162	-0.04233	1	-300	-394400	7945000
								WrightsCorner	Hardin	-4.8214	2.85357	-1.68961	0.4403	-897999	-21350100	558999
								WrightsCorner	SpringValley	-5.3155	2.67515	-1.98698	0.2723	-599700	-2259400	6430000
								Butler	SpringValley	-9.1667	2.88612	-3.17612	0.013	-776500	-2140500	-59800
								WrightsCorner	Kampsville	-9.3869	2.67515	-3.50893	0.0041	-67990000	-196000000	-19841000	----
A. kunkeei
								Level	- Level	Score Mean Difference	Std Err Dif	Z	p-Value	Hodges-Lehmann	Lower CL	Upper CL	Difference Plot
								Kampsville	SpringValley	6.91667	2.88675	2.396	0.1163	4164000	-563000	49477000
								WrightsCorner	SpringValley	6.89881	2.67632	2.57772	0.0745	44733000	-480000	163129000	++
								Hardin	SpringValley	4.875	3.00892	1.62019	0.4843	24683950	-741100	238654000	+
								WrightsCorner	Kampsville	3.27976	2.67632	1.22547	0.7365	17750000	-38500000	129700000	+
								Hardin	Butler	3.17262	3.00892	1.05441	0.8298	6053000	-37862800	201100000
								WrightsCorner	Butler	2.82738	2.67632	1.05644	0.8288	11187100	-65000000	125900000	+
								Butler	SpringValley	2.75	2.88675	0.95263	0.8761	17175500	-835900	55178000	+
								Kampsville	Butler	0.75	2.88675	0.25981	0.999	278950	-50570000	31278900
								WrightsCorner	Hardin	0.10714	2.87228	0.0373	1	304600	-235100000	108894000
								Kampsville	Hardin	-2.24405	3.00892	-0.7458	0.9456	-15400000	-234300000	31233200	-
E. faecalis
								Level	- Level	Score Mean Difference	Std Err Dif	Z	p-Value	Hodges-Lehmann	Lower CL	Upper CL	Difference Plot
								Hardin	Butler	9.98214	3.0084	3.31809	0.0081	8455500	16899	1820000000
								Hardin	SpringValley	5.49405	3.0084	1.82624	0.3583	1051250	-11153000	1820000000
								Kampsville	Butler	2.58333	2.85139	0.90599	0.8947	154999	-19999	1841000
								WrightsCorner	Kampsville	-1.80952	2.57583	-0.7025	0.956	-131510	-2099999	168305000
								WrightsCorner	Butler	-2.375	2.65274	-0.8953	0.8988	-4510	-116999	168941800
								Kampsville	SpringValley	-2.41667	2.87354	-0.84101	0.9178	-18749	-94399999	953800
								WrightsCorner	SpringValley	-4.8631	2.67045	-1.82108	0.3612	-20199	-96899999	157100000
								Butler	SpringValley	-5.58333	2.8855	-1.93496	0.2987	-38350	-96641000	40900
								Kampsville	Hardin	-6.73214	2.99861	-2.24509	0.1632	-1069999	-1820000000	398500
								WrightsCorner	Hardin	-8.03571	2.86855	-2.80132	0.0407	-1069999	-2030000000	21500
F. perrara
								Level	- Level	Score Mean Difference	Std Err Dif	Z	p-Value	Hodges-Lehmann	Lower CL	Upper CL	Difference Plot
								Hardin	SpringValley	6.57738	2.94655	2.23223	0.1678	251999	-808	1789191
								Hardin	Butler	5.95833	2.97997	1.99946	0.2662	251005	-7609	1782390
								Kampsville	SpringValley	3	2.78128	1.07864	0.8176	28200	-17999	214191
								Kampsville	Butler	2.33333	2.83355	0.82347	0.9235	28600	-13799	207490
								Butler	SpringValley	1.5	2.83355	0.52937	0.9844	1181	-24310	26399
								WrightsCorner	SpringValley	-2.03571	2.53031	-0.80453	0.9293	0	-51499	49000
								WrightsCorner	Kampsville	-3.05357	2.53155	-1.20621	0.7478	-45599	-218999	2949
								WrightsCorner	Butler	-3.95833	2.60976	-1.51674	0.5515	-7509	-46999	49800
								Kampsville	Hardin	-4.72024	2.94655	-1.60196	0.4961	-212999	-1744400	49199
								WrightsCorner	Hardin	-5.89286	2.79285	-2.10998	0.2157	-251999	-72399999	219
Lachnospira								Level	- Level	Score Mean Difference	Std Err Dif	Z	p-Value	Hodges-Lehmann	Lower CL	Upper CL	Difference Plot
								WrightsCorner	SpringValley	7.0119	2.47507	2.83301	0.0372	11199	0	338999
								WrightsCorner	Butler	6.22024	2.53155	2.45709	0.1006	11199	-850	337900
								WrightsCorner	Kampsville	4.97619	2.47507	2.01052	0.2608	9259	-75600	338999
								WrightsCorner	Hardin	3.85714	2.71405	1.42118	0.6139	7319	-7408800	312300
								Hardin	SpringValley	2.0119	2.46055	0.81767	0.9253	0	-2742	200999
								Hardin	Butler	1.16071	2.55497	0.4543	0.9912	0	-1612	200999
								Kampsville	SpringValley	0.66667	2.19601	0.30358	0.9982	0	-3029	81790
								Butler	SpringValley	0.41667	2.3188	0.17969	0.9998	0	-3029	1899
								Kampsville	Butler	0	2.3188	0	1	0	-1899	74000
								Kampsville	Hardin	-1.54762	2.46055	-0.62897	0.9704	0	-200999	46799
F. fructosus
								Level	- Level	Score Mean Difference	Std Err Dif	Z	p-Value	Hodges-Lehmann	Lower CL	Upper CL	Difference Plot
								Kampsville	Hardin	12.9226	3.00325	4.30288	0.0002	510160000	325300000	886999999	++++++
								Kampsville	SpringValley	11.9167	2.88612	4.12895	0.0004	495700000	304000000	977600000	++++++
								Kampsville	Butler	11.9167	2.8855	4.12985	0.0003	507998600	316997200	981400000	++++++
								Hardin	Butler	-0.3869	2.99086	-0.12936	0.9999	0	-2009999	347800
								WrightsCorner	Hardin	-1.8214	2.79285	-0.65218	0.9663	-858	-489000	11939000
								WrightsCorner	Butler	-2.375	2.63492	-0.90136	0.8965	-3299	-2759999	10350000
								WrightsCorner	SpringValley	-7.5774	2.66456	-2.84377	0.0361	-12199999	-38399999	-13599
								Butler	SpringValley	-8.4167	2.88612	-2.91625	0.0292	-11020000	-27099999	-10800
								WrightsCorner	Kampsville	-9.3869	2.66338	-3.52444	0.0039	-508000000	-1030000000	-313700000	------
								Hardin	SpringValley	-10.6012	3.00377	-3.5293	0.0038	-12199999	-27099999	-282999
L. apis
								Level	- Level	Score Mean Difference	Std Err Dif	Z	p-Value	Hodges-Lehmann	Lower CL	Upper CL	Difference Plot
								Hardin	SpringValley	10.1369	2.99861	3.38053	0.0065	106999	12699	762994270
								Kampsville	SpringValley	6.9167	2.85139	2.42572	0.1084	191836	-598	7279999
								Hardin	Butler	6.2679	3.00892	2.0831	0.2273	91420	-8722600	754240000
								Butler	SpringValley	6.25	2.87417	2.17454	0.1893	13000	-7170	67599999
								Kampsville	Butler	1.75	2.88612	0.60635	0.9741	68790	-67522600	7273280
								WrightsCorner	SpringValley	0	2.57583	0	1	0	-157999	121991340
								Kampsville	Hardin	-1.9345	3.0084	-0.64304	0.968	-55700	-761700000	1212600
								WrightsCorner	Butler	-3.9583	2.67162	-1.48162	0.5745	-8609	-73899999	113240000
								WrightsCorner	Kampsville	-4.6369	2.65274	-1.74797	0.4045	-188475	-7579999	120750000
								WrightsCorner	Hardin	-7.6071	2.86855	-2.65191	0.0614	-106999	-769000000	44100
Bombella sp.
								Level	- Level	Score Mean Difference	Std Err Dif	Z	p-Value	Hodges-Lehmann	Lower CL	Upper CL	Difference Plot
								Kampsville	SpringValley	11.9167	2.88612	4.12895	0.0004	3847700	1389999	10535400	++++
								Kampsville	Butler	11.9167	2.85139	4.17925	0.0003	3823000	1389999	10486000	++++
								Kampsville	Hardin	9.8274	2.99861	3.27731	0.0093	3549425	1132800	9951200	++++
								Hardin	Butler	5.0298	2.85749	1.7602	0.3971	48799	-1149	1319999
								WrightsCorner	Butler	2.4881	2.47507	1.00526	0.8531	3850	-68100	395690
								Hardin	SpringValley	2.4762	2.97945	0.83109	0.9211	37600	-21150	1305700
								WrightsCorner	SpringValley	-0.1131	2.65274	-0.04263	1	0	-43299	360400
								WrightsCorner	Hardin	-2.5714	2.79285	-0.92072	0.889	-26760	-7633420	202999
								Butler	SpringValley	-4.0833	2.81044	-1.45292	0.5932	-6345	-43299	39191
								WrightsCorner	Kampsville	-9.3869	2.67162	-3.51356	0.004	-3680000	-10599999	-1189999	----
L. panisapium
								Level	- Level	Score Mean Difference	Std Err Dif	Z	p-Value	Hodges-Lehmann	Lower CL	Upper CL	Difference Plot
								Hardin	Butler	3.32738	2.46055	1.35229	0.6583	0	0	114999
								Hardin	SpringValley	0	2.63606	0	1	0	-73799999	16499
								Kampsville	Butler	0	1.8747	0	1	0	0	0
								WrightsCorner	Butler	-1.47024	1.42678	-1.03046	0.8413	0	-26399	0
								WrightsCorner	Kampsville	-1.47024	1.42678	-1.03046	0.8413	0	-24399	0
								Butler	SpringValley	-2.58333	2.19601	-1.17638	0.765	0	-89865600	0
								Kampsville	SpringValley	-2.58333	2.19601	-1.17638	0.765	0	-89846200	0
								WrightsCorner	SpringValley	-3.05357	1.90897	-1.59959	0.4976	0	-89899999	0
								Kampsville	Hardin	-3.32738	2.46055	-1.35229	0.6583	0	-114999	0
								WrightsCorner	Hardin	-4.39286	2.29129	-1.9172	0.308	0	-1759999	0
S. marscecens
								Level	- Level	Score Mean Difference	Std Err Dif	Z	p-Value	Hodges-Lehmann	Lower CL	Upper CL	Difference Plot
								Hardin	SpringValley	1.77976	1.39087	1.2796	0.7038	0	0	0
								WrightsCorner	SpringValley	1.24405	1.03653	1.2002	0.7513	0	0	1239
								WrightsCorner	Kampsville	1.24405	1.03653	1.2002	0.7513	0	0	1239
								Butler	SpringValley	0.91667	1	0.91667	0.8906	0	0	0
								Hardin	Butler	0.69643	1.66997	0.41703	0.9937	0	0	0
								WrightsCorner	Butler	0.56548	1.42678	0.39633	0.9948	0	0	1239
								Kampsville	SpringValley	0	0	0	1	0	0	0
								WrightsCorner	Hardin	0	1.74898	0	1	0	-172	1239
								Kampsville	Butler	-0.91667	1	-0.91667	0.8906	0	0	0
								Kampsville	Hardin	-1.77976	1.39087	-1.2796	0.7038	0	0	0
S. alvi
								Level	- Level	Score Mean Difference	Std Err Dif	Z	p-Value	Hodges-Lehmann	Lower CL	Upper CL	Difference Plot
								Hardin	SpringValley	2.70833	1.66997	1.62178	0.4833	0	0	195999
								Hardin	Butler	2.70833	1.66997	1.62178	0.4833	0	0	195999
								Kampsville	SpringValley	0.91667	1	0.91667	0.8906	0	0	0
								Kampsville	Butler	0.91667	1	0.91667	0.8906	0	0	0
								Butler	SpringValley	0	0	0	1	0	0	0
								WrightsCorner	SpringValley	0	0	0	1	0	0	0
								WrightsCorner	Butler	0	0	0	1	0	0	0
								WrightsCorner	Kampsville	-0.67857	1.03653	-0.65465	0.9658	0	0	0
								Kampsville	Hardin	-1.85714	1.88995	-0.98264	0.8632	0	-195999	0
								WrightsCorner	Hardin	-2.14286	1.74898	-1.2252	0.7367	0	-1109999	0
L. iberica
								Level	- Level	Score Mean Difference	Std Err Dif	Z	p-Value	Hodges-Lehmann	Lower CL	Upper CL	Difference Plot
								Hardin	Butler	3.94643	2.765	1.42728	0.61	517	-1272	60999
								WrightsCorner	Kampsville	-0.67857	1.03653	-0.65465	0.9658	0	0	0
								Kampsville	Butler	-2.58333	2.0501	-1.2601	0.7157	0	-1789	0
								Hardin	SpringValley	-2.70833	2.94602	-0.91932	0.8896	-4080.5	-10698740	21799
								WrightsCorner	Butler	-3.05357	1.90897	-1.59959	0.4976	0	-4349	0
								WrightsCorner	Hardin	-5.89286	2.50998	-2.34777	0.13	-888	-300999	0
								Kampsville	Hardin	-6.1131	2.55497	-2.39263	0.1172	-517	-60999	0
								Butler	SpringValley	-6.41667	2.74456	-2.33796	0.133	-4949	-10699999	0
								WrightsCorner	SpringValley	-7.0119	2.47381	-2.83446	0.037	-6429	-10699999	0
								Kampsville	SpringValley	-7.83333	2.58479	-3.03054	0.0206	-4949	-10699999	0
Gilliamella sp.
								Level	- Level	Score Mean Difference	Std Err Dif	Z	p-Value	Hodges-Lehmann	Lower CL	Upper CL	Difference Plot
								Hardin	Butler	1.5476	2.46055	0.62897	0.9704	0	-5269	243999
								WrightsCorner	Kampsville	-0.6786	1.03653	-0.65465	0.9658	0	0	0
								Kampsville	Butler	-1.8333	1.8747	-0.97794	0.8653	0	-5269	0
								WrightsCorner	Butler	-2.2619	1.70006	-1.33048	0.6721	0	-21899	0
								Kampsville	Hardin	-3.5595	2.22192	-1.60201	0.496	0	-243999	0
								WrightsCorner	Hardin	-3.6429	2.14643	-1.69717	0.4356	0	-325999	0
								WrightsCorner	SpringValley	-9.3869	2.60976	-3.59685	0.003	-3019999	-11099999	-2859	-------
								Butler	SpringValley	-9.5833	2.81044	-3.40991	0.0059	-2779999	-10199999	-2859	------
								Hardin	SpringValley	-9.9821	2.94655	-3.38774	0.0063	-2779999	-10199999	-2859	------
								Kampsville	SpringValley	-11.4167	2.74522	-4.15874	0.0003	-2998950	-11057900	-2859	------
B. indicum
								Level	- Level	Score Mean Difference	Std Err Dif	Z	p-Value	Hodges-Lehmann	Lower CL	Upper CL	Difference Plot
								Kampsville	SpringValley	5.66667	2.42272	2.33897	0.1327	485999	0	173100000
								Kampsville	Butler	4.58333	2.51085	1.82541	0.3588	485999	0	163400000
								Hardin	SpringValley	4.25595	2.35053	1.81063	0.3673	0	0	2829999
								Hardin	Butler	3.01786	2.46055	1.2265	0.7359	0	0	2829999
								Kampsville	Hardin	2.55357	2.81548	0.90698	0.8943	0	-1169999	15899999
								WrightsCorner	SpringValley	1.58333	1.70006	0.93134	0.8848	0	0	352999
								Butler	SpringValley	0.91667	1.6594	0.55241	0.9817	0	0	0
								WrightsCorner	Butler	0.56548	1.90897	0.29622	0.9983	0	-4959999	352999
								WrightsCorner	Hardin	-2.25	2.50998	-0.89642	0.8983	0	-154000000	9339
								WrightsCorner	Kampsville	-4.29762	2.47507	-1.73636	0.4115	-576500	-192000000	9339
G. apis								Level	- Level	Score Mean Difference	Std Err Dif	Z	p-Value	Hodges-Lehmann	Lower CL	Upper CL	Difference Plot
								WrightsCorner	Hardin	1.39286	1.06066	1.3132	0.683	0	0	2949
								WrightsCorner	SpringValley	1.24405	1.03653	1.2002	0.7513	0	0	2949
								WrightsCorner	Butler	1.24405	1.03653	1.2002	0.7513	0	0	2949
								WrightsCorner	Kampsville	1.24405	1.03653	1.2002	0.7513	0	0	2949
								Butler	SpringValley	0	0	0	1	0	0	0
								Hardin	SpringValley	0	0	0	1	0	0	0
								Hardin	Butler	0	0	0	1	0	0	0
								Kampsville	SpringValley	0	0	0	1	0	0	0
								Kampsville	Butler	0	0	0	1	0	0	0
								Kampsville	Hardin	0	0	0	1	0	0	0
G. apicola
								Level	- Level	Score Mean Difference	Std Err Dif	Z	p-Value	Hodges-Lehmann	Lower CL	Upper CL	Difference Plot
								Hardin	SpringValley	1.77976	1.39087	1.2796	0.7038	0	0	0
								Butler	SpringValley	0.91667	1	0.91667	0.8906	0	0	0
								Kampsville	SpringValley	0.91667	1	0.91667	0.8906	0	0	0
								Hardin	Butler	0.85119	1.66997	0.5097	0.9864	0	0	0
								Kampsville	Butler	0	1.38444	0	1	0	0	0
								WrightsCorner	SpringValley	0	0	0	1	0	0	0
								WrightsCorner	Butler	-0.67857	1.03653	-0.65465	0.9658	0	0	0
								WrightsCorner	Kampsville	-0.67857	1.03653	-0.65465	0.9658	0	0	0
								Kampsville	Hardin	-0.69643	1.66997	-0.41703	0.9937	0	0	0
								WrightsCorner	Hardin	-1.39286	1.46385	-0.9515	0.8766	0	-131999	0

## Sheet: Wilcoxon ASY vs ASY
Title: A high-throughput sequencing survey characterizing European foulbrood disease and Varroosis in honey bees.
Authors: Kirk E. Anderson, Duan C. Copeland, Robert Erickson, Amy S. Floyd, Patrick Maes and Brendon Mott
Table S6. Wilcoxon rank sum test comparing asymptomatic larvae from healthy colonies to asymtomatic larvae from diseased colonies within apiary.
Arrows pointing up indicate greater abundance in asymptomatic larvae from diseased colonies
Arrows pointing down indicate lesser abundance in asymptomatic larvae from diseased colonies
Spring Valley Wilcoxon					Butler Wilcoxon					Hardin Wilcoxon
	raw	FDR	↕			raw	FDR	↕			raw	FDR	↕
Melissococcus plutonius	0.0074	0.1258	↑		Melissococcus plutonius	0.002	0.017	↑		Melissococcus plutonius	0.0004	0.0068	↑
Bombella apis	0.9264	1			Bombella apis	0.2366	0.509			Bombella apis	0.1669	0.4729
Apilactobacillus kunkeei	0.3097	0.8775			Apilactobacillus kunkeei	0.0001	0.0017	↓		Apilactobacillus kunkeei	0.0226	0.1921	↓
Enterococcus faecalis	0.2791	0.8775			Enterococcus faecalis	0.3377	0.509			Enterococcus faecalis	0.2023	0.4913
Frischella perrara	0.8195	1			Frischella perrara	0.3547	0.509			Frischella perrara	0.0871	0.4729
Lachnospiraceae	0.2482	0.8775			Lachnospiraceae	0.9735	1			Lachnospiraceae	0.5139	0.7678
Fructobacillus fructosus	0.8777	1			Fructobacillus fructosus	0.9305	1			Fructobacillus fructosus	0.5015	0.7678
Lactobacillus apis	0.6496	1			Lactobacillus apis	0.2443	0.509			Lactobacillus apis	0.4851	0.7678
Bombella sp.	0.7337	1			Bombella sp.	0.111	0.4039			Bombella sp.	0.1658	0.4729
Lactobacillus panisapium	0.7267	1			Lactobacillus panisapium	0.1188	0.4039			Lactobacillus panisapium	0.8389	1
Serratia marcesens	0.7982	1			Serratia marcesens	1	1			Serratia marcesens	1	1
Snodgrassella alvi	0.1478	0.8375			Snodgrassella alvi	0.3593	0.509			Snodgrassella alvi	0.9645	1
Lonsdalea iberica	0.8651	1			Lonsdalea iberica	0.3281	0.509			Lonsdalea iberica	0.8389	1
Gilliamella sp.	0.4151	1			Gilliamella sp.	0.5972	0.781			Gilliamella sp.	1	1
Bifidobacterium indicum	1	1			Bifidobacterium indicum	1	1			Bifidobacterium indicum	0.1662	0.4729
Gilliamella apis	1	1			Gilliamella apis	0.3593	0.509			Gilliamella apis	0.3593	0.7635
Gilliamella apicola	0.1478	0.8375			Gilliamella apicola	0.0502	0.2845			Gilliamella apicola	0.542	0.7678
Kampsville Wilcoxon					Wright's Corner Wilcoxon					Hull Wilcoxon
				↓
	raw	FDR	↕			raw	FDR	↕			raw	FDR	↕
Melissococcus plutonius	0.0035	0.0198	↑		Melissococcus plutonius	0.0006	0.0102	↑		Melissococcus plutonius	0.3698	0.7255
Bombella apis	0.0014	0.0119	↑		Bombella apis	0.0013	0.0111	↓		Bombella apis	0.3384	0.7255
Apilactobacillus kunkeei	0.5067	0.575			Apilactobacillus kunkeei	0.0226	0.0961	↓		Apilactobacillus kunkeei	1	1
Enterococcus faecalis	0.141	0.3396			Enterococcus faecalis	0.5837	0.9021			Enterococcus faecalis	0.0119	0.1012	↓
Frischella perrara	0.3318	0.5553			Frischella perrara	0.1353	0.3834			Frischella perrara	0.3282	0.7255
Lachnospiraceae	0.5412	0.575			Lachnospiraceae	0.9291	1			Lachnospiraceae	0.8564	1
Fructobacillus fructosus	0.8173	0.8173			Fructobacillus fructosus	0.0109	0.0618	↓		Fructobacillus fructosus	0.5283	0.7484
Lactobacillus apis	0.0861	0.3396	↑		Lactobacillus apis	0.7464	1			Lactobacillus apis	1	1
Bombella sp.	0.0011	0.0119	↑		Bombella sp.	0.3387	0.6108			Bombella sp.	0.0905	0.3846	↑
Lactobacillus panisapium	0.1798	0.3396			Lactobacillus panisapium	1	1			Lactobacillus panisapium	0.0119	0.1012	↓
Serratia marcesens	0.3593	0.5553			Serratia marcesens	0.8389	1			Serratia marcesens	0.5283	0.7484
Snodgrassella alvi	0.1662	0.3396			Snodgrassella alvi	0.3021	0.6108			Snodgrassella alvi	0.0659	0.3734	↓
Lonsdalea iberica	0.5189	0.575			Lonsdalea iberica	1	1			Lonsdalea iberica	1	1
Gilliamella sp.	0.4896	0.575			Gilliamella sp.	1	1			Gilliamella sp.	1	1
Bifidobacterium indicum	0.1662	0.3396			Bifidobacterium indicum	0.3593	0.6108			Bifidobacterium indicum	0.3841	0.7255
Gilliamella apis	0.1662	0.3396			Gilliamella apis	0.1662	0.4036			Gilliamella apis	0.4619	0.7484
Gilliamella apicola	0.5139	0.575			Gilliamella apicola	0.1129	0.3834			Gilliamella apicola	0.3384	0.7255

## Sheet: Corrs by Site
Title: A high-throughput sequencing survey characterizing European foulbrood disease and Varroosis in honey bees.
Authors: Kirk E. Anderson, Duan C. Copeland, Robert Erickson, Amy S. Floyd, Patrick Maes and Brendon Mott
Table S7. Paramatric: Pearsons correlations of top 17 OTUs on Log transformed absolute abundance w/ p-values .																			Paramatric: Pearsons correlations on Log transformed absolute abundance w/ p-values.																			Paramatric: Pearsons correlations on Log transformed absolute abundance w/ p-values.
	Spring Valley																			Butler																			Hardin
	Log10[M_plut]	Log10[Bo_apis]	Log10[A_kunk]	Log10[E_faecalis]	Log10[F_perr]	Log10[Lachnosp]	Log10[F_fruc]	Log10[L_apis]	Log10[Bomb_sp]	Log10[L_panis]	Log10[S_marc]	Log10[S_alvi]	Log10[L_iber]	Log10[Gill_sp]	Log10[B_indi]	Log10[G_apis]	Log10[G_apicola]			M_plut	Bo_apis	A_kunk	E_faecalis	F_perr	Lachnospiraceae	F_fruc	L_apis	Bomb_sp	L_panis	S_marc	S_alvi	L_iber	Gill_sp	B_indi	G_apis	G_apicola			Log10[M_plut]	Log10[Bo_apis]	Log10[A_kunk]	Log10[E_faecalis]	Log10[F_perr]	Log10[Lachnosp]	Log10[F_fruc]	Log10[L_apis]	Log10[Bomb_sp]	Log10[L_panis]	Log10[S_marc]
Log10[M_plut]	1	0.5035	0.5251	0.5393	0.1885	-0.0866	0.8324	0.3268	0.6546	0.291	-0.3548	-0.2391	0.5312	0.5683	0.18	0	-0.1948		M_plut	1	0.2934	0.4109	0.585	0.5151	0.1379	0.5152	0.7103	0.2984	-0.0267	0.1259	-0.1314	0.2941	0.1636	0.2451	-0.0674	-0.2111		Log10[M_plut]	1	0.535	0.6595	0.5421	0.0835	0.2208	0.3479	0.4712	0.3764	0.0974	-0.0371
Log10[Bo_apis]	0.5035	1	0.6662	0.2406	-0.033	0.035	0.5763	0.1168	0.7315	0.2255	-0.3465	-0.0909	0.3024	0.3282	0.1982	0	-0.1449		Bo_apis	0.2934	1	0.443	0.1624	0.3949	-0.1385	0.3617	0.3692	0.0817	0.2511	0.0392	0.1809	0.1722	-0.2255	0.1963	-0.0101	-0.0422		Log10[Bo_apis]	0.535	1	0.4949	0.3195	0.0734	-0.0475	0.2496	0.3787	0.342	0.167	-0.1126
Log10[A_kunk]	0.5251	0.6662	1	0.4547	0.106	0.1748	0.7421	0.2299	0.4954	0.3519	-0.3679	-0.0569	0.4585	0.5134	0.2473	0	0.0207		A_kunk	0.4109	0.443	1	0.2314	0.4213	-0.1127	0.4913	0.5031	0.2415	0.0408	-0.0212	0.1528	0.2829	0.0553	0.1634	-0.0783	0.0247		Log10[A_kunk]	0.6595	0.4949	1	0.3914	0.0193	0.0346	0.3811	0.4304	0.4018	-0.1129	-0.0874
Log10[E_faecalis]	0.5393	0.2406	0.4547	1	0.413	-0.0126	0.5287	0.3141	0.2771	0.382	-0.1884	-0.0912	0.4897	0.5498	0.3882	0	-0.0769		E_faecalis	0.585	0.1624	0.2314	1	0.4249	0.2503	0.2784	0.5123	0.0449	-0.1652	0.1497	-0.1761	0.351	0.1175	0.2522	-0.1761	-0.1437		Log10[E_faecalis]	0.5421	0.3195	0.3914	1	-0.0239	0.3394	0.3412	0.6739	0.196	0.132	0.0362
Log10[F_perr]	0.1885	-0.033	0.106	0.413	1	-0.0296	0.1282	0.2631	-0.0424	0.261	-0.0541	0.215	0.346	0.1758	0.2641	0	0.2483		F_perr	0.5151	0.3949	0.4213	0.4249	1	-0.1695	0.0877	0.4871	0.1819	0.2088	-0.1099	-0.1396	0.4935	0.1817	0.3101	-0.1396	-0.0395		Log10[F_perr]	0.0835	0.0734	0.0193	-0.0239	1	0.1587	-0.1682	0.1956	0.0634	0.257	0.0886
Log10[Lachnosp]	-0.0866	0.035	0.1748	-0.0126	-0.0296	1	-0.0566	0.0623	-0.0895	-0.1434	-0.1618	0.3042	0.0226	-0.048	0.0422	0	0.4062		Lachnospiraceae	0.1379	-0.1385	-0.1127	0.2503	-0.1695	1	0	-0.0025	0.2498	-0.09	-0.144	-0.1013	-0.0741	0.0854	-0.0688	-0.1013	-0.1047		Log10[Lachnosp]	0.2208	-0.0475	0.0346	0.3394	0.1587	1	0.1574	0.0986	0.1616	0.1905	0.3266
Log10[F_fruc]	0.8324	0.5763	0.7421	0.5287	0.1282	-0.0566	1	0.3185	0.6023	0.199	-0.3485	-0.1627	0.5804	0.6595	0.2047	0	-0.0897		F_fruc	0.5152	0.3617	0.4913	0.2784	0.0877	0	1	0.5027	0.1749	-0.0273	0.0953	0.0107	0.0284	0.2549	0.0691	0.0128	-0.0764		Log10[F_fruc]	0.3479	0.2496	0.3811	0.3412	-0.1682	0.1574	1	0.2596	0.292	0.0757	0.2055
Log10[L_apis]	0.3268	0.1168	0.2299	0.3141	0.2631	0.0623	0.3185	1	0.1886	0.4791	-0.112	0.0782	0.0236	0.2637	0.0831	0	0.0509		L_apis	0.7103	0.3692	0.5031	0.5123	0.4871	-0.0025	0.5027	1	0.1575	0.0809	0.2686	-0.1392	0.3934	0.1439	0.5004	-0.1392	-0.1876		Log10[L_apis]	0.4712	0.3787	0.4304	0.6739	0.1956	0.0986	0.2596	1	0.1845	0.1776	0.1083
Log10[Bomb_sp]	0.6546	0.7315	0.4954	0.2771	-0.0424	-0.0895	0.6023	0.1886	1	0.3697	-0.3467	-0.0478	0.1784	0.3277	0.2762	0	-0.0555		Bomb_sp	0.2984	0.0817	0.2415	0.0449	0.1819	0.2498	0.1749	0.1575	1	0.0728	-0.1283	0.1565	-0.1376	0.1663	-0.0485	-0.0903	-0.0035		Log10[Bomb_sp]	0.3764	0.342	0.4018	0.196	0.0634	0.1616	0.292	0.1845	1	0.1442	0.067
Log10[L_panis]	0.291	0.2255	0.3519	0.382	0.261	-0.1434	0.199	0.4791	0.3697	1	-0.066	-0.0508	0.1476	0.2455	0.3119	0	-0.1142		L_panis	-0.0267	0.2511	0.0408	-0.1652	0.2088	-0.09	-0.0273	0.0809	0.0728	1	-0.1091	-0.0768	0.2184	0.0819	0.3755	-0.0768	-0.2078		Log10[L_panis]	0.0974	0.167	-0.1129	0.132	0.257	0.1905	0.0757	0.1776	0.1442	1	0.1455
Log10[S_marc]	-0.3548	-0.3465	-0.3679	-0.1884	-0.0541	-0.1618	-0.3485	-0.112	-0.3467	-0.066	1	0.2402	-0.2199	-0.2207	-0.101	0	0.0457		S_marc	0.1259	0.0392	-0.0212	0.1497	-0.1099	-0.144	0.0953	0.2686	-0.1283	-0.1091	1	-0.0302	-0.1058	-0.1065	-0.0593	-0.0302	0.0071		Log10[S_marc]	-0.0371	-0.1126	-0.0874	0.0362	0.0886	0.3266	0.2055	0.1083	0.067	0.1455	1
Log10[S_alvi]	-0.2391	-0.0909	-0.0569	-0.0912	0.215	0.3042	-0.1627	0.0782	-0.0478	-0.0508	0.2402	1	-0.1913	-0.1001	-0.0575	0	0.7369		S_alvi	-0.1314	0.1809	0.1528	-0.1761	-0.1396	-0.1013	0.0107	-0.1392	0.1565	-0.0768	-0.0302	1	-0.0744	-0.0749	-0.0417	-0.0213	0.6105		Log10[S_alvi]	0.1366	0.2918	0.196	0.0877	0.1891	0.2715	0.022	0.3118	0.1365	0.0637	0.3098
Log10[L_iber]	0.5312	0.3024	0.4585	0.4897	0.346	0.0226	0.5804	0.0236	0.1784	0.1476	-0.2199	-0.1913	1	0.4749	0.3296	0	-0.1306		L_iber	0.2941	0.1722	0.2829	0.351	0.4935	-0.0741	0.0284	0.3934	-0.1376	0.2184	-0.1058	-0.0744	1	0.0686	0.5009	-0.0744	-0.2214		Log10[L_iber]	0.297	0.0876	0.2081	0.4042	0.017	0.392	0.3267	0.3968	-0.0524	0.2639	0.3127
Log10[Gill_sp]	0.5683	0.3282	0.5134	0.5498	0.1758	-0.048	0.6595	0.2637	0.3277	0.2455	-0.2207	-0.1001	0.4749	1	0.1464	0	-0.0331		Gill_sp	0.1636	-0.2255	0.0553	0.1175	0.1817	0.0854	0.2549	0.1439	0.1663	0.0819	-0.1065	-0.0749	0.0686	1	0.1717	-0.0749	-0.0893		Log10[Gill_sp]	0.3337	0.376	0.2675	0.3532	0.2231	0.1663	0.3437	0.3588	0.3618	0.4433	0.1994
Log10[B_indi]	0.18	0.1982	0.2473	0.3882	0.2641	0.0422	0.2047	0.0831	0.2762	0.3119	-0.101	-0.0575	0.3296	0.1464	1	0	-0.0505		B_indi	0.2451	0.1963	0.1634	0.2522	0.3101	-0.0688	0.0691	0.5004	-0.0485	0.3755	-0.0593	-0.0417	0.5009	0.1717	1	-0.0417	-0.1213		Log10[B_indi]	0.5147	0.3837	0.4849	0.322	0.2434	0.0344	0.2312	0.4957	0.0879	0.0834	0.0964
Log10[G_apis]	0	0	0	0	0	0	0	0	0	0	0	0	0	0	0	1	0		G_apis	-0.0674	-0.0101	-0.0783	-0.1761	-0.1396	-0.1013	0.0128	-0.1392	-0.0903	-0.0768	-0.0302	-0.0213	-0.0744	-0.0749	-0.0417	1	-0.07		Log10[G_apis]	-0.1436	-0.0686	-0.1576	-0.2936	0.14	0.0079	0.0504	0.039	-0.1797	0.1603	0.3581
Log10[G_apicola]	-0.1948	-0.1449	0.0207	-0.0769	0.2483	0.4062	-0.0897	0.0509	-0.0555	-0.1142	0.0457	0.7369	-0.1306	-0.0331	-0.0505	0	1		G_apicola	-0.2111	-0.0422	0.0247	-0.1437	-0.0395	-0.1047	-0.0764	-0.1876	-0.0035	-0.2078	0.0071	0.6105	-0.2214	-0.0893	-0.1213	-0.07	1		Log10[G_apicola]	0.0626	-0.0291	0.1055	0.0595	0.0272	0.437	0.2458	-0.0908	0.1958	0.254	0.3705
	Log10[M_plut]	Log10[Bo_apis]	Log10[A_kunk]	Log10[E_faecalis]	Log10[F_perr]	Log10[Lachnosp]	Log10[F_fruc]	Log10[L_apis]	Log10[Bomb_sp]	Log10[L_panis]	Log10[S_marc]	Log10[S_alvi]	Log10[L_iber]	Log10[Gill_sp]	Log10[B_indi]	Log10[G_apis]	Log10[G_apicola]			Log10[M_plut]	Log10[Bo_apis]	Log10[A_kunk]	Log10[E_faecalis]	Log10[F_perr]	Log10[Lachnosp]	Log10[F_fruc]	Log10[L_apis]	Log10[Bomb_sp]	Log10[L_panis]	Log10[S_marc]	Log10[S_alvi]	Log10[L_iber]	Log10[Gill_sp]	Log10[B_indi]	Log10[G_apis]	Log10[G_apicola]			Log10[M_plut]	Log10[Bo_apis]	Log10[A_kunk]	Log10[E_faecalis]	Log10[F_perr]	Log10[Lachnosp]	Log10[F_fruc]	Log10[L_apis]	Log10[Bomb_sp]	Log10[L_panis]	Log10[S_marc]
Log10[M_plut]	<.0001	0.0003	0.0002	<.0001	0.2046	0.5629	<.0001	0.025	<.0001	0.0472	0.0144	0.1055	0.0001	<.0001	0.2259	1	0.1895		Log10[M_plut]	<.0001	0.043	0.0037	<.0001	0.0002	0.3499	0.0002	<.0001	0.0394	0.8569	0.394	0.3734	0.0425	0.2667	0.0931	0.6492	0.1498		Log10[M_plut]	<.0001	<.0001	<.0001	<.0001	0.5641	0.1234	0.0133	0.0006	0.0071	0.5012	0.7979
Log10[Bo_apis]	0.0003	<.0001	<.0001	0.1033	0.8255	0.8154	<.0001	0.4343	<.0001	0.1274	0.017	0.5434	0.0389	0.0243	0.1818	1	0.3312		Log10[Bo_apis]	0.043	<.0001	0.0016	0.2702	0.0055	0.3477	0.0115	0.0098	0.5811	0.0852	0.7912	0.2186	0.2419	0.1233	0.1811	0.9458	0.7758		Log10[Bo_apis]	<.0001	<.0001	0.0003	0.0237	0.6124	0.7431	0.0805	0.0067	0.0151	0.2465	0.4364
Log10[A_kunk]	0.0002	<.0001	<.0001	0.0013	0.4784	0.2398	<.0001	0.12	0.0004	0.0153	0.011	0.7039	0.0012	0.0002	0.0938	1	0.8904		Log10[A_kunk]	0.0037	0.0016	<.0001	0.1136	0.0029	0.4456	0.0004	0.0003	0.0982	0.7832	0.8864	0.3	0.0514	0.7088	0.2671	0.597	0.8676		Log10[A_kunk]	<.0001	0.0003	<.0001	0.0049	0.894	0.8117	0.0063	0.0018	0.0038	0.4351	0.546
Log10[E_faecalis]	<.0001	0.1033	0.0013	<.0001	0.0039	0.9332	0.0001	0.0315	0.0593	0.0081	0.2048	0.5422	0.0005	<.0001	0.007	1	0.6072		Log10[E_faecalis]	<.0001	0.2702	0.1136	<.0001	0.0026	0.0861	0.0554	0.0002	0.762	0.2618	0.3099	0.2313	0.0144	0.4263	0.0838	0.2313	0.3298		Log10[E_faecalis]	<.0001	0.0237	0.0049	<.0001	0.869	0.0159	0.0153	<.0001	0.1725	0.3609	0.8028
Log10[F_perr]	0.2046	0.8255	0.4784	0.0039	<.0001	0.8435	0.3905	0.074	0.7772	0.0763	0.718	0.1467	0.0172	0.2371	0.0728	1	0.0924		Log10[F_perr]	0.0002	0.0055	0.0029	0.0026	<.0001	0.2496	0.5534	0.0004	0.2158	0.1545	0.4571	0.3439	0.0004	0.2164	0.0319	0.3439	0.7898		Log10[F_perr]	0.5641	0.6124	0.894	0.869	<.0001	0.2709	0.2431	0.1733	0.6616	0.0716	0.5404
Log10[Lachnosp]	0.5629	0.8154	0.2398	0.9332	0.8435	<.0001	0.7053	0.6776	0.5498	0.3363	0.2771	0.0377	0.8803	0.7486	0.778	1	0.0046		Log10[Lachnosp]	0.3499	0.3477	0.4456	0.0861	0.2496	<.0001	0.9999	0.9867	0.0868	0.543	0.3287	0.4931	0.6165	0.5639	0.6424	0.4931	0.4787		Log10[Lachnosp]	0.1234	0.7431	0.8117	0.0159	0.2709	<.0001	0.2751	0.4958	0.2623	0.1851	0.0206
Log10[F_fruc]	<.0001	<.0001	<.0001	0.0001	0.3905	0.7053	<.0001	0.0291	<.0001	0.1799	0.0164	0.2747	<.0001	<.0001	0.1676	1	0.549		Log10[F_fruc]	0.0002	0.0115	0.0004	0.0554	0.5534	0.9999	<.0001	0.0003	0.2344	0.854	0.5195	0.9422	0.8482	0.0803	0.6407	0.931	0.6058		Log10[F_fruc]	0.0133	0.0805	0.0063	0.0153	0.2431	0.2751	<.0001	0.0687	0.0396	0.6011	0.1521
Log10[L_apis]	0.025	0.4343	0.12	0.0315	0.074	0.6776	0.0291	<.0001	0.2043	0.0007	0.4536	0.6012	0.8747	0.0733	0.5788	1	0.7341		Log10[L_apis]	<.0001	0.0098	0.0003	0.0002	0.0004	0.9867	0.0003	<.0001	0.2851	0.5845	0.0649	0.3453	0.0057	0.3293	0.0003	0.3453	0.2018		Log10[L_apis]	0.0006	0.0067	0.0018	<.0001	0.1733	0.4958	0.0687	<.0001	0.1997	0.2173	0.4542
Log10[Bomb_sp]	<.0001	<.0001	0.0004	0.0593	0.7772	0.5498	<.0001	0.2043	<.0001	0.0106	0.017	0.7497	0.2303	0.0245	0.0602	1	0.7112		Log10[Bomb_sp]	0.0394	0.5811	0.0982	0.762	0.2158	0.0868	0.2344	0.2851	<.0001	0.6231	0.3849	0.2881	0.3512	0.2586	0.7436	0.5418	0.9812		Log10[Bomb_sp]	0.0071	0.0151	0.0038	0.1725	0.6616	0.2623	0.0396	0.1997	<.0001	0.3176	0.6438
Log10[L_panis]	0.0472	0.1274	0.0153	0.0081	0.0763	0.3363	0.1799	0.0007	0.0106	<.0001	0.6595	0.7345	0.3221	0.0962	0.0328	1	0.4448		Log10[L_panis]	0.8569	0.0852	0.7832	0.2618	0.1545	0.543	0.854	0.5845	0.6231	<.0001	0.4604	0.604	0.1359	0.5802	0.0085	0.604	0.1564		Log10[L_panis]	0.5012	0.2465	0.4351	0.3609	0.0716	0.1851	0.6011	0.2173	0.3176	<.0001	0.3134
Log10[S_marc]	0.0144	0.017	0.011	0.2048	0.718	0.2771	0.0164	0.4536	0.017	0.6595	<.0001	0.1038	0.1374	0.1361	0.4992	1	0.7602		Log10[S_marc]	0.394	0.7912	0.8864	0.3099	0.4571	0.3287	0.5195	0.0649	0.3849	0.4604	<.0001	0.8383	0.4743	0.4713	0.689	0.8383	0.9619		Log10[S_marc]	0.7979	0.4364	0.546	0.8028	0.5404	0.0206	0.1521	0.4542	0.6438	0.3134	<.0001
Log10[S_alvi]	0.1055	0.5434	0.7039	0.5422	0.1467	0.0377	0.2747	0.6012	0.7497	0.7345	0.1038	<.0001	0.1977	0.5033	0.701	1	<.0001		Log10[S_alvi]	0.3734	0.2186	0.3	0.2313	0.3439	0.4931	0.9422	0.3453	0.2881	0.604	0.8383	<.0001	0.6152	0.6128	0.7784	0.8859	<.0001		Log10[S_alvi]	0.3443	0.0397	0.1726	0.545	0.1884	0.0565	0.8794	0.0275	0.3446	0.6603	0.0285
Log10[L_iber]	0.0001	0.0389	0.0012	0.0005	0.0172	0.8803	<.0001	0.8747	0.2303	0.3221	0.1374	0.1977	<.0001	0.0007	0.0237	1	0.3816		Log10[L_iber]	0.0425	0.2419	0.0514	0.0144	0.0004	0.6165	0.8482	0.0057	0.3512	0.1359	0.4743	0.6152	<.0001	0.6431	0.0003	0.6152	0.1304		Log10[L_iber]	0.0362	0.5454	0.1471	0.0036	0.907	0.0049	0.0206	0.0043	0.718	0.064	0.027
Log10[Gill_sp]	<.0001	0.0243	0.0002	<.0001	0.2371	0.7486	<.0001	0.0733	0.0245	0.0962	0.1361	0.5033	0.0007	<.0001	0.3262	1	0.825		Log10[Gill_sp]	0.2667	0.1233	0.7088	0.4263	0.2164	0.5639	0.0803	0.3293	0.2586	0.5802	0.4713	0.6128	0.6431	<.0001	0.2434	0.6128	0.5461		Log10[Gill_sp]	0.0179	0.0071	0.0604	0.0119	0.1194	0.2484	0.0145	0.0105	0.0098	0.0013	0.165
Log10[B_indi]	0.2259	0.1818	0.0938	0.007	0.0728	0.778	0.1676	0.5788	0.0602	0.0328	0.4992	0.701	0.0237	0.3262	<.0001	1	0.736		Log10[B_indi]	0.0931	0.1811	0.2671	0.0838	0.0319	0.6424	0.6407	0.0003	0.7436	0.0085	0.689	0.7784	0.0003	0.2434	<.0001	0.7784	0.4117		Log10[B_indi]	0.0001	0.0059	0.0004	0.0226	0.0885	0.8126	0.1063	0.0003	0.544	0.5649	0.5053
Log10[G_apis]	1	1	1	1	1	1	1	1	1	1	1	1	1	1	1	<.0001	1		Log10[G_apis]	0.6492	0.9458	0.597	0.2313	0.3439	0.4931	0.931	0.3453	0.5418	0.604	0.8383	0.8859	0.6152	0.6128	0.7784	<.0001	0.6366		Log10[G_apis]	0.3197	0.6361	0.2745	0.0385	0.3323	0.9564	0.7281	0.788	0.2116	0.2662	0.0107
Log10[G_apicola]	0.1895	0.3312	0.8904	0.6072	0.0924	0.0046	0.549	0.7341	0.7112	0.4448	0.7602	<.0001	0.3816	0.825	0.736	1	<.0001		Log10[G_apicola]	0.1498	0.7758	0.8676	0.3298	0.7898	0.4787	0.6058	0.2018	0.9812	0.1564	0.9619	<.0001	0.1304	0.5461	0.4117	0.6366	<.0001		Log10[G_apicola]	0.6657	0.8412	0.4659	0.6817	0.8514	0.0015	0.0853	0.5307	0.1731	0.075	0.0081
[truncated: 78 more columns]
