# Supplementary material for: A high-throughput sequencing survey characterizing European foulbrood disease and Varroosis in honey bees
Source: Sci Rep. 2023 Jan 20;13:1162. doi: 10.1038/s41598-023-28085-2 (PMC9859799; doi:10.1038/s41598-023-28085-2)
Supplement: Supplementary file 4 — Supplementary Information 4. [file 41598_2023_28085_MOESM4_ESM.xlsx]

## Sheet: Run Information-RJE-7.25.22
	ABP_1	ABP_2	ABP_3	DWV_1	DWV_2	DWV_3	Actin_1	Actin_2	Actin_3	KB_1	KB_2	KB_3	RpS-18_1	RpS-18_2	RpS-18_3
File Name	Sites_1-2_ABP_E.Schumacher_2016_Illinois_EFB_Plate_1_2022-07-20 09-17-04_CC011671.pcrd	Sites_1-2_ABP_E.Schumacher_2016_Illinois_EFB_Plate_2_2022-07-20 09-20-49_CT038795.pcrd	Sites_1-2_ABP_E.Schumacher_2016_Illinois_EFB_Plate_3_2022-07-20 11-03-10_CC011671.pcrd	Sites_1-2_DWV_E.Schumacher_2016_Illinois_EFB_Plate_1_2022-07-20 11-23-01_CT038795.pcrd	Sites_1-2_DWV_E.Schumacher_2016_Illinois_EFB_Plate_2_2022-07-20 13-05-07_CC011671.pcrd	Sites_1-2_DWV_E.Schumacher_2016_Illinois_EFB_Plate_3_2022-07-20 13-06-41_CT038795.pcrd	Sites_1-2_Actin_E.Schumacher_2016_Illinois_EFB_Plate_1_2022-07-20 15-43-03_CC011671.pcrd	Sites_1-2_Actin_E.Schumacher_2016_Illinois_EFB_Plate_2_2022-07-20 15-41-51_CT038795.pcrd	Sites_1-2_Actin_E.Schumacher_2016_Illinois_EFB_Plate_3_2022-07-21 09-59-50_CC011671.pcrd	Sites_1-2_KB_E.Schumacher_2016_Illinois_EFB_Plate_1_2022-07-25 09-27-58_CT038795.pcrd	Sites_1-2_KB_E.Schumacher_2016_Illinois_EFB_Plate_2_2022-07-25 11-49-08_CC011671.pcrd	Sites_1-2_KB_E.Schumacher_2016_Illinois_EFB_Plate_3_2022-07-25 14-54-26_CT038795.pcrd	Sites_1-2_RpS-18_E.Schumacher_2016_Illinois_EFB_Plate_1_2022-07-25 09-26-29_CC011671.pcrd	Sites_1-2_RpS-18_E.Schumacher_2016_Illinois_EFB_Plate_2_2022-07-25 11-50-27_CT038795.pcrd	Sites_1-2_RpS-18_E.Schumacher_2016_Illinois_EFB_Plate_3_2022-07-25 14-53-04_CC011671.pcrd
Created By User	vanessa	vanessa	vanessa	vanessa	vanessa	vanessa	vanessa	vanessa	vanessa	vanessa	vanessa	vanessa	vanessa	vanessa	vanessa
Notes
ID
Run Started	07/20/2022 16:18:10 UTC	07/20/2022 16:21:04 UTC	07/20/2022 18:03:48 UTC	07/20/2022 18:23:34 UTC	07/20/2022 20:05:49 UTC	07/20/2022 20:07:02 UTC	07/20/2022 22:43:53 UTC	07/20/2022 22:42:22 UTC	07/21/2022 17:00:22 UTC	07/25/2022 16:28:12 UTC	07/25/2022 18:49:47 UTC	07/25/2022 21:54:48 UTC	07/25/2022 16:27:25 UTC	07/25/2022 18:50:47 UTC	07/25/2022 21:53:43 UTC
Run Ended	07/20/2022 17:57:11 UTC	07/20/2022 18:00:03 UTC	07/20/2022 19:41:45 UTC	07/20/2022 20:02:12 UTC	07/20/2022 21:44:34 UTC	07/20/2022 21:44:40 UTC	07/21/2022 00:22:49 UTC	07/21/2022 00:20:53 UTC	07/21/2022 18:39:20 UTC	07/25/2022 18:07:53 UTC	07/25/2022 20:29:27 UTC	07/25/2022 23:34:28 UTC	07/25/2022 18:07:22 UTC	07/25/2022 20:30:09 UTC	07/25/2022 23:33:34 UTC
Sample Vol	12	12	12	12	12	12	12	12	12	12	12	12	12	12	12
Lid Temp	105	105	105	105	105	105	105	105	105	105	105	105	105	105	105
Protocol File Name	Standard_qPCR_with_melt_curve.prcl	Standard_qPCR_with_melt_curve.prcl	Standard_qPCR_with_melt_curve.prcl	Standard_qPCR_with_melt_curve.prcl	Standard_qPCR_with_melt_curve.prcl	Standard_qPCR_with_melt_curve.prcl	Standard_qPCR_with_melt_curve.prcl	Standard_qPCR_with_melt_curve.prcl	Standard_qPCR_with_melt_curve.prcl	Standard_qPCR_with_melt_curve.prcl	Standard_qPCR_with_melt_curve.prcl	Standard_qPCR_with_melt_curve.prcl	Standard_qPCR_with_melt_curve.prcl	Standard_qPCR_with_melt_curve.prcl	Standard_qPCR_with_melt_curve.prcl
Plate Setup File Name	Sites_1-2_E.Schumacher_2016_Illinois_EFB_Plate_1.pltd	Sites_1-2_E.Schumacher_2016_Illinois_EFB_Plate_2.pltd	Sites_1-2_E.Schumacher_2016_Illinois_EFB_Plate_3.pltd	Sites_1-2_E.Schumacher_2016_Illinois_EFB_Plate_1.pltd	Sites_1-2_E.Schumacher_2016_Illinois_EFB_Plate_2.pltd	Sites_1-2_E.Schumacher_2016_Illinois_EFB_Plate_3.pltd	Sites_1-2_E.Schumacher_2016_Illinois_EFB_Plate_1.pltd	Sites_1-2_E.Schumacher_2016_Illinois_EFB_Plate_2.pltd	Sites_1-2_E.Schumacher_2016_Illinois_EFB_Plate_3.pltd	Sites_1-2_E.Schumacher_2016_Illinois_EFB_Plate_1.pltd	Sites_1-2_E.Schumacher_2016_Illinois_EFB_Plate_2.pltd	Sites_1-2_E.Schumacher_2016_Illinois_EFB_Plate_3.pltd	Sites_1-2_E.Schumacher_2016_Illinois_EFB_Plate_1.pltd	Sites_1-2_E.Schumacher_2016_Illinois_EFB_Plate_2.pltd	Sites_1-2_E.Schumacher_2016_Illinois_EFB_Plate_3.pltd
Base Serial Number	CC011671	CT038795	CC011671	CT038795	CC011671	CT038795	CC011671	CT038795	CC011671	CT038795	CC011671	CT038795	CC011671	CT038795	CC011671
Optical Head Serial Number	785BR4090	785BR7024	785BR4090	785BR7024	785BR4090	785BR7024	785BR4090	785BR7024	785BR4090	785BR7024	785BR4090	785BR7024	785BR4090	785BR7024	785BR4090
CFX Manager Version	3.1.1517.0823.	3.1.1517.0823.	3.1.1517.0823.	3.1.1517.0823.	3.1.1517.0823.	3.1.1517.0823.	3.1.1517.0823.	3.1.1517.0823.	3.1.1517.0823.	3.1.1517.0823.	3.1.1517.0823.	3.1.1517.0823.	3.1.1517.0823.	3.1.1517.0823.	3.1.1517.0823.

## Sheet: Raw data7.22-BMeditsAug8
Plate Run Date	Plate	Well	Fluor	Target	Content	Sample	Biological Set Name	Cq	Cq Mean	Cq Std. Dev	Starting Quantity (SQ)	Log Starting Quantity	SQ Mean	SQ Std. Dev	Set Point	Well Note			BM summary note 8.8.22: looks like RJE ran qPCR on 91 samples from sites 1&2? (should've been 31*3=93, no?), and excluded 5 (4 Butler, 1 Spring Valley). A set of these two sites were accidentally run twice for RPS18 (~31 samples, 1 plate? TBD?) and KBV (all N=91?). RJE noticed that, upon reruns, the KBV produced very diff results (many that were negative now had signal, albeit very late CQ). BM r…
	ABP_1.1	H10	SYBR	ABP	NTC				0	0			0	0	60
	ABP_1.1	H11	SYBR	ABP	NTC				0	0			0	0	60				ABP counts etc notes:
	ABP_1.1	H12	SYBR	ABP	NTC			42.5209	42.5209	0				0	60				420 rows for ABP (435 with NTC)
	ABP_1.2	H10	SYBR	ABP	NTC				0	0			0	0	60				15 NTCs imply 5 plates total
	ABP_1.2	H11	SYBR	ABP	NTC				0	0			0	0	60				420/5=	84
	ABP_1.2	H12	SYBR	ABP	NTC				0	0			0	0	60				420/3=	140
	ABP_2.1	H10	SYBR	ABP	NTC				0	0			0	0	60				There are 139 samples with qPCR data in the master sheet (48 Hull, Site 5; 47 Spring Valley; 44 Butler), and seemingly an extra sample here (not in mstr sheet) labeled '397.1'
	ABP_2.1	H11	SYBR	ABP	NTC			36.5268	36.5268	0				0	60
	ABP_2.1	H12	SYBR	ABP	NTC				0	0			0	0	60				actin=435 rows, presumably same data as ABP
	ABP_2.2	H10	SYBR	ABP	NTC				0	0									DWV=441 rows, presumably same data as ABP except I see 6 pos ctrl reps included
	ABP_2.2	H11	SYBR	ABP	NTC				0	0									KB=150 rows, so missing all of sites 1&2 I guess?
	ABP_2.2	H12	SYBR	ABP	NTC				0	0									RPS18=150 rows, same as KBV?
	ABP_3.2	H10	SYBR	ABP	NTC				0	0			0	0	60
	ABP_3.2	H11	SYBR	ABP	NTC				0	0			0	0	60
	ABP_3.2	H12	SYBR	ABP	NTC				0	0			0	0	60
	ABP_1.2	A01	SYBR	ABP	Unkn-327				0	0			0	0	60
	ABP_1.2	A02	SYBR	ABP	Unkn-327			35.7637	35.7193	0.0626768					60
	ABP_1.2	A03	SYBR	ABP	Unkn-327			35.675	35.7193	0.0626768					60
	ABP_1.2	B01	SYBR	ABP	Unkn-328				0	0			0	0	60
	ABP_1.2	B02	SYBR	ABP	Unkn-328				0	0			0	0	60
	ABP_1.2	B03	SYBR	ABP	Unkn-328				0	0			0	0	60
	ABP_1.2	C01	SYBR	ABP	Unkn-329				0	0			0	0	60
	ABP_1.2	C02	SYBR	ABP	Unkn-329				0	0			0	0	60
	ABP_1.2	C03	SYBR	ABP	Unkn-329				0	0			0	0	60
	ABP_1.2	D01	SYBR	ABP	Unkn-330				0	0			0	0	60
	ABP_1.2	D02	SYBR	ABP	Unkn-330			34.0984	34.0984	0				0	60
	ABP_1.2	D03	SYBR	ABP	Unkn-330				0	0			0	0	60
	ABP_1.2	E01	SYBR	ABP	Unkn-331				0	0			0	0	60
	ABP_1.2	E02	SYBR	ABP	Unkn-331				0	0			0	0	60
	ABP_1.2	E03	SYBR	ABP	Unkn-331				0	0			0	0	60
	ABP_1.2	F01	SYBR	ABP	Unkn-332				0	0			0	0	60
	ABP_1.2	F02	SYBR	ABP	Unkn-332				0	0			0	0	60
	ABP_1.2	F03	SYBR	ABP	Unkn-332				0	0			0	0	60
	ABP_1.2	G01	SYBR	ABP	Unkn-333			34.7874	39.8575	7.17018					60
	ABP_1.2	G02	SYBR	ABP	Unkn-333			44.9276	39.8575	7.17018					60
	ABP_1.2	G03	SYBR	ABP	Unkn-333				0	0			0	0	60
	ABP_1.2	H01	SYBR	ABP	Unkn-334				0	0			0	0	60
	ABP_1.2	H02	SYBR	ABP	Unkn-334			35.9392	35.9392	0				0	60
	ABP_1.2	H03	SYBR	ABP	Unkn-334				0	0			0	0	60
	ABP_1.2	A04	SYBR	ABP	Unkn-335				0	0			0	0	60
	ABP_1.2	A05	SYBR	ABP	Unkn-335				0	0			0	0	60
	ABP_1.2	A06	SYBR	ABP	Unkn-335				0	0			0	0	60
	ABP_1.2	C04	SYBR	ABP	Unkn-337				0	0			0	0	60
	ABP_1.2	C05	SYBR	ABP	Unkn-337				0	0			0	0	60
	ABP_1.2	C06	SYBR	ABP	Unkn-337				0	0			0	0	60
	ABP_1.2	D04	SYBR	ABP	Unkn-338				0	0			0	0	60
	ABP_1.2	D05	SYBR	ABP	Unkn-338				0	0			0	0	60
	ABP_1.2	D06	SYBR	ABP	Unkn-338				0	0			0	0	60
	ABP_1.2	E04	SYBR	ABP	Unkn-339			36.9481	38.0177	1.51255					60
	ABP_1.2	E05	SYBR	ABP	Unkn-339			39.0872	38.0177	1.51255					60
	ABP_1.2	E06	SYBR	ABP	Unkn-339				0	0			0	0	60
	ABP_1.2	F04	SYBR	ABP	Unkn-340				0	0			0	0	60
	ABP_1.2	F05	SYBR	ABP	Unkn-340				0	0			0	0	60
	ABP_1.2	F06	SYBR	ABP	Unkn-340				0	0			0	0	60
	ABP_1.2	G04	SYBR	ABP	Unkn-341				0	0			0	0	60
	ABP_1.2	G05	SYBR	ABP	Unkn-341				0	0			0	0	60
	ABP_1.2	G06	SYBR	ABP	Unkn-341				0	0			0	0	60
	ABP_1.2	H04	SYBR	ABP	Unkn-342				0	0			0	0	60
	ABP_1.2	H05	SYBR	ABP	Unkn-342				0	0			0	0	60
	ABP_1.2	H06	SYBR	ABP	Unkn-342			35.1213	35.1213	0				0	60
	ABP_1.2	A07	SYBR	ABP	Unkn-343				0	0			0	0	60
	ABP_1.2	A08	SYBR	ABP	Unkn-343				0	0			0	0	60
	ABP_1.2	A09	SYBR	ABP	Unkn-343				0	0			0	0	60
	ABP_1.2	B07	SYBR	ABP	Unkn-344			32.5617	33.9078	1.17217					60
	ABP_1.2	B08	SYBR	ABP	Unkn-344			34.459	33.9078	1.17217					60
	ABP_1.2	B09	SYBR	ABP	Unkn-344			34.7028	33.9078	1.17217					60
	ABP_1.2	C07	SYBR	ABP	Unkn-345				0	0			0	0	60
	ABP_1.2	C08	SYBR	ABP	Unkn-345				0	0			0	0	60
	ABP_1.2	C09	SYBR	ABP	Unkn-345				0	0			0	0	60
	ABP_1.2	D07	SYBR	ABP	Unkn-346				0	0			0	0	60
	ABP_1.2	D08	SYBR	ABP	Unkn-346				0	0			0	0	60
	ABP_1.2	D09	SYBR	ABP	Unkn-346				0	0			0	0	60
	ABP_1.2	E07	SYBR	ABP	Unkn-347				0	0			0	0	60
	ABP_1.2	E08	SYBR	ABP	Unkn-347				0	0			0	0	60
	ABP_1.2	E09	SYBR	ABP	Unkn-347				0	0			0	0	60
	ABP_1.2	F07	SYBR	ABP	Unkn-348			31.3048	31.9957	0.752001					60
	ABP_1.2	F08	SYBR	ABP	Unkn-348			32.7967	31.9957	0.752001					60
	ABP_1.2	F09	SYBR	ABP	Unkn-348			31.8856	31.9957	0.752001					60
	ABP_1.2	G07	SYBR	ABP	Unkn-349				0	0			0	0	60
	ABP_1.2	G08	SYBR	ABP	Unkn-349				0	0			0	0	60
	ABP_1.2	G09	SYBR	ABP	Unkn-349				0	0			0	0	60
	ABP_1.2	H07	SYBR	ABP	Unkn-350				0	0			0	0	60
	ABP_1.2	H08	SYBR	ABP	Unkn-350				0	0			0	0	60
	ABP_1.2	H09	SYBR	ABP	Unkn-350				0	0			0	0	60
	ABP_1.2	A10	SYBR	ABP	Unkn-351				0	0			0	0	60
	ABP_1.2	A11	SYBR	ABP	Unkn-351				0	0			0	0	60
	ABP_1.2	A12	SYBR	ABP	Unkn-351				0	0			0	0	60
	ABP_1.2	B10	SYBR	ABP	Unkn-352			35.8856	36.5028	0.872847					60
	ABP_1.2	B11	SYBR	ABP	Unkn-352				0	0			0	0	60
	ABP_1.2	B12	SYBR	ABP	Unkn-352			37.12	36.5028	0.872847					60
	ABP_1.2	C10	SYBR	ABP	Unkn-353				0	0			0	0	60
	ABP_1.2	C11	SYBR	ABP	Unkn-353				0	0			0	0	60
	ABP_1.2	C12	SYBR	ABP	Unkn-353				0	0			0	0	60
	ABP_1.2	D10	SYBR	ABP	Unkn-354				0	0			0	0	60
	ABP_1.2	D11	SYBR	ABP	Unkn-354				0	0			0	0	60
	ABP_1.2	D12	SYBR	ABP	Unkn-354				0	0			0	0	60
	ABP_1.2	E10	SYBR	ABP	Unkn-355			35.4584	35.4584	0				0	60
	ABP_1.2	E11	SYBR	ABP	Unkn-355				0	0			0	0	60
	ABP_1.2	E12	SYBR	ABP	Unkn-355				0	0			0	0	60
	ABP_1.2	F10	SYBR	ABP	Unkn-356				0	0			0	0	60
	ABP_1.2	F11	SYBR	ABP	Unkn-356				0	0			0	0	60
	ABP_1.2	F12	SYBR	ABP	Unkn-356				0	0			0	0	60
	ABP_1.2	G10	SYBR	ABP	Unkn-357			35.625	35.625	0				0	60
	ABP_1.2	G11	SYBR	ABP	Unkn-357				0	0			0	0	60
	ABP_1.2	G12	SYBR	ABP	Unkn-357				0	0			0	0	60
	ABP_2.2	A01	SYBR	ABP	Unkn-358				0	0
	ABP_2.2	A02	SYBR	ABP	Unkn-358				0	0
	ABP_2.2	A03	SYBR	ABP	Unkn-358				0	0
	ABP_2.2	B01	SYBR	ABP	Unkn-359				0	0
	ABP_2.2	B02	SYBR	ABP	Unkn-359				0	0
	ABP_2.2	B03	SYBR	ABP	Unkn-359				0	0
	ABP_2.2	C01	SYBR	ABP	Unkn-360				0	0
	ABP_2.2	C02	SYBR	ABP	Unkn-360				0	0
	ABP_2.2	C03	SYBR	ABP	Unkn-360				0	0
	ABP_2.2	D01	SYBR	ABP	Unkn-361				0	0
	ABP_2.2	D02	SYBR	ABP	Unkn-361				0	0
	ABP_2.2	D03	SYBR	ABP	Unkn-361				0	0
	ABP_2.2	E01	SYBR	ABP	Unkn-362				0	0
	ABP_2.2	E02	SYBR	ABP	Unkn-362				0	0
	ABP_2.2	E03	SYBR	ABP	Unkn-362				0	0
	ABP_2.2	F01	SYBR	ABP	Unkn-363				0	0
	ABP_2.2	F02	SYBR	ABP	Unkn-363				0	0
	ABP_2.2	F03	SYBR	ABP	Unkn-363				0	0
	ABP_2.2	G01	SYBR	ABP	Unkn-364			44.875	44.875	0
	ABP_2.2	G02	SYBR	ABP	Unkn-364				0	0
	ABP_2.2	G03	SYBR	ABP	Unkn-364				0	0
	ABP_2.2	H01	SYBR	ABP	Unkn-365				0	0
	ABP_2.2	H02	SYBR	ABP	Unkn-365				0	0
	ABP_2.2	H03	SYBR	ABP	Unkn-365				0	0
	ABP_2.2	A04	SYBR	ABP	Unkn-366				0	0
	ABP_2.2	A05	SYBR	ABP	Unkn-366				0	0
	ABP_2.2	A06	SYBR	ABP	Unkn-366				0	0
	ABP_2.2	B04	SYBR	ABP	Unkn-367				0	0
	ABP_2.2	B05	SYBR	ABP	Unkn-367				0	0
	ABP_2.2	B06	SYBR	ABP	Unkn-367			44.0751	44.0751	0
	ABP_2.2	C04	SYBR	ABP	Unkn-368				0	0
	ABP_2.2	C05	SYBR	ABP	Unkn-368				0	0
	ABP_2.2	C06	SYBR	ABP	Unkn-368			36.6102	36.6102	0
	ABP_2.2	D04	SYBR	ABP	Unkn-369			37.548	36.148	1.97994
	ABP_2.2	D05	SYBR	ABP	Unkn-369			34.748	36.148	1.97994
	ABP_2.2	D06	SYBR	ABP	Unkn-369				0	0
	ABP_2.2	E04	SYBR	ABP	Unkn-370				0	0
	ABP_2.2	E05	SYBR	ABP	Unkn-370				0	0
	ABP_2.2	E06	SYBR	ABP	Unkn-370				0	0
	ABP_2.2	F04	SYBR	ABP	Unkn-371				0	0
	ABP_2.2	F05	SYBR	ABP	Unkn-371			35.6758	35.6758	0
	ABP_2.2	F06	SYBR	ABP	Unkn-371				0	0
	ABP_2.2	G04	SYBR	ABP	Unkn-372				0	0
	ABP_2.2	G05	SYBR	ABP	Unkn-372				0	0
	ABP_2.2	G06	SYBR	ABP	Unkn-372				0	0
	ABP_2.2	H04	SYBR	ABP	Unkn-373				0	0
	ABP_2.2	H05	SYBR	ABP	Unkn-373				0	0
	ABP_2.2	H06	SYBR	ABP	Unkn-373			36.4728	36.4728	0
	ABP_2.2	A07	SYBR	ABP	Unkn-374				0	0
	ABP_2.2	A08	SYBR	ABP	Unkn-374				0	0
	ABP_2.2	A09	SYBR	ABP	Unkn-374				0	0
	ABP_2.2	B07	SYBR	ABP	Unkn-387				0	0
	ABP_2.2	B08	SYBR	ABP	Unkn-387				0	0
	ABP_2.2	B09	SYBR	ABP	Unkn-387				0	0
	ABP_2.2	C07	SYBR	ABP	Unkn-388				0	0
	ABP_2.2	C08	SYBR	ABP	Unkn-388				0	0
	ABP_2.2	C09	SYBR	ABP	Unkn-388				0	0
	ABP_2.2	D07	SYBR	ABP	Unkn-389				0	0
	ABP_2.2	D08	SYBR	ABP	Unkn-389				0	0
	ABP_2.2	D09	SYBR	ABP	Unkn-389				0	0
	ABP_2.2	E07	SYBR	ABP	Unkn-390				0	0
	ABP_2.2	E08	SYBR	ABP	Unkn-390				0	0
	ABP_2.2	E09	SYBR	ABP	Unkn-390				0	0
	ABP_2.2	F07	SYBR	ABP	Unkn-391				0	0
	ABP_2.2	F08	SYBR	ABP	Unkn-391				0	0
	ABP_2.2	F09	SYBR	ABP	Unkn-391				0	0
	ABP_2.2	G07	SYBR	ABP	Unkn-392				0	0
	ABP_2.2	G08	SYBR	ABP	Unkn-392				0	0
	ABP_2.2	G09	SYBR	ABP	Unkn-392				0	0
	ABP_2.2	H07	SYBR	ABP	Unkn-393				0	0
	ABP_2.2	H08	SYBR	ABP	Unkn-393				0	0
	ABP_2.2	H09	SYBR	ABP	Unkn-393				0	0
	ABP_2.2	A10	SYBR	ABP	Unkn-394				0	0
	ABP_2.2	A11	SYBR	ABP	Unkn-394				0	0
	ABP_2.2	A12	SYBR	ABP	Unkn-394			41.9	41.9	0
	ABP_2.2	B10	SYBR	ABP	Unkn-395				0	0
	ABP_2.2	B11	SYBR	ABP	Unkn-395				0	0
	ABP_2.2	B12	SYBR	ABP	Unkn-395			41.3609	41.3609	0
	ABP_2.2	C10	SYBR	ABP	Unkn-396				0	0
	ABP_2.2	C11	SYBR	ABP	Unkn-396				0	0
	ABP_2.2	C12	SYBR	ABP	Unkn-396			36.8544	36.8544	0
	ABP_2.2	D10	SYBR	ABP	Unkn-397				0	0
	ABP_2.2	D11	SYBR	ABP	Unkn-397				0	0
	ABP_2.2	D12	SYBR	ABP	Unkn-397				0	0
	ABP_2.2	G10	SYBR	ABP	Unkn-397.1				0	0									**Is this a rerun, or a legit sample name? I vaguely recall that we may've received a couple extra tubes, so maybe this 397.1 is a redundant sample? If so, it doesn't appear in the master sheet so I should prob exclude it here
	ABP_2.2	G11	SYBR	ABP	Unkn-397.1				0	0
	ABP_2.2	G12	SYBR	ABP	Unkn-397.1				0	0
	ABP_2.2	E10	SYBR	ABP	Unkn-398				0	0
	ABP_2.2	E11	SYBR	ABP	Unkn-398				0	0
	ABP_2.2	E12	SYBR	ABP	Unkn-398				0	0
	ABP_2.2	F10	SYBR	ABP	Unkn-399				0	0
	ABP_2.2	F11	SYBR	ABP	Unkn-399				0	0
	ABP_2.2	F12	SYBR	ABP	Unkn-399				0	0
	ABP_3.2	A01	SYBR	ABP	Unkn-400			36.3784	36.3784	0				0	60
	ABP_3.2	A02	SYBR	ABP	Unkn-400				0	0			0	0	60
	ABP_3.2	A03	SYBR	ABP	Unkn-400				0	0			0	0	60
	ABP_3.2	B01	SYBR	ABP	Unkn-401				0	0			0	0	60
	ABP_3.2	B02	SYBR	ABP	Unkn-401				0	0			0	0	60
	ABP_3.2	B03	SYBR	ABP	Unkn-401				0	0			0	0	60
	ABP_3.2	C01	SYBR	ABP	Unkn-402				0	0			0	0	60
	ABP_3.2	C02	SYBR	ABP	Unkn-402				0	0			0	0	60
	ABP_3.2	C03	SYBR	ABP	Unkn-402				0	0			0	0	60
	ABP_3.2	D01	SYBR	ABP	Unkn-403				0	0			0	0	60
	ABP_3.2	D02	SYBR	ABP	Unkn-403			36.3079	39.7216	4.82777					60
	ABP_3.2	D03	SYBR	ABP	Unkn-403			43.1354	39.7216	4.82777					60
	ABP_3.2	E01	SYBR	ABP	Unkn-404				0	0			0	0	60
	ABP_3.2	E02	SYBR	ABP	Unkn-404				0	0			0	0	60
	ABP_3.2	E03	SYBR	ABP	Unkn-404				0	0			0	0	60
	ABP_3.2	F01	SYBR	ABP	Unkn-405				0	0			0	0	60
	ABP_3.2	F02	SYBR	ABP	Unkn-405				0	0			0	0	60
	ABP_3.2	F03	SYBR	ABP	Unkn-405				0	0			0	0	60
	ABP_3.2	G01	SYBR	ABP	Unkn-406			34.6849	34.6849	0				0	60
	ABP_3.2	G02	SYBR	ABP	Unkn-406				0	0			0	0	60
	ABP_3.2	G03	SYBR	ABP	Unkn-406				0	0			0	0	60
	ABP_3.2	H01	SYBR	ABP	Unkn-407				0	0			0	0	60
	ABP_3.2	H02	SYBR	ABP	Unkn-407			43.0936	43.0936	0				0	60
	ABP_3.2	H03	SYBR	ABP	Unkn-407				0	0			0	0	60
	ABP_3.2	A04	SYBR	ABP	Unkn-408				0	0			0	0	60
	ABP_3.2	A05	SYBR	ABP	Unkn-408				0	0			0	0	60
	ABP_3.2	A06	SYBR	ABP	Unkn-408				0	0			0	0	60
	ABP_3.2	B04	SYBR	ABP	Unkn-409			35.6889	35.6889	0				0	60
	ABP_3.2	B05	SYBR	ABP	Unkn-409				0	0			0	0	60
	ABP_3.2	B06	SYBR	ABP	Unkn-409				0	0			0	0	60
	ABP_3.2	C04	SYBR	ABP	Unkn-410				0	0			0	0	60
	ABP_3.2	C05	SYBR	ABP	Unkn-410				0	0			0	0	60
	ABP_3.2	C06	SYBR	ABP	Unkn-410				0	0			0	0	60
	ABP_3.2	D04	SYBR	ABP	Unkn-411			36.1497	36.1497	0				0	60
	ABP_3.2	D05	SYBR	ABP	Unkn-411				0	0			0	0	60
	ABP_3.2	D06	SYBR	ABP	Unkn-411				0	0			0	0	60
	ABP_3.2	E04	SYBR	ABP	Unkn-412				0	0			0	0	60
	ABP_3.2	E05	SYBR	ABP	Unkn-412				0	0			0	0	60
	ABP_3.2	E06	SYBR	ABP	Unkn-412				0	0			0	0	60
	ABP_3.2	F04	SYBR	ABP	Unkn-413				0	0			0	0	60
	ABP_3.2	F05	SYBR	ABP	Unkn-413				0	0			0	0	60
	ABP_3.2	F06	SYBR	ABP	Unkn-413				0	0			0	0	60
	ABP_3.2	G04	SYBR	ABP	Unkn-414				0	0			0	0	60
	ABP_3.2	G05	SYBR	ABP	Unkn-414				0	0			0	0	60
	ABP_3.2	G06	SYBR	ABP	Unkn-414				0	0			0	0	60
	ABP_3.2	H04	SYBR	ABP	Unkn-415				0	0			0	0	60
	ABP_3.2	H05	SYBR	ABP	Unkn-415				0	0			0	0	60
	ABP_3.2	H06	SYBR	ABP	Unkn-415				0	0			0	0	60
	ABP_3.2	A07	SYBR	ABP	Unkn-416				0	0			0	0	60
	ABP_3.2	A08	SYBR	ABP	Unkn-416			35.7621	35.7621	0				0	60
	ABP_3.2	A09	SYBR	ABP	Unkn-416				0	0			0	0	60
	ABP_3.2	B07	SYBR	ABP	Unkn-417				0	0			0	0	60
	ABP_3.2	B08	SYBR	ABP	Unkn-417				0	0			0	0	60
	ABP_3.2	B09	SYBR	ABP	Unkn-417				0	0			0	0	60
	ABP_3.2	C07	SYBR	ABP	Unkn-418				0	0			0	0	60
	ABP_3.2	C08	SYBR	ABP	Unkn-418			38.6551	38.6551	0				0	60
	ABP_3.2	C09	SYBR	ABP	Unkn-418				0	0			0	0	60
	ABP_3.2	D07	SYBR	ABP	Unkn-419				0	0			0	0	60
	ABP_3.2	D08	SYBR	ABP	Unkn-419				0	0			0	0	60
	ABP_3.2	D09	SYBR	ABP	Unkn-419				0	0			0	0	60
	ABP_3.2	E07	SYBR	ABP	Unkn-420				0	0			0	0	60
	ABP_3.2	E08	SYBR	ABP	Unkn-420				0	0			0	0	60
	ABP_3.2	E09	SYBR	ABP	Unkn-420				0	0			0	0	60
	ABP_3.2	F07	SYBR	ABP	Unkn-421				0	0			0	0	60
	ABP_3.2	F08	SYBR	ABP	Unkn-421				0	0			0	0	60
	ABP_3.2	F09	SYBR	ABP	Unkn-421				0	0			0	0	60
	ABP_3.2	G07	SYBR	ABP	Unkn-422				0	0			0	0	60
	ABP_3.2	G08	SYBR	ABP	Unkn-422				0	0			0	0	60
	ABP_3.2	G09	SYBR	ABP	Unkn-422				0	0			0	0	60
	ABP_3.2	H07	SYBR	ABP	Unkn-423				0	0			0	0	60
	ABP_3.2	H08	SYBR	ABP	Unkn-423				0	0			0	0	60
	ABP_3.2	H09	SYBR	ABP	Unkn-423				0	0			0	0	60
	ABP_3.2	A10	SYBR	ABP	Unkn-424				0	0			0	0	60
	ABP_3.2	A11	SYBR	ABP	Unkn-424				0	0			0	0	60
	ABP_3.2	A12	SYBR	ABP	Unkn-424			37.4537	37.4537	0				0	60
	ABP_3.2	B10	SYBR	ABP	Unkn-425			40.7522	36.763	3.4865					60
	ABP_3.2	B11	SYBR	ABP	Unkn-425			35.2377	36.763	3.4865					60
	ABP_3.2	B12	SYBR	ABP	Unkn-425			34.299	36.763	3.4865					60
	ABP_3.2	C10	SYBR	ABP	Unkn-426				0	0			0	0	60
	ABP_3.2	C11	SYBR	ABP	Unkn-426				0	0			0	0	60
	ABP_3.2	C12	SYBR	ABP	Unkn-426				0	0			0	0	60
	ABP_3.2	D10	SYBR	ABP	Unkn-427				0	0			0	0	60
	ABP_3.2	D11	SYBR	ABP	Unkn-427				0	0			0	0	60
	ABP_3.2	D12	SYBR	ABP	Unkn-427				0	0			0	0	60
	ABP_3.2	E10	SYBR	ABP	Unkn-428				0	0			0	0	60
	ABP_3.2	E11	SYBR	ABP	Unkn-428				0	0			0	0	60
	ABP_3.2	E12	SYBR	ABP	Unkn-428				0	0			0	0	60
	ABP_3.2	F10	SYBR	ABP	Unkn-429				0	0			0	0	60
	ABP_3.2	F11	SYBR	ABP	Unkn-429			34.8748	34.8748	0				0	60
	ABP_3.2	F12	SYBR	ABP	Unkn-429				0	0			0	0	60
	ABP_3.2	G10	SYBR	ABP	Unkn-430				0	0			0	0	60
	ABP_3.2	G11	SYBR	ABP	Unkn-430				0	0			0	0	60
	ABP_3.2	G12	SYBR	ABP	Unkn-430				0	0			0	0	60
	ABP_1.1	A01	SYBR	ABP	Unkn-844			31.5934	31.4591	0.138193					60
	ABP_1.1	A02	SYBR	ABP	Unkn-844			31.3173	31.4591	0.138193					60
	ABP_1.1	A03	SYBR	ABP	Unkn-844			31.4667	31.4591	0.138193					60
	ABP_1.1	B01	SYBR	ABP	Unkn-845			31.8443	31.8295	0.217426					60
	ABP_1.1	B02	SYBR	ABP	Unkn-845			31.605	31.8295	0.217426					60
	ABP_1.1	B03	SYBR	ABP	Unkn-845			32.0391	31.8295	0.217426					60
	ABP_1.1	C01	SYBR	ABP	Unkn-846			33.1353	33.2804	0.137098					60
	ABP_1.1	C02	SYBR	ABP	Unkn-846			33.4078	33.2804	0.137098					60
	ABP_1.1	C03	SYBR	ABP	Unkn-846			33.2981	33.2804	0.137098					60
	ABP_1.1	D01	SYBR	ABP	Unkn-847			34.8115	34.3371	0.497043					60
	ABP_1.1	D02	SYBR	ABP	Unkn-847			33.8201	34.3371	0.497043					60
	ABP_1.1	D03	SYBR	ABP	Unkn-847			34.3797	34.3371	0.497043					60
	ABP_1.1	E01	SYBR	ABP	Unkn-848			26.7777	26.8862	0.148137					60
	ABP_1.1	E02	SYBR	ABP	Unkn-848			26.826	26.8862	0.148137					60
	ABP_1.1	E03	SYBR	ABP	Unkn-848			27.055	26.8862	0.148137					60
	ABP_1.1	F01	SYBR	ABP	Unkn-849			23.5132	23.5609	0.0413474					60
	ABP_1.1	F02	SYBR	ABP	Unkn-849			23.5839	23.5609	0.0413474					60
	ABP_1.1	F03	SYBR	ABP	Unkn-849			23.5857	23.5609	0.0413474					60
	ABP_1.1	G01	SYBR	ABP	Unkn-850			25.2066	25.1368	0.0611227					60
	ABP_1.1	G02	SYBR	ABP	Unkn-850			25.0926	25.1368	0.0611227					60
	ABP_1.1	G03	SYBR	ABP	Unkn-850			25.1113	25.1368	0.0611227					60
	ABP_1.1	H01	SYBR	ABP	Unkn-851			34.1741	33.4915	0.772235					60
	ABP_1.1	H02	SYBR	ABP	Unkn-851			32.6533	33.4915	0.772235					60
	ABP_1.1	H03	SYBR	ABP	Unkn-851			33.6472	33.4915	0.772235					60
	ABP_1.1	A04	SYBR	ABP	Unkn-852			30.3412	30.6265	0.326049					60
	ABP_1.1	A05	SYBR	ABP	Unkn-852			30.5563	30.6265	0.326049					60
	ABP_1.1	A06	SYBR	ABP	Unkn-852			30.9819	30.6265	0.326049					60
	ABP_1.1	B04	SYBR	ABP	Unkn-853			27.1623	27.2618	0.0866392					60
	ABP_1.1	B05	SYBR	ABP	Unkn-853			27.3018	27.2618	0.0866392					60
	ABP_1.1	B06	SYBR	ABP	Unkn-853			27.3211	27.2618	0.0866392					60
	ABP_1.1	C04	SYBR	ABP	Unkn-854			30.812	31.0806	0.237249					60
	ABP_1.1	C05	SYBR	ABP	Unkn-854			31.1685	31.0806	0.237249					60
	ABP_1.1	C06	SYBR	ABP	Unkn-854			31.2614	31.0806	0.237249					60
	ABP_1.1	D04	SYBR	ABP	Unkn-855			29.3276	29.5551	0.209909					60
	ABP_1.1	D05	SYBR	ABP	Unkn-855			29.7412	29.5551	0.209909					60
	ABP_1.1	D06	SYBR	ABP	Unkn-855			29.5965	29.5551	0.209909					60
	ABP_1.1	E04	SYBR	ABP	Unkn-856			31.8643	33.0476	1.14546					60
	ABP_1.1	E05	SYBR	ABP	Unkn-856			34.151	33.0476	1.14546					60
	ABP_1.1	E06	SYBR	ABP	Unkn-856			33.1275	33.0476	1.14546					60
	ABP_1.1	F04	SYBR	ABP	Unkn-857			29.499	29.9303	0.446612					60
	ABP_1.1	F05	SYBR	ABP	Unkn-857			29.9011	29.9303	0.446612					60
	ABP_1.1	F06	SYBR	ABP	Unkn-857			30.3908	29.9303	0.446612					60
	ABP_1.1	G04	SYBR	ABP	Unkn-858			30.1614	30.1226	0.0748377					60
	ABP_1.1	G05	SYBR	ABP	Unkn-858			30.1702	30.1226	0.0748377					60
	ABP_1.1	G06	SYBR	ABP	Unkn-858			30.0364	30.1226	0.0748377					60
	ABP_1.1	H04	SYBR	ABP	Unkn-859			33.4692	33.6413	0.244005					60
	ABP_1.1	H05	SYBR	ABP	Unkn-859			33.9206	33.6413	0.244005					60
	ABP_1.1	H06	SYBR	ABP	Unkn-859			33.5341	33.6413	0.244005					60
	ABP_1.1	A07	SYBR	ABP	Unkn-860			25.4589	25.5395	0.0875633					60
	ABP_1.1	A08	SYBR	ABP	Unkn-860			25.6327	25.5395	0.0875633					60
	ABP_1.1	A09	SYBR	ABP	Unkn-860			25.5269	25.5395	0.0875633					60
	ABP_1.1	B07	SYBR	ABP	Unkn-861			30.0961	30.1493	0.0740866					60
	ABP_1.1	B08	SYBR	ABP	Unkn-861			30.1179	30.1493	0.0740866					60
	ABP_1.1	B09	SYBR	ABP	Unkn-861			30.234	30.1493	0.0740866					60
	ABP_1.1	C07	SYBR	ABP	Unkn-862			32.7241	32.6103	0.345027					60
	ABP_1.1	C08	SYBR	ABP	Unkn-862			32.2227	32.6103	0.345027					60
	ABP_1.1	C09	SYBR	ABP	Unkn-862			32.8839	32.6103	0.345027					60
	ABP_1.1	D07	SYBR	ABP	Unkn-863			31.0124	31.3208	0.292576					60
	ABP_1.1	D08	SYBR	ABP	Unkn-863			31.3554	31.3208	0.292576					60
	ABP_1.1	D09	SYBR	ABP	Unkn-863			31.5945	31.3208	0.292576					60
	ABP_1.1	E07	SYBR	ABP	Unkn-864			27.7223	27.8833	0.177524					60
	ABP_1.1	E08	SYBR	ABP	Unkn-864			28.0737	27.8833	0.177524					60
	ABP_1.1	E09	SYBR	ABP	Unkn-864			27.854	27.8833	0.177524					60
	ABP_1.1	F07	SYBR	ABP	Unkn-865			30.124	30.3855	0.231254					60
	ABP_1.1	F08	SYBR	ABP	Unkn-865			30.5629	30.3855	0.231254					60
	ABP_1.1	F09	SYBR	ABP	Unkn-865			30.4697	30.3855	0.231254					60
	ABP_1.1	G07	SYBR	ABP	Unkn-866			28.8166	28.9626	0.133593					60
	ABP_1.1	G08	SYBR	ABP	Unkn-866			28.9927	28.9626	0.133593					60
	ABP_1.1	G09	SYBR	ABP	Unkn-866			29.0786	28.9626	0.133593					60
	ABP_1.1	H07	SYBR	ABP	Unkn-867			29.2391	29.3959	0.184933					60
	ABP_1.1	H08	SYBR	ABP	Unkn-867			29.3487	29.3959	0.184933					60
	ABP_1.1	H09	SYBR	ABP	Unkn-867			29.5999	29.3959	0.184933					60
	ABP_1.1	A10	SYBR	ABP	Unkn-868			17.9178	17.98	0.142892					60
	ABP_1.1	A11	SYBR	ABP	Unkn-868			17.8788	17.98	0.142892					60
	ABP_1.1	A12	SYBR	ABP	Unkn-868			18.1435	17.98	0.142892					60
	ABP_1.1	B10	SYBR	ABP	Unkn-869			26.0738	26.2174	0.124536					60
	ABP_1.1	B11	SYBR	ABP	Unkn-869			26.2827	26.2174	0.124536					60
	ABP_1.1	B12	SYBR	ABP	Unkn-869			26.2956	26.2174	0.124536					60
	ABP_1.1	C10	SYBR	ABP	Unkn-870			26.1115	26.3561	0.244247					60
	ABP_1.1	C11	SYBR	ABP	Unkn-870			26.3568	26.3561	0.244247					60
	ABP_1.1	C12	SYBR	ABP	Unkn-870			26.6	26.3561	0.244247					60
	ABP_1.1	D10	SYBR	ABP	Unkn-871			24.9787	25.1528	0.181262					60
	ABP_1.1	D11	SYBR	ABP	Unkn-871			25.1392	25.1528	0.181262					60
	ABP_1.1	D12	SYBR	ABP	Unkn-871			25.3405	25.1528	0.181262					60
	ABP_1.1	E10	SYBR	ABP	Unkn-872			25.1601	25.5836	0.368919					60
	ABP_1.1	E11	SYBR	ABP	Unkn-872			25.7552	25.5836	0.368919					60
	ABP_1.1	E12	SYBR	ABP	Unkn-872			25.8355	25.5836	0.368919					60
	ABP_1.1	F10	SYBR	ABP	Unkn-873			25.2519	25.4269	0.160563					60
	ABP_1.1	F11	SYBR	ABP	Unkn-873			25.4613	25.4269	0.160563					60
	ABP_1.1	F12	SYBR	ABP	Unkn-873			25.5674	25.4269	0.160563					60
	ABP_2.1	A07	SYBR	ABP	Unkn-874			27.4979	27.2402	0.223616					60
	ABP_2.1	A08	SYBR	ABP	Unkn-874			27.0969	27.2402	0.223616					60
	ABP_2.1	A09	SYBR	ABP	Unkn-874			27.1259	27.2402	0.223616					60
	ABP_2.1	B07	SYBR	ABP	Unkn-875			25.8061	25.601	0.197823					60
	ABP_2.1	B08	SYBR	ABP	Unkn-875			25.5855	25.601	0.197823					60
	ABP_2.1	B09	SYBR	ABP	Unkn-875			25.4114	25.601	0.197823					60
	ABP_2.1	A01	SYBR	ABP	Unkn-876			26.3296	26.4291	0.0952079					60
	ABP_2.1	A02	SYBR	ABP	Unkn-876			26.5194	26.4291	0.0952079					60
	ABP_2.1	A03	SYBR	ABP	Unkn-876			26.4385	26.4291	0.0952079					60
	ABP_2.1	B01	SYBR	ABP	Unkn-877			26.5076	26.4795	0.0273091					60
	ABP_2.1	B02	SYBR	ABP	Unkn-877			26.4779	26.4795	0.0273091					60
	ABP_2.1	B03	SYBR	ABP	Unkn-877			26.4531	26.4795	0.0273091					60
	ABP_2.1	C01	SYBR	ABP	Unkn-878			9.03595	9.05535	0.0206483					60
	ABP_2.1	C02	SYBR	ABP	Unkn-878			9.07705	9.05535	0.0206483					60
	ABP_2.1	C03	SYBR	ABP	Unkn-878			9.05304	9.05535	0.0206483					60
	ABP_2.1	D01	SYBR	ABP	Unkn-879			19.3193	19.2893	0.0420331					60
	ABP_2.1	D02	SYBR	ABP	Unkn-879			19.3073	19.2893	0.0420331					60
	ABP_2.1	D03	SYBR	ABP	Unkn-879			19.2412	19.2893	0.0420331					60
	ABP_2.1	E01	SYBR	ABP	Unkn-880			10.0766	10.2227	0.130429					60
	ABP_2.1	E02	SYBR	ABP	Unkn-880			10.264	10.2227	0.130429					60
	ABP_2.1	E03	SYBR	ABP	Unkn-880			10.3274	10.2227	0.130429					60
	ABP_2.1	F01	SYBR	ABP	Unkn-881			10.1871	10.3389	0.135213					60
	ABP_2.1	F02	SYBR	ABP	Unkn-881			10.4466	10.3389	0.135213					60
	ABP_2.1	F03	SYBR	ABP	Unkn-881			10.3828	10.3389	0.135213					60
	ABP_2.1	G01	SYBR	ABP	Unkn-882			9.12931	9.04425	0.105454					60
	ABP_2.1	G02	SYBR	ABP	Unkn-882			8.92626	9.04425	0.105454					60
	ABP_2.1	G03	SYBR	ABP	Unkn-882			9.0772	9.04425	0.105454					60
	ABP_2.1	H01	SYBR	ABP	Unkn-883			10.0822	10.1466	0.0854294					60
	ABP_2.1	H02	SYBR	ABP	Unkn-883			10.2435	10.1466	0.0854294					60
	ABP_2.1	H03	SYBR	ABP	Unkn-883			10.114	10.1466	0.0854294					60
	ABP_2.1	A04	SYBR	ABP	Unkn-884			10.4185	10.6443	0.197844					60
	ABP_2.1	A05	SYBR	ABP	Unkn-884			10.7874	10.6443	0.197844					60
	ABP_2.1	A06	SYBR	ABP	Unkn-884			10.727	10.6443	0.197844					60
	ABP_2.1	B04	SYBR	ABP	Unkn-885			11.7762	12.068	0.281366					60
	ABP_2.1	B05	SYBR	ABP	Unkn-885			12.0904	12.068	0.281366					60
	ABP_2.1	B06	SYBR	ABP	Unkn-885			12.3376	12.068	0.281366					60
	ABP_2.1	C04	SYBR	ABP	Unkn-886			13.0213	13.1395	0.112298					60
	ABP_2.1	C05	SYBR	ABP	Unkn-886			13.1526	13.1395	0.112298					60
	ABP_2.1	C06	SYBR	ABP	Unkn-886			13.2447	13.1395	0.112298					60
	ABP_2.1	D04	SYBR	ABP	Unkn-887			17.478	17.655	0.163884					60
	ABP_2.1	D05	SYBR	ABP	Unkn-887			17.6854	17.655	0.163884					60
	ABP_2.1	D06	SYBR	ABP	Unkn-887			17.8015	17.655	0.163884					60
	ABP_2.1	E04	SYBR	ABP	Unkn-888			9.00632	9.14432	0.128042					60
	ABP_2.1	E05	SYBR	ABP	Unkn-888			9.16738	9.14432	0.128042					60
	ABP_2.1	E06	SYBR	ABP	Unkn-888			9.25927	9.14432	0.128042					60
	ABP_2.1	F04	SYBR	ABP	Unkn-889			21.1324	21.3369	0.182302					60
	ABP_2.1	F05	SYBR	ABP	Unkn-889			21.3956	21.3369	0.182302					60
	ABP_2.1	F06	SYBR	ABP	Unkn-889			21.4825	21.3369	0.182302					60
	ABP_2.1	G04	SYBR	ABP	Unkn-890			23.6205	23.8138	0.168316					60
	ABP_2.1	G05	SYBR	ABP	Unkn-890			23.8926	23.8138	0.168316					60
	ABP_2.1	G06	SYBR	ABP	Unkn-890			23.9283	23.8138	0.168316					60
	ABP_2.1	H04	SYBR	ABP	Unkn-891			12.6198	12.8465	0.198317					60
	ABP_2.1	H05	SYBR	ABP	Unkn-891			12.9878	12.8465	0.198317					60
	ABP_2.1	H06	SYBR	ABP	Unkn-891			12.9319	12.8465	0.198317					60
										blank
	Actin_1.1	H10	SYBR	Actin	NTC			31.7019	31.7019	0				0	60
	Actin_1.1	H11	SYBR	Actin	NTC				0	0			0	0	60
	Actin_1.1	H12	SYBR	Actin	NTC			32.923	32.923	0				0	60
	Actin_1.2	H10	SYBR	Actin	NTC			32.7435	32.7435	0				0	60
	Actin_1.2	H11	SYBR	Actin	NTC			34.7463	34.7463	0				0	60
	Actin_1.2	H12	SYBR	Actin	NTC			32.3778	32.3778	0				0	60
	Actin_2.1	H10	SYBR	Actin	NTC			35.8705	35.8705	0				0	60
	Actin_2.1	H11	SYBR	Actin	NTC			36.1004	36.1004	0				0	60
	Actin_2.1	H12	SYBR	Actin	NTC			34.8546	34.8546	0				0	60
	Actin_2.2	H10	SYBR	Actin	NTC			37.9483	37.9483	0				0	60
	Actin_2.2	H11	SYBR	Actin	NTC			35.519	35.519	0				0	60
	Actin_2.2	H12	SYBR	Actin	NTC			34.0224	34.0224	0				0	60
	Actin_3.2	H10	SYBR	Actin	NTC			33.6948	33.6948	0				0	60
	Actin_3.2	H11	SYBR	Actin	NTC			31.1554	31.1554	0				0	60
	Actin_3.2	H12	SYBR	Actin	NTC			32.411	32.411	0				0	60
	Actin_1.2	A01	SYBR	Actin	Unkn-327			19.0853	19.1305	0.0568482					60
	Actin_1.2	A02	SYBR	Actin	Unkn-327			19.1118	19.1305	0.0568482					60
	Actin_1.2	A03	SYBR	Actin	Unkn-327			19.1943	19.1305	0.0568482					60
	Actin_1.2	B01	SYBR	Actin	Unkn-328			17.1803	17.2105	0.126525					60
	Actin_1.2	B02	SYBR	Actin	Unkn-328			17.1019	17.2105	0.126525					60
	Actin_1.2	B03	SYBR	Actin	Unkn-328			17.3494	17.2105	0.126525					60
	Actin_1.2	C01	SYBR	Actin	Unkn-329			16.6788	16.7664	0.087001					60
	Actin_1.2	C02	SYBR	Actin	Unkn-329			16.8528	16.7664	0.087001					60
	Actin_1.2	C03	SYBR	Actin	Unkn-329			16.7675	16.7664	0.087001					60
	Actin_1.2	D01	SYBR	Actin	Unkn-330			16.7741	16.8126	0.0666142					60
	Actin_1.2	D02	SYBR	Actin	Unkn-330			16.7742	16.8126	0.0666142					60
	Actin_1.2	D03	SYBR	Actin	Unkn-330			16.8896	16.8126	0.0666142					60
	Actin_1.2	E01	SYBR	Actin	Unkn-331			17.0922	17.2356	0.126717					60
	Actin_1.2	E02	SYBR	Actin	Unkn-331			17.282	17.2356	0.126717					60
	Actin_1.2	E03	SYBR	Actin	Unkn-331			17.3326	17.2356	0.126717					60
	Actin_1.2	F01	SYBR	Actin	Unkn-332			16.8337	16.9747	0.127496					60
	Actin_1.2	F02	SYBR	Actin	Unkn-332			17.0087	16.9747	0.127496					60
	Actin_1.2	F03	SYBR	Actin	Unkn-332			17.0818	16.9747	0.127496					60
	Actin_1.2	G01	SYBR	Actin	Unkn-333			17.1171	17.1906	0.0831545					60
	Actin_1.2	G02	SYBR	Actin	Unkn-333			17.1738	17.1906	0.0831545					60
	Actin_1.2	G03	SYBR	Actin	Unkn-333			17.2808	17.1906	0.0831545					60
	Actin_1.2	H01	SYBR	Actin	Unkn-334			16.3327	16.4044	0.0623194					60
	Actin_1.2	H02	SYBR	Actin	Unkn-334			16.4357	16.4044	0.0623194					60
	Actin_1.2	H03	SYBR	Actin	Unkn-334			16.445	16.4044	0.0623194					60
	Actin_1.2	A04	SYBR	Actin	Unkn-335			19.1262	19.2488	0.108846					60
	Actin_1.2	A05	SYBR	Actin	Unkn-335			19.2861	19.2488	0.108846					60
	Actin_1.2	A06	SYBR	Actin	Unkn-335			19.3342	19.2488	0.108846					60
	Actin_1.2	C04	SYBR	Actin	Unkn-337			18.6718	18.82	0.140617					60
	Actin_1.2	C05	SYBR	Actin	Unkn-337			18.8364	18.82	0.140617					60
	Actin_1.2	C06	SYBR	Actin	Unkn-337			18.9516	18.82	0.140617					60
	Actin_1.2	D04	SYBR	Actin	Unkn-338			18.0347	18.1326	0.0901528					60
	Actin_1.2	D05	SYBR	Actin	Unkn-338			18.1508	18.1326	0.0901528					60
	Actin_1.2	D06	SYBR	Actin	Unkn-338			18.2122	18.1326	0.0901528					60
	Actin_1.2	E04	SYBR	Actin	Unkn-339			16.6372	16.9132	0.242231					60
	Actin_1.2	E05	SYBR	Actin	Unkn-339			17.0905	16.9132	0.242231					60
	Actin_1.2	E06	SYBR	Actin	Unkn-339			17.012	16.9132	0.242231					60
	Actin_1.2	F04	SYBR	Actin	Unkn-340			18.107	18.2664	0.166489					60
	Actin_1.2	F05	SYBR	Actin	Unkn-340			18.2532	18.2664	0.166489					60
	Actin_1.2	F06	SYBR	Actin	Unkn-340			18.4391	18.2664	0.166489					60
	Actin_1.2	G04	SYBR	Actin	Unkn-341			17.9246	18.0887	0.150874					60
	Actin_1.2	G05	SYBR	Actin	Unkn-341			18.1199	18.0887	0.150874					60
	Actin_1.2	G06	SYBR	Actin	Unkn-341			18.2215	18.0887	0.150874					60
	Actin_1.2	H04	SYBR	Actin	Unkn-342			19.2218	19.3609	0.123757					60
	Actin_1.2	H05	SYBR	Actin	Unkn-342			19.4019	19.3609	0.123757					60
	Actin_1.2	H06	SYBR	Actin	Unkn-342			19.4589	19.3609	0.123757					60
	Actin_1.2	A07	SYBR	Actin	Unkn-343			19.4232	19.4971	0.0822181					60
	Actin_1.2	A08	SYBR	Actin	Unkn-343			19.4823	19.4971	0.0822181					60
	Actin_1.2	A09	SYBR	Actin	Unkn-343			19.5857	19.4971	0.0822181					60
	Actin_1.2	B07	SYBR	Actin	Unkn-344			17.8782	17.9914	0.10152					60
	Actin_1.2	B08	SYBR	Actin	Unkn-344			18.0217	17.9914	0.10152					60
	Actin_1.2	B09	SYBR	Actin	Unkn-344			18.0744	17.9914	0.10152					60
	Actin_1.2	C07	SYBR	Actin	Unkn-345			17.7133	17.935	0.200036					60
	Actin_1.2	C08	SYBR	Actin	Unkn-345			17.9896	17.935	0.200036					60
	Actin_1.2	C09	SYBR	Actin	Unkn-345			18.102	17.935	0.200036					60
	Actin_1.2	D07	SYBR	Actin	Unkn-346			27.7138	27.9634	0.216183					60
	Actin_1.2	D08	SYBR	Actin	Unkn-346			28.0918	27.9634	0.216183					60
	Actin_1.2	D09	SYBR	Actin	Unkn-346			28.0847	27.9634	0.216183					60
	Actin_1.2	E07	SYBR	Actin	Unkn-347			19.8357	19.9964	0.140871					60
	Actin_1.2	E08	SYBR	Actin	Unkn-347			20.0986	19.9964	0.140871					60
	Actin_1.2	E09	SYBR	Actin	Unkn-347			20.0549	19.9964	0.140871					60
	Actin_1.2	F07	SYBR	Actin	Unkn-348			18.6619	18.7676	0.0935443					60
	Actin_1.2	F08	SYBR	Actin	Unkn-348			18.8015	18.7676	0.0935443					60
	Actin_1.2	F09	SYBR	Actin	Unkn-348			18.8395	18.7676	0.0935443					60
	Actin_1.2	G07	SYBR	Actin	Unkn-349			18.4092	18.6011	0.16883					60
	Actin_1.2	G08	SYBR	Actin	Unkn-349			18.7268	18.6011	0.16883					60
	Actin_1.2	G09	SYBR	Actin	Unkn-349			18.6671	18.6011	0.16883					60
	Actin_1.2	H07	SYBR	Actin	Unkn-350			17.4343	17.6225	0.171859					60
	Actin_1.2	H08	SYBR	Actin	Unkn-350			17.6624	17.6225	0.171859					60
	Actin_1.2	H09	SYBR	Actin	Unkn-350			17.771	17.6225	0.171859					60
	Actin_1.2	A10	SYBR	Actin	Unkn-351			17.5469	17.598	0.0736714					60
	Actin_1.2	A11	SYBR	Actin	Unkn-351			17.5646	17.598	0.0736714					60
	Actin_1.2	A12	SYBR	Actin	Unkn-351			17.6824	17.598	0.0736714					60
	Actin_1.2	B10	SYBR	Actin	Unkn-352			21.1933	21.3202	0.110139					60
	Actin_1.2	B11	SYBR	Actin	Unkn-352			21.3915	21.3202	0.110139					60
	Actin_1.2	B12	SYBR	Actin	Unkn-352			21.3758	21.3202	0.110139					60
	Actin_1.2	C10	SYBR	Actin	Unkn-353			18.9835	19.2118	0.199238					60
	Actin_1.2	C11	SYBR	Actin	Unkn-353			19.3008	19.2118	0.199238					60
	Actin_1.2	C12	SYBR	Actin	Unkn-353			19.351	19.2118	0.199238					60
	Actin_1.2	D10	SYBR	Actin	Unkn-354			17.9197	18.0771	0.145189					60
	Actin_1.2	D11	SYBR	Actin	Unkn-354			18.1058	18.0771	0.145189					60
	Actin_1.2	D12	SYBR	Actin	Unkn-354			18.2058	18.0771	0.145189					60
	Actin_1.2	E10	SYBR	Actin	Unkn-355			21.4345	21.6339	0.208128					60
	Actin_1.2	E11	SYBR	Actin	Unkn-355			21.6172	21.6339	0.208128					60
	Actin_1.2	E12	SYBR	Actin	Unkn-355			21.8498	21.6339	0.208128					60
	Actin_1.2	F10	SYBR	Actin	Unkn-356			28.5502	28.8769	0.349799					60
	Actin_1.2	F11	SYBR	Actin	Unkn-356			29.2459	28.8769	0.349799					60
	Actin_1.2	F12	SYBR	Actin	Unkn-356			28.8346	28.8769	0.349799					60
	Actin_1.2	G10	SYBR	Actin	Unkn-357			17.0465	17.1763	0.125864					60
	Actin_1.2	G11	SYBR	Actin	Unkn-357			17.1847	17.1763	0.125864					60
	Actin_1.2	G12	SYBR	Actin	Unkn-357			17.2978	17.1763	0.125864					60
	Actin_2.2	A01	SYBR	Actin	Unkn-358			17.8551	17.8593	0.0599818					60
	Actin_2.2	A02	SYBR	Actin	Unkn-358			17.8015	17.8593	0.0599818					60
	Actin_2.2	A03	SYBR	Actin	Unkn-358			17.9213	17.8593	0.0599818					60
	Actin_2.2	B01	SYBR	Actin	Unkn-359			19.6149	19.701	0.0780201					60
	Actin_2.2	B02	SYBR	Actin	Unkn-359			19.7212	19.701	0.0780201					60
	Actin_2.2	B03	SYBR	Actin	Unkn-359			19.767	19.701	0.0780201					60
	Actin_2.2	C01	SYBR	Actin	Unkn-360			17.7123	17.6678	0.0405967					60
	Actin_2.2	C02	SYBR	Actin	Unkn-360			17.6327	17.6678	0.0405967					60
	Actin_2.2	C03	SYBR	Actin	Unkn-360			17.6584	17.6678	0.0405967					60
	Actin_2.2	D01	SYBR	Actin	Unkn-361			18.0867	18.102	0.0136982					60
	Actin_2.2	D02	SYBR	Actin	Unkn-361			18.1129	18.102	0.0136982					60
	Actin_2.2	D03	SYBR	Actin	Unkn-361			18.1065	18.102	0.0136982					60
	Actin_2.2	E01	SYBR	Actin	Unkn-362			18.5552	18.5812	0.0395458					60
	Actin_2.2	E02	SYBR	Actin	Unkn-362			18.5616	18.5812	0.0395458					60
	Actin_2.2	E03	SYBR	Actin	Unkn-362			18.6267	18.5812	0.0395458					60
	Actin_2.2	F01	SYBR	Actin	Unkn-363			21.2306	21.3205	0.0781009					60
	Actin_2.2	F02	SYBR	Actin	Unkn-363			21.372	21.3205	0.0781009					60
	Actin_2.2	F03	SYBR	Actin	Unkn-363			21.3589	21.3205	0.0781009					60
	Actin_2.2	G01	SYBR	Actin	Unkn-364			22.7689	22.8367	0.0780535					60
	Actin_2.2	G02	SYBR	Actin	Unkn-364			22.819	22.8367	0.0780535					60
	Actin_2.2	G03	SYBR	Actin	Unkn-364			22.922	22.8367	0.0780535					60
	Actin_2.2	H01	SYBR	Actin	Unkn-365			24.686	24.9165	0.262463					60
	Actin_2.2	H02	SYBR	Actin	Unkn-365			25.2022	24.9165	0.262463					60
	Actin_2.2	H03	SYBR	Actin	Unkn-365			24.8613	24.9165	0.262463					60
	Actin_2.2	A04	SYBR	Actin	Unkn-366			22.2497	22.1152	0.117954					60
	Actin_2.2	A05	SYBR	Actin	Unkn-366			22.0661	22.1152	0.117954					60
	Actin_2.2	A06	SYBR	Actin	Unkn-366			22.0296	22.1152	0.117954					60
	Actin_2.2	B04	SYBR	Actin	Unkn-367			20.391	20.4991	0.0938106					60
	Actin_2.2	B05	SYBR	Actin	Unkn-367			20.5464	20.4991	0.0938106					60
	Actin_2.2	B06	SYBR	Actin	Unkn-367			20.5598	20.4991	0.0938106					60
	Actin_2.2	C04	SYBR	Actin	Unkn-368			18.9784	19.1515	0.183383					60
	Actin_2.2	C05	SYBR	Actin	Unkn-368			19.1324	19.1515	0.183383					60
	Actin_2.2	C06	SYBR	Actin	Unkn-368			19.3437	19.1515	0.183383					60
	Actin_2.2	D04	SYBR	Actin	Unkn-369			18.551	18.6755	0.108269					60
	Actin_2.2	D05	SYBR	Actin	Unkn-369			18.728	18.6755	0.108269					60
	Actin_2.2	D06	SYBR	Actin	Unkn-369			18.7475	18.6755	0.108269					60
	Actin_2.2	E04	SYBR	Actin	Unkn-370			17.1847	17.3845	0.175063					60
	Actin_2.2	E05	SYBR	Actin	Unkn-370			17.5112	17.3845	0.175063					60
	Actin_2.2	E06	SYBR	Actin	Unkn-370			17.4575	17.3845	0.175063					60
	Actin_2.2	F04	SYBR	Actin	Unkn-371			20.4439	20.5835	0.12627					60
	Actin_2.2	F05	SYBR	Actin	Unkn-371			20.6171	20.5835	0.12627					60
	Actin_2.2	F06	SYBR	Actin	Unkn-371			20.6896	20.5835	0.12627					60
	Actin_2.2	G04	SYBR	Actin	Unkn-372			21.6703	21.7438	0.065153					60
	Actin_2.2	G05	SYBR	Actin	Unkn-372			21.7666	21.7438	0.065153					60
	Actin_2.2	G06	SYBR	Actin	Unkn-372			21.7944	21.7438	0.065153					60
	Actin_2.2	H04	SYBR	Actin	Unkn-373			28.5774	28.8253	0.253794					60
	Actin_2.2	H05	SYBR	Actin	Unkn-373			29.0846	28.8253	0.253794					60
	Actin_2.2	H06	SYBR	Actin	Unkn-373			28.814	28.8253	0.253794					60
	Actin_2.2	A07	SYBR	Actin	Unkn-374			21.0494	21.0937	0.0582404					60
	Actin_2.2	A08	SYBR	Actin	Unkn-374			21.0719	21.0937	0.0582404					60
	Actin_2.2	A09	SYBR	Actin	Unkn-374			21.1596	21.0937	0.0582404					60
	Actin_2.2	B07	SYBR	Actin	Unkn-387			20.1254	20.2171	0.0975497					60
	Actin_2.2	B08	SYBR	Actin	Unkn-387			20.2062	20.2171	0.0975497					60
	Actin_2.2	B09	SYBR	Actin	Unkn-387			20.3196	20.2171	0.0975497					60
	Actin_2.2	C07	SYBR	Actin	Unkn-388			24.3191	24.5213	0.214438					60
	Actin_2.2	C08	SYBR	Actin	Unkn-388			24.4986	24.5213	0.214438					60
	Actin_2.2	C09	SYBR	Actin	Unkn-388			24.7462	24.5213	0.214438					60
	Actin_2.2	D07	SYBR	Actin	Unkn-389			20.1687	20.3431	0.152499					60
	Actin_2.2	D08	SYBR	Actin	Unkn-389			20.4091	20.3431	0.152499					60
	Actin_2.2	D09	SYBR	Actin	Unkn-389			20.4514	20.3431	0.152499					60
	Actin_2.2	E07	SYBR	Actin	Unkn-390			20.176	20.3967	0.191666					60
	Actin_2.2	E08	SYBR	Actin	Unkn-390			20.4918	20.3967	0.191666					60
	Actin_2.2	E09	SYBR	Actin	Unkn-390			20.5222	20.3967	0.191666					60
	Actin_2.2	F07	SYBR	Actin	Unkn-391			19.1893	19.4209	0.200517					60
	Actin_2.2	F08	SYBR	Actin	Unkn-391			19.5368	19.4209	0.200517					60
	Actin_2.2	F09	SYBR	Actin	Unkn-391			19.5365	19.4209	0.200517					60
	Actin_2.2	G07	SYBR	Actin	Unkn-392			20.5731	20.7761	0.18867					60
	Actin_2.2	G08	SYBR	Actin	Unkn-392			20.8091	20.7761	0.18867					60
	Actin_2.2	G09	SYBR	Actin	Unkn-392			20.946	20.7761	0.18867					60
	Actin_2.2	H07	SYBR	Actin	Unkn-393			21.0928	21.2137	0.10576					60
	Actin_2.2	H08	SYBR	Actin	Unkn-393			21.2588	21.2137	0.10576					60
	Actin_2.2	H09	SYBR	Actin	Unkn-393			21.2894	21.2137	0.10576					60
	Actin_2.2	A10	SYBR	Actin	Unkn-394			21.096	21.1784	0.0715941					60
	Actin_2.2	A11	SYBR	Actin	Unkn-394			21.2243	21.1784	0.0715941					60
	Actin_2.2	A12	SYBR	Actin	Unkn-394			21.215	21.1784	0.0715941					60
	Actin_2.2	B10	SYBR	Actin	Unkn-395			20.5425	20.6398	0.116995					60
	Actin_2.2	B11	SYBR	Actin	Unkn-395			20.6074	20.6398	0.116995					60
	Actin_2.2	B12	SYBR	Actin	Unkn-395			20.7696	20.6398	0.116995					60
	Actin_2.2	C10	SYBR	Actin	Unkn-396			23.4197	23.4827	0.151658					60
	Actin_2.2	C11	SYBR	Actin	Unkn-396			23.3727	23.4827	0.151658					60
	Actin_2.2	C12	SYBR	Actin	Unkn-396			23.6557	23.4827	0.151658					60
	Actin_2.2	D10	SYBR	Actin	Unkn-397			21.2591	21.4106	0.14663					60
	Actin_2.2	D11	SYBR	Actin	Unkn-397			21.421	21.4106	0.14663					60
	Actin_2.2	D12	SYBR	Actin	Unkn-397			21.5518	21.4106	0.14663					60
	Actin_2.2	G10	SYBR	Actin	Unkn-397.1			20.6019	20.6019	0				0	60
	Actin_2.2	G11	SYBR	Actin	Unkn-397.1			20.6902	20.6902	0				0	60
	Actin_2.2	G12	SYBR	Actin	Unkn-397.1			20.7569	20.7569	0				0	60
	Actin_2.2	E10	SYBR	Actin	Unkn-398			19.9815	20.2416	0.258174					60
	Actin_2.2	E11	SYBR	Actin	Unkn-398			20.2455	20.2416	0.258174					60
	Actin_2.2	E12	SYBR	Actin	Unkn-398			20.4978	20.2416	0.258174					60
	Actin_2.2	F10	SYBR	Actin	Unkn-399			22.1984	22.4097	0.277805					60
	Actin_2.2	F11	SYBR	Actin	Unkn-399			22.3063	22.4097	0.277805					60
	Actin_2.2	F12	SYBR	Actin	Unkn-399			22.7244	22.4097	0.277805					60
	Actin_3.2	A01	SYBR	Actin	Unkn-400			24.4398	24.5245	0.10608					60
	Actin_3.2	A02	SYBR	Actin	Unkn-400			24.4902	24.5245	0.10608					60
	Actin_3.2	A03	SYBR	Actin	Unkn-400			24.6435	24.5245	0.10608					60
	Actin_3.2	B01	SYBR	Actin	Unkn-401			20.4354	20.537	0.167973					60
	Actin_3.2	B02	SYBR	Actin	Unkn-401			20.4446	20.537	0.167973					60
	Actin_3.2	B03	SYBR	Actin	Unkn-401			20.7308	20.537	0.167973					60
	Actin_3.2	C01	SYBR	Actin	Unkn-402			22.2521	22.3788	0.19825					60
	Actin_3.2	C02	SYBR	Actin	Unkn-402			22.6073	22.3788	0.19825					60
	Actin_3.2	C03	SYBR	Actin	Unkn-402			22.2771	22.3788	0.19825					60
	Actin_3.2	D01	SYBR	Actin	Unkn-403			20.6355	20.7086	0.0790713					60
	Actin_3.2	D02	SYBR	Actin	Unkn-403			20.6976	20.7086	0.0790713					60
	Actin_3.2	D03	SYBR	Actin	Unkn-403			20.7925	20.7086	0.0790713					60
	Actin_3.2	E01	SYBR	Actin	Unkn-404			21.0439	21.0957	0.0479682					60
	Actin_3.2	E02	SYBR	Actin	Unkn-404			21.1387	21.0957	0.0479682					60
	Actin_3.2	E03	SYBR	Actin	Unkn-404			21.1044	21.0957	0.0479682					60
	Actin_3.2	F01	SYBR	Actin	Unkn-405			22.0336	22.1708	0.11908					60
	Actin_3.2	F02	SYBR	Actin	Unkn-405			22.2321	22.1708	0.11908					60
	Actin_3.2	F03	SYBR	Actin	Unkn-405			22.2468	22.1708	0.11908					60
	Actin_3.2	G01	SYBR	Actin	Unkn-406			21.8144	21.8328	0.0446169					60
	Actin_3.2	G02	SYBR	Actin	Unkn-406			21.8004	21.8328	0.0446169					60
	Actin_3.2	G03	SYBR	Actin	Unkn-406			21.8837	21.8328	0.0446169					60
	Actin_3.2	H01	SYBR	Actin	Unkn-407			18.7967	18.8749	0.0709861					60
	Actin_3.2	H02	SYBR	Actin	Unkn-407			18.893	18.8749	0.0709861					60
	Actin_3.2	H03	SYBR	Actin	Unkn-407			18.9351	18.8749	0.0709861					60
	Actin_3.2	A04	SYBR	Actin	Unkn-408			21.6624	21.9092	0.241158					60
	Actin_3.2	A05	SYBR	Actin	Unkn-408			22.1443	21.9092	0.241158					60
	Actin_3.2	A06	SYBR	Actin	Unkn-408			21.921	21.9092	0.241158					60
	Actin_3.2	B04	SYBR	Actin	Unkn-409			21.6681	21.851	0.15913					60
	Actin_3.2	B05	SYBR	Actin	Unkn-409			21.958	21.851	0.15913					60
	Actin_3.2	B06	SYBR	Actin	Unkn-409			21.9268	21.851	0.15913					60
	Actin_3.2	C04	SYBR	Actin	Unkn-410			22.4093	22.569	0.146668					60
	Actin_3.2	C05	SYBR	Actin	Unkn-410			22.6003	22.569	0.146668					60
	Actin_3.2	C06	SYBR	Actin	Unkn-410			22.6976	22.569	0.146668					60
	Actin_3.2	D04	SYBR	Actin	Unkn-411			17.8437	18.0075	0.144881					60
	Actin_3.2	D05	SYBR	Actin	Unkn-411			18.119	18.0075	0.144881					60
	Actin_3.2	D06	SYBR	Actin	Unkn-411			18.0598	18.0075	0.144881					60
	Actin_3.2	E04	SYBR	Actin	Unkn-412			19.2589	19.4757	0.199118					60
	Actin_3.2	E05	SYBR	Actin	Unkn-412			19.6505	19.4757	0.199118					60
	Actin_3.2	E06	SYBR	Actin	Unkn-412			19.5177	19.4757	0.199118					60
	Actin_3.2	F04	SYBR	Actin	Unkn-413			19.5317	19.7348	0.177764					60
	Actin_3.2	F05	SYBR	Actin	Unkn-413			19.8103	19.7348	0.177764					60
	Actin_3.2	F06	SYBR	Actin	Unkn-413			19.8623	19.7348	0.177764					60
	Actin_3.2	G04	SYBR	Actin	Unkn-414			21.2629	21.7003	0.539557					60
	Actin_3.2	G05	SYBR	Actin	Unkn-414			21.5348	21.7003	0.539557					60
	Actin_3.2	G06	SYBR	Actin	Unkn-414			22.3032	21.7003	0.539557					60
	Actin_3.2	H04	SYBR	Actin	Unkn-415			17.1735	17.313	0.121678					60
	Actin_3.2	H05	SYBR	Actin	Unkn-415			17.3973	17.313	0.121678					60
	Actin_3.2	H06	SYBR	Actin	Unkn-415			17.3682	17.313	0.121678					60
	Actin_3.2	A07	SYBR	Actin	Unkn-416			18.7876	18.8938	0.103955					60
	Actin_3.2	A08	SYBR	Actin	Unkn-416			18.8985	18.8938	0.103955					60
	Actin_3.2	A09	SYBR	Actin	Unkn-416			18.9953	18.8938	0.103955					60
	Actin_3.2	B07	SYBR	Actin	Unkn-417			17.7594	17.9297	0.161942					60
	Actin_3.2	B08	SYBR	Actin	Unkn-417			18.0817	17.9297	0.161942					60
	Actin_3.2	B09	SYBR	Actin	Unkn-417			17.948	17.9297	0.161942					60
	Actin_3.2	C07	SYBR	Actin	Unkn-418			17.0611	17.1627	0.117678					60
	Actin_3.2	C08	SYBR	Actin	Unkn-418			17.1354	17.1627	0.117678					60
	Actin_3.2	C09	SYBR	Actin	Unkn-418			17.2917	17.1627	0.117678					60
	Actin_3.2	D07	SYBR	Actin	Unkn-419			18.2604	18.3959	0.122147					60
	Actin_3.2	D08	SYBR	Actin	Unkn-419			18.4976	18.3959	0.122147					60
	Actin_3.2	D09	SYBR	Actin	Unkn-419			18.4297	18.3959	0.122147					60
	Actin_3.2	E07	SYBR	Actin	Unkn-420			19.5821	19.8401	0.224235					60
	Actin_3.2	E08	SYBR	Actin	Unkn-420			19.9494	19.8401	0.224235					60
	Actin_3.2	E09	SYBR	Actin	Unkn-420			19.9886	19.8401	0.224235					60
	Actin_3.2	F07	SYBR	Actin	Unkn-421			17.39	17.4323	0.0430295					60
	Actin_3.2	F08	SYBR	Actin	Unkn-421			17.4761	17.4323	0.0430295					60
	Actin_3.2	F09	SYBR	Actin	Unkn-421			17.4309	17.4323	0.0430295					60
	Actin_3.2	G07	SYBR	Actin	Unkn-422			19.439	19.5996	0.140692					60
	Actin_3.2	G08	SYBR	Actin	Unkn-422			19.6589	19.5996	0.140692					60
	Actin_3.2	G09	SYBR	Actin	Unkn-422			19.701	19.5996	0.140692					60
	Actin_3.2	H07	SYBR	Actin	Unkn-423			21.7442	21.9461	0.178746					60
	Actin_3.2	H08	SYBR	Actin	Unkn-423			22.01	21.9461	0.178746					60
	Actin_3.2	H09	SYBR	Actin	Unkn-423			22.0842	21.9461	0.178746					60
	Actin_3.2	A10	SYBR	Actin	Unkn-424			22.366	22.4038	0.0770065					60
	Actin_3.2	A11	SYBR	Actin	Unkn-424			22.353	22.4038	0.0770065					60
	Actin_3.2	A12	SYBR	Actin	Unkn-424			22.4924	22.4038	0.0770065					60
	Actin_3.2	B10	SYBR	Actin	Unkn-425			32.4462	32.492	0.2345					60
	Actin_3.2	B11	SYBR	Actin	Unkn-425			32.2838	32.492	0.2345					60
	Actin_3.2	B12	SYBR	Actin	Unkn-425			32.746	32.492	0.2345					60
	Actin_3.2	C10	SYBR	Actin	Unkn-426			22.4243	22.5903	0.188126					60
	Actin_3.2	C11	SYBR	Actin	Unkn-426			22.5518	22.5903	0.188126					60
	Actin_3.2	C12	SYBR	Actin	Unkn-426			22.7946	22.5903	0.188126					60
	Actin_3.2	D10	SYBR	Actin	Unkn-427			20.2525	20.4204	0.176846					60
	Actin_3.2	D11	SYBR	Actin	Unkn-427			20.4037	20.4204	0.176846					60
	Actin_3.2	D12	SYBR	Actin	Unkn-427			20.605	20.4204	0.176846					60
	Actin_3.2	E10	SYBR	Actin	Unkn-428			21.9928	22.2456	0.221081					60
	Actin_3.2	E11	SYBR	Actin	Unkn-428			22.403	22.2456	0.221081					60
	Actin_3.2	E12	SYBR	Actin	Unkn-428			22.3409	22.2456	0.221081					60
	Actin_3.2	F10	SYBR	Actin	Unkn-429			22.6143	22.8945	0.254595					60
	Actin_3.2	F11	SYBR	Actin	Unkn-429			22.9577	22.8945	0.254595					60
	Actin_3.2	F12	SYBR	Actin	Unkn-429			23.1115	22.8945	0.254595					60
	Actin_3.2	G10	SYBR	Actin	Unkn-430			22.1692	22.3851	0.188076					60
	Actin_3.2	G11	SYBR	Actin	Unkn-430			22.4727	22.3851	0.188076					60
	Actin_3.2	G12	SYBR	Actin	Unkn-430			22.5134	22.3851	0.188076					60
	Actin_1.1	A01	SYBR	Actin	Unkn-844			18.1656	17.8858	0.246908					60
	Actin_1.1	A02	SYBR	Actin	Unkn-844			17.6988	17.8858	0.246908					60
	Actin_1.1	A03	SYBR	Actin	Unkn-844			17.7928	17.8858	0.246908					60
	Actin_1.1	B01	SYBR	Actin	Unkn-845			19.6044	19.7985	0.204503					60
	Actin_1.1	B02	SYBR	Actin	Unkn-845			19.7792	19.7985	0.204503					60
	Actin_1.1	B03	SYBR	Actin	Unkn-845			20.012	19.7985	0.204503					60
	Actin_1.1	C01	SYBR	Actin	Unkn-846			17.1884	17.2951	0.111048					60
	Actin_1.1	C02	SYBR	Actin	Unkn-846			17.2869	17.2951	0.111048					60
	Actin_1.1	C03	SYBR	Actin	Unkn-846			17.4101	17.2951	0.111048					60
	Actin_1.1	D01	SYBR	Actin	Unkn-847			17.3441	17.4144	0.0616017					60
	Actin_1.1	D02	SYBR	Actin	Unkn-847			17.4395	17.4144	0.0616017					60
	Actin_1.1	D03	SYBR	Actin	Unkn-847			17.4594	17.4144	0.0616017					60
	Actin_1.1	E01	SYBR	Actin	Unkn-848			16.164	16.2877	0.165951					60
	Actin_1.1	E02	SYBR	Actin	Unkn-848			16.223	16.2877	0.165951					60
	Actin_1.1	E03	SYBR	Actin	Unkn-848			16.4763	16.2877	0.165951					60
	Actin_1.1	F01	SYBR	Actin	Unkn-849			15.2612	15.4271	0.160402					60
	Actin_1.1	F02	SYBR	Actin	Unkn-849			15.4386	15.4271	0.160402					60
	Actin_1.1	F03	SYBR	Actin	Unkn-849			15.5814	15.4271	0.160402					60
	Actin_1.1	G01	SYBR	Actin	Unkn-850			15.3415	15.3941	0.0455644					60
	Actin_1.1	G02	SYBR	Actin	Unkn-850			15.4176	15.3941	0.0455644					60
	Actin_1.1	G03	SYBR	Actin	Unkn-850			15.423	15.3941	0.0455644					60
	Actin_1.1	H01	SYBR	Actin	Unkn-851			16.3885	16.4787	0.0826071					60
	Actin_1.1	H02	SYBR	Actin	Unkn-851			16.4969	16.4787	0.0826071					60
	Actin_1.1	H03	SYBR	Actin	Unkn-851			16.5507	16.4787	0.0826071					60
	Actin_1.1	A04	SYBR	Actin	Unkn-852			16.255	16.4357	0.167872					60
	Actin_1.1	A05	SYBR	Actin	Unkn-852			16.4653	16.4357	0.167872					60
	Actin_1.1	A06	SYBR	Actin	Unkn-852			16.5868	16.4357	0.167872					60
	Actin_1.1	B04	SYBR	Actin	Unkn-853			17.568	17.718	0.187644					60
	Actin_1.1	B05	SYBR	Actin	Unkn-853			17.6575	17.718	0.187644					60
	Actin_1.1	B06	SYBR	Actin	Unkn-853			17.9284	17.718	0.187644					60
	Actin_1.1	C04	SYBR	Actin	Unkn-854			15.0789	15.2561	0.183933					60
	Actin_1.1	C05	SYBR	Actin	Unkn-854			15.2433	15.2561	0.183933					60
	Actin_1.1	C06	SYBR	Actin	Unkn-854			15.4461	15.2561	0.183933					60
	Actin_1.1	D04	SYBR	Actin	Unkn-855			14.8586	15.0278	0.149833					60
	Actin_1.1	D05	SYBR	Actin	Unkn-855			15.0811	15.0278	0.149833					60
	Actin_1.1	D06	SYBR	Actin	Unkn-855			15.1437	15.0278	0.149833					60
	Actin_1.1	E04	SYBR	Actin	Unkn-856			16.1803	16.4798	0.310717					60
	Actin_1.1	E05	SYBR	Actin	Unkn-856			16.8006	16.4798	0.310717					60
	Actin_1.1	E06	SYBR	Actin	Unkn-856			16.4585	16.4798	0.310717					60
	Actin_1.1	F04	SYBR	Actin	Unkn-857			15.5481	15.7882	0.208646					60
	Actin_1.1	F05	SYBR	Actin	Unkn-857			15.8913	15.7882	0.208646					60
	Actin_1.1	F06	SYBR	Actin	Unkn-857			15.9253	15.7882	0.208646					60
	Actin_1.1	G04	SYBR	Actin	Unkn-858			17.6306	17.838	0.18043					60
	Actin_1.1	G05	SYBR	Actin	Unkn-858			17.9589	17.838	0.18043					60
	Actin_1.1	G06	SYBR	Actin	Unkn-858			17.9245	17.838	0.18043					60
	Actin_1.1	H04	SYBR	Actin	Unkn-859			17.4634	17.6974	0.212554					60
	Actin_1.1	H05	SYBR	Actin	Unkn-859			17.8784	17.6974	0.212554					60
	Actin_1.1	H06	SYBR	Actin	Unkn-859			17.7504	17.6974	0.212554					60
	Actin_1.1	A07	SYBR	Actin	Unkn-860			15.9232	16.0625	0.121041					60
	Actin_1.1	A08	SYBR	Actin	Unkn-860			16.1422	16.0625	0.121041					60
	Actin_1.1	A09	SYBR	Actin	Unkn-860			16.122	16.0625	0.121041					60
	Actin_1.1	B07	SYBR	Actin	Unkn-861			15.2925	15.59	0.257805					60
	Actin_1.1	B08	SYBR	Actin	Unkn-861			15.7465	15.59	0.257805					60
	Actin_1.1	B09	SYBR	Actin	Unkn-861			15.7311	15.59	0.257805					60
	Actin_1.1	C07	SYBR	Actin	Unkn-862			16.3619	16.5484	0.181786					60
	Actin_1.1	C08	SYBR	Actin	Unkn-862			16.5584	16.5484	0.181786					60
	Actin_1.1	C09	SYBR	Actin	Unkn-862			16.7251	16.5484	0.181786					60
	Actin_1.1	D07	SYBR	Actin	Unkn-863			15.6831	16.0301	0.302358					60
	Actin_1.1	D08	SYBR	Actin	Unkn-863			16.1703	16.0301	0.302358					60
	Actin_1.1	D09	SYBR	Actin	Unkn-863			16.2369	16.0301	0.302358					60
	Actin_1.1	E07	SYBR	Actin	Unkn-864			16.2973	16.5835	0.251308					60
	Actin_1.1	E08	SYBR	Actin	Unkn-864			16.6851	16.5835	0.251308					60
	Actin_1.1	E09	SYBR	Actin	Unkn-864			16.768	16.5835	0.251308					60
	Actin_1.1	F07	SYBR	Actin	Unkn-865			15.367	15.5775	0.182985					60
	Actin_1.1	F08	SYBR	Actin	Unkn-865			15.6667	15.5775	0.182985					60
	Actin_1.1	F09	SYBR	Actin	Unkn-865			15.6988	15.5775	0.182985					60
	Actin_1.1	G07	SYBR	Actin	Unkn-866			16.3557	16.5967	0.238908					60
	Actin_1.1	G08	SYBR	Actin	Unkn-866			16.6008	16.5967	0.238908					60
	Actin_1.1	G09	SYBR	Actin	Unkn-866			16.8335	16.5967	0.238908					60
	Actin_1.1	H07	SYBR	Actin	Unkn-867			15.6196	15.8105	0.165452					60
	Actin_1.1	H08	SYBR	Actin	Unkn-867			15.9015	15.8105	0.165452					60
	Actin_1.1	H09	SYBR	Actin	Unkn-867			15.9106	15.8105	0.165452					60
	Actin_1.1	A10	SYBR	Actin	Unkn-868			18.33	18.2978	0.0527234					60
	Actin_1.1	A11	SYBR	Actin	Unkn-868			18.3264	18.2978	0.0527234					60
	Actin_1.1	A12	SYBR	Actin	Unkn-868			18.2369	18.2978	0.0527234					60
	Actin_1.1	B10	SYBR	Actin	Unkn-869			17.8726	18.0834	0.183721					60
	Actin_1.1	B11	SYBR	Actin	Unkn-869			18.2095	18.0834	0.183721					60
	Actin_1.1	B12	SYBR	Actin	Unkn-869			18.1681	18.0834	0.183721					60
	Actin_1.1	C10	SYBR	Actin	Unkn-870			17.3737	17.604	0.256528					60
	Actin_1.1	C11	SYBR	Actin	Unkn-870			17.5578	17.604	0.256528					60
	Actin_1.1	C12	SYBR	Actin	Unkn-870			17.8805	17.604	0.256528					60
	Actin_1.1	D10	SYBR	Actin	Unkn-871			16.4341	16.6207	0.210124					60
	Actin_1.1	D11	SYBR	Actin	Unkn-871			16.5797	16.6207	0.210124					60
	Actin_1.1	D12	SYBR	Actin	Unkn-871			16.8483	16.6207	0.210124					60
	Actin_1.1	E10	SYBR	Actin	Unkn-872			16.3846	16.7435	0.314563					60
	Actin_1.1	E11	SYBR	Actin	Unkn-872			16.8745	16.7435	0.314563					60
	Actin_1.1	E12	SYBR	Actin	Unkn-872			16.9714	16.7435	0.314563					60
	Actin_1.1	F10	SYBR	Actin	Unkn-873			15.9769	16.2192	0.214401					60
	Actin_1.1	F11	SYBR	Actin	Unkn-873			16.2966	16.2192	0.214401					60
	Actin_1.1	F12	SYBR	Actin	Unkn-873			16.3842	16.2192	0.214401					60
	Actin_2.1	A07	SYBR	Actin	Unkn-874			23.3787	22.2792	0.954571					60
	Actin_2.1	A08	SYBR	Actin	Unkn-874			21.6624	22.2792	0.954571					60
	Actin_2.1	A09	SYBR	Actin	Unkn-874			21.7965	22.2792	0.954571					60
	Actin_2.1	B07	SYBR	Actin	Unkn-875			15.7097	15.7781	0.350259					60
	Actin_2.1	B08	SYBR	Actin	Unkn-875			16.1575	15.7781	0.350259					60
	Actin_2.1	B09	SYBR	Actin	Unkn-875			15.4671	15.7781	0.350259					60
	Actin_2.1	A01	SYBR	Actin	Unkn-876			19.4892	19.7526	0.241114					60
	Actin_2.1	A02	SYBR	Actin	Unkn-876			19.8062	19.7526	0.241114					60
	Actin_2.1	A03	SYBR	Actin	Unkn-876			19.9624	19.7526	0.241114					60
	Actin_2.1	B01	SYBR	Actin	Unkn-877			18.2422	18.3934	0.131005					60
	Actin_2.1	B02	SYBR	Actin	Unkn-877			18.4645	18.3934	0.131005					60
	Actin_2.1	B03	SYBR	Actin	Unkn-877			18.4735	18.3934	0.131005					60
	Actin_2.1	C01	SYBR	Actin	Unkn-878			20.3326	20.5126	0.155948					60
	Actin_2.1	C02	SYBR	Actin	Unkn-878			20.6065	20.5126	0.155948					60
	Actin_2.1	C03	SYBR	Actin	Unkn-878			20.5987	20.5126	0.155948					60
	Actin_2.1	D01	SYBR	Actin	Unkn-879			17.4496	18.0969	0.560518					60
	Actin_2.1	D02	SYBR	Actin	Unkn-879			18.4178	18.0969	0.560518					60
	Actin_2.1	D03	SYBR	Actin	Unkn-879			18.4232	18.0969	0.560518					60
	Actin_2.1	E01	SYBR	Actin	Unkn-880			20.6752	22.316	1.42113					60
	Actin_2.1	E02	SYBR	Actin	Unkn-880			23.1156	22.316	1.42113					60
	Actin_2.1	E03	SYBR	Actin	Unkn-880			23.1572	22.316	1.42113					60
	Actin_2.1	F01	SYBR	Actin	Unkn-881			20.3741	22.3681	1.72772					60
	Actin_2.1	F02	SYBR	Actin	Unkn-881			23.4195	22.3681	1.72772					60
	Actin_2.1	F03	SYBR	Actin	Unkn-881			23.3107	22.3681	1.72772					60
	Actin_2.1	G01	SYBR	Actin	Unkn-882			20.196	20.8992	1.2102					60
	Actin_2.1	G02	SYBR	Actin	Unkn-882			20.205	20.8992	1.2102					60
	Actin_2.1	G03	SYBR	Actin	Unkn-882			22.2967	20.8992	1.2102					60
	Actin_2.1	H01	SYBR	Actin	Unkn-883			20.0682	20.7715	1.13196					60
	Actin_2.1	H02	SYBR	Actin	Unkn-883			20.169	20.7715	1.13196					60
	Actin_2.1	H03	SYBR	Actin	Unkn-883			22.0773	20.7715	1.13196					60
	Actin_2.1	A04	SYBR	Actin	Unkn-884			23.0881	23.1883	0.160067					60
	Actin_2.1	A05	SYBR	Actin	Unkn-884			23.1039	23.1883	0.160067					60
	Actin_2.1	A06	SYBR	Actin	Unkn-884			23.3729	23.1883	0.160067					60
	Actin_2.1	B04	SYBR	Actin	Unkn-885			20.2894	20.3696	0.0917266					60
	Actin_2.1	B05	SYBR	Actin	Unkn-885			20.3497	20.3696	0.0917266					60
	Actin_2.1	B06	SYBR	Actin	Unkn-885			20.4696	20.3696	0.0917266					60
	Actin_2.1	C04	SYBR	Actin	Unkn-886			24.222	24.3285	0.160556					60
	Actin_2.1	C05	SYBR	Actin	Unkn-886			24.2503	24.3285	0.160556					60
	Actin_2.1	C06	SYBR	Actin	Unkn-886			24.5132	24.3285	0.160556					60
	Actin_2.1	D04	SYBR	Actin	Unkn-887			23.9964	24.1339	0.13449					60
	Actin_2.1	D05	SYBR	Actin	Unkn-887			24.1402	24.1339	0.13449					60
	Actin_2.1	D06	SYBR	Actin	Unkn-887			24.2652	24.1339	0.13449					60
	Actin_2.1	E04	SYBR	Actin	Unkn-888			23.0346	22.9265	0.195821					60
	Actin_2.1	E05	SYBR	Actin	Unkn-888			22.7004	22.9265	0.195821					60
	Actin_2.1	E06	SYBR	Actin	Unkn-888			23.0444	22.9265	0.195821					60
	Actin_2.1	F04	SYBR	Actin	Unkn-889			24.1913	24.3775	0.171513					60
	Actin_2.1	F05	SYBR	Actin	Unkn-889			24.5289	24.3775	0.171513					60
	Actin_2.1	F06	SYBR	Actin	Unkn-889			24.4124	24.3775	0.171513					60
	Actin_2.1	G04	SYBR	Actin	Unkn-890			27.1395	26.9092	0.430884					60
	Actin_2.1	G05	SYBR	Actin	Unkn-890			26.4121	26.9092	0.430884					60
	Actin_2.1	G06	SYBR	Actin	Unkn-890			27.1761	26.9092	0.430884					60
	Actin_2.1	H04	SYBR	Actin	Unkn-891			23.6712	23.7205	0.0426928					60
	Actin_2.1	H05	SYBR	Actin	Unkn-891			23.7459	23.7205	0.0426928					60
	Actin_2.1	H06	SYBR	Actin	Unkn-891			23.7443	23.7205	0.0426928					60
										blank
	DWV_1.1	H10	SYBR	DWV	NTC				0	0			0	0	60
	DWV_1.1	H11	SYBR	DWV	NTC				0	0			0	0	60
	DWV_1.1	H12	SYBR	DWV	NTC			35.9729	35.9729	0				0	60
	DWV_1.2	H10	SYBR	DWV	NTC				0	0			0	0	60
	DWV_1.2	H11	SYBR	DWV	NTC				0	0			0	0	60
	DWV_1.2	H12	SYBR	DWV	NTC				0	0			0	0	60
	DWV_2.1	H10	SYBR	DWV	NTC				0	0			0	0	60
	DWV_2.1	H11	SYBR	DWV	NTC				0	0			0	0	60
	DWV_2.1	H12	SYBR	DWV	NTC				0	0			0	0	60
	DWV_2.2	H10	SYBR	DWV	NTC				0	0			0	0	60
	DWV_2.2	H11	SYBR	DWV	NTC				0	0			0	0	60
	DWV_2.2	H12	SYBR	DWV	NTC			36.6529	36.6529	0				0	60
	DWV_3.2	H10	SYBR	DWV	NTC				0	0			0	0	60
	DWV_3.2	H11	SYBR	DWV	NTC				0	0			0	0	60
	DWV_3.2	H12	SYBR	DWV	NTC				0	0			0	0	60
	DWV_1.1	G10	SYBR	DWV	Pos Ctrl			12.3655	12.3655	0				0	60
	DWV_1.1	G11	SYBR	DWV	Pos Ctrl			12.7725	12.7725	0				0	60
	DWV_1.1	G12	SYBR	DWV	Pos Ctrl			13.1761	13.1761	0				0	60
	DWV_2.1	G10	SYBR	DWV	Pos Ctrl			13.1375	13.1375	0				0	60
	DWV_2.1	G11	SYBR	DWV	Pos Ctrl			13.1376	13.1376	0				0	60
	DWV_2.1	G12	SYBR	DWV	Pos Ctrl			13.4004	13.4004	0				0	60
	DWV_1.2	A01	SYBR	DWV	Unkn-327			33.5327	32.5129	0.980412					60
	DWV_1.2	A02	SYBR	DWV	Unkn-327			32.4286	32.5129	0.980412					60
	DWV_1.2	A03	SYBR	DWV	Unkn-327			31.5773	32.5129	0.980412					60
	DWV_1.2	B01	SYBR	DWV	Unkn-328			29.9419	30.0023	0.392592					60
	DWV_1.2	B02	SYBR	DWV	Unkn-328			29.6433	30.0023	0.392592					60
	DWV_1.2	B03	SYBR	DWV	Unkn-328			30.4215	30.0023	0.392592					60
	DWV_1.2	C01	SYBR	DWV	Unkn-329			29.2784	29.2418	0.179908					60
	DWV_1.2	C02	SYBR	DWV	Unkn-329			29.0464	29.2418	0.179908					60
	DWV_1.2	C03	SYBR	DWV	Unkn-329			29.4005	29.2418	0.179908					60
	DWV_1.2	D01	SYBR	DWV	Unkn-330			31.2984	31.5159	0.253589					60
	DWV_1.2	D02	SYBR	DWV	Unkn-330			31.4549	31.5159	0.253589					60
	DWV_1.2	D03	SYBR	DWV	Unkn-330			31.7944	31.5159	0.253589					60
	DWV_1.2	E01	SYBR	DWV	Unkn-331			28.679	28.883	0.183948					60
	DWV_1.2	E02	SYBR	DWV	Unkn-331			29.0362	28.883	0.183948					60
	DWV_1.2	E03	SYBR	DWV	Unkn-331			28.9339	28.883	0.183948					60
	DWV_1.2	F01	SYBR	DWV	Unkn-332			30.9711	31.0091	0.54266					60
	DWV_1.2	F02	SYBR	DWV	Unkn-332			31.5698	31.0091	0.54266					60
	DWV_1.2	F03	SYBR	DWV	Unkn-332			30.4865	31.0091	0.54266					60
	DWV_1.2	G01	SYBR	DWV	Unkn-333			31.5816	31.3162	0.231204					60
	DWV_1.2	G02	SYBR	DWV	Unkn-333			31.2091	31.3162	0.231204					60
	DWV_1.2	G03	SYBR	DWV	Unkn-333			31.158	31.3162	0.231204					60
	DWV_1.2	H01	SYBR	DWV	Unkn-334			28.2854	28.4794	0.169154					60
	DWV_1.2	H02	SYBR	DWV	Unkn-334			28.5959	28.4794	0.169154					60
	DWV_1.2	H03	SYBR	DWV	Unkn-334			28.557	28.4794	0.169154					60
	DWV_1.2	A04	SYBR	DWV	Unkn-335			31.4766	31.3133	0.154607					60
	DWV_1.2	A05	SYBR	DWV	Unkn-335			31.1693	31.3133	0.154607					60
	DWV_1.2	A06	SYBR	DWV	Unkn-335			31.2939	31.3133	0.154607					60
	DWV_1.2	C04	SYBR	DWV	Unkn-337			31.983	32.6111	0.648496					60
	DWV_1.2	C05	SYBR	DWV	Unkn-337			32.5721	32.6111	0.648496					60
	DWV_1.2	C06	SYBR	DWV	Unkn-337			33.2783	32.6111	0.648496					60
	DWV_1.2	D04	SYBR	DWV	Unkn-338			34.1815	33.9412	1.51994					60
	DWV_1.2	D05	SYBR	DWV	Unkn-338			32.3154	33.9412	1.51994					60
	DWV_1.2	D06	SYBR	DWV	Unkn-338			35.3267	33.9412	1.51994					60
	DWV_1.2	E04	SYBR	DWV	Unkn-339			33.9024	33.654	0.215209					60
	DWV_1.2	E05	SYBR	DWV	Unkn-339			33.5342	33.654	0.215209					60
	DWV_1.2	E06	SYBR	DWV	Unkn-339			33.5253	33.654	0.215209					60
	DWV_1.2	F04	SYBR	DWV	Unkn-340			33.3048	33.6882	0.74805					60
	DWV_1.2	F05	SYBR	DWV	Unkn-340			33.2095	33.6882	0.74805					60
	DWV_1.2	F06	SYBR	DWV	Unkn-340			34.5502	33.6882	0.74805					60
	DWV_1.2	G04	SYBR	DWV	Unkn-341			33.6614	34.0354	0.379506					60
	DWV_1.2	G05	SYBR	DWV	Unkn-341			34.0247	34.0354	0.379506					60
	DWV_1.2	G06	SYBR	DWV	Unkn-341			34.4202	34.0354	0.379506					60
	DWV_1.2	H04	SYBR	DWV	Unkn-342			22.2103	22.2842	0.0678521					60
	DWV_1.2	H05	SYBR	DWV	Unkn-342			22.2986	22.2842	0.0678521					60
	DWV_1.2	H06	SYBR	DWV	Unkn-342			22.3437	22.2842	0.0678521					60
	DWV_1.2	A07	SYBR	DWV	Unkn-343			31.1973	31.041	0.178156					60
	DWV_1.2	A08	SYBR	DWV	Unkn-343			31.0786	31.041	0.178156					60
	DWV_1.2	A09	SYBR	DWV	Unkn-343			30.847	31.041	0.178156					60
	DWV_1.2	B07	SYBR	DWV	Unkn-344			31.2525	31.1257	0.118183					60
	DWV_1.2	B08	SYBR	DWV	Unkn-344			31.106	31.1257	0.118183					60
	DWV_1.2	B09	SYBR	DWV	Unkn-344			31.0186	31.1257	0.118183					60
	DWV_1.2	C07	SYBR	DWV	Unkn-345			30.4147	30.6304	0.216039					60
	DWV_1.2	C08	SYBR	DWV	Unkn-345			30.8467	30.6304	0.216039					60
	DWV_1.2	C09	SYBR	DWV	Unkn-345			30.6298	30.6304	0.216039					60
	DWV_1.2	D07	SYBR	DWV	Unkn-346			34.3518	34.9872	1.01796					60
	DWV_1.2	D08	SYBR	DWV	Unkn-346			36.1613	34.9872	1.01796					60
	DWV_1.2	D09	SYBR	DWV	Unkn-346			34.4485	34.9872	1.01796					60
	DWV_1.2	E07	SYBR	DWV	Unkn-347			30.7826	31.3402	0.501221					60
	DWV_1.2	E08	SYBR	DWV	Unkn-347			31.4847	31.3402	0.501221					60
	DWV_1.2	E09	SYBR	DWV	Unkn-347			31.7532	31.3402	0.501221					60
	DWV_1.2	F07	SYBR	DWV	Unkn-348			32.0318	33.0478	1.07026					60
	DWV_1.2	F08	SYBR	DWV	Unkn-348			32.9463	33.0478	1.07026					60
	DWV_1.2	F09	SYBR	DWV	Unkn-348			34.1651	33.0478	1.07026					60
	DWV_1.2	G07	SYBR	DWV	Unkn-349			32.906	32.7489	0.853967					60
	DWV_1.2	G08	SYBR	DWV	Unkn-349			33.5134	32.7489	0.853967					60
	DWV_1.2	G09	SYBR	DWV	Unkn-349			31.8273	32.7489	0.853967					60
	DWV_1.2	H07	SYBR	DWV	Unkn-350			32.3403	32.9182	1.16126					60
	DWV_1.2	H08	SYBR	DWV	Unkn-350			32.1593	32.9182	1.16126					60
	DWV_1.2	H09	SYBR	DWV	Unkn-350			34.255	32.9182	1.16126					60
	DWV_1.2	A10	SYBR	DWV	Unkn-351			34.9115	34.4708	0.382391					60
	DWV_1.2	A11	SYBR	DWV	Unkn-351			34.2742	34.4708	0.382391					60
	DWV_1.2	A12	SYBR	DWV	Unkn-351			34.2267	34.4708	0.382391					60
	DWV_1.2	B10	SYBR	DWV	Unkn-352			34.2733	34.1338	0.268546					60
	DWV_1.2	B11	SYBR	DWV	Unkn-352			33.8242	34.1338	0.268546					60
	DWV_1.2	B12	SYBR	DWV	Unkn-352			34.3039	34.1338	0.268546					60
	DWV_1.2	C10	SYBR	DWV	Unkn-353			34.0674	33.3745	0.601139					60
	DWV_1.2	C11	SYBR	DWV	Unkn-353			33.0632	33.3745	0.601139					60
	DWV_1.2	C12	SYBR	DWV	Unkn-353			32.9928	33.3745	0.601139					60
	DWV_1.2	D10	SYBR	DWV	Unkn-354			32.4492	32.5163	0.291925					60
	DWV_1.2	D11	SYBR	DWV	Unkn-354			32.8359	32.5163	0.291925					60
	DWV_1.2	D12	SYBR	DWV	Unkn-354			32.2637	32.5163	0.291925					60
	DWV_1.2	E10	SYBR	DWV	Unkn-355			34.1412	34.0786	0.409251					60
	DWV_1.2	E11	SYBR	DWV	Unkn-355			33.6417	34.0786	0.409251					60
	DWV_1.2	E12	SYBR	DWV	Unkn-355			34.453	34.0786	0.409251					60
	DWV_1.2	F10	SYBR	DWV	Unkn-356			34.4519	34.4574	0.313363					60
	DWV_1.2	F11	SYBR	DWV	Unkn-356			34.1468	34.4574	0.313363					60
	DWV_1.2	F12	SYBR	DWV	Unkn-356			34.7735	34.4574	0.313363					60
	DWV_1.2	G10	SYBR	DWV	Unkn-357			34.4305	34.104	0.394699					60
	DWV_1.2	G11	SYBR	DWV	Unkn-357			33.6653	34.104	0.394699					60
	DWV_1.2	G12	SYBR	DWV	Unkn-357			34.2161	34.104	0.394699					60
	DWV_2.2	A01	SYBR	DWV	Unkn-358			35.086	35.1616	0.623665					60
	DWV_2.2	A02	SYBR	DWV	Unkn-358			35.8196	35.1616	0.623665					60
	DWV_2.2	A03	SYBR	DWV	Unkn-358			34.5791	35.1616	0.623665					60
	DWV_2.2	B01	SYBR	DWV	Unkn-359			33.954	33.2407	0.813931					60
	DWV_2.2	B02	SYBR	DWV	Unkn-359			33.4138	33.2407	0.813931					60
	DWV_2.2	B03	SYBR	DWV	Unkn-359			32.3541	33.2407	0.813931					60
	DWV_2.2	C01	SYBR	DWV	Unkn-360			32.6031	32.5741	0.117762					60
	DWV_2.2	C02	SYBR	DWV	Unkn-360			32.6748	32.5741	0.117762					60
	DWV_2.2	C03	SYBR	DWV	Unkn-360			32.4446	32.5741	0.117762					60
	DWV_2.2	D01	SYBR	DWV	Unkn-361			32.8135	33.0794	0.301764					60
	DWV_2.2	D02	SYBR	DWV	Unkn-361			33.0173	33.0794	0.301764					60
	DWV_2.2	D03	SYBR	DWV	Unkn-361			33.4073	33.0794	0.301764					60
	DWV_2.2	E01	SYBR	DWV	Unkn-362			32.0705	33.0319	0.842051					60
	DWV_2.2	E02	SYBR	DWV	Unkn-362			33.3868	33.0319	0.842051					60
	DWV_2.2	E03	SYBR	DWV	Unkn-362			33.6384	33.0319	0.842051					60
	DWV_2.2	F01	SYBR	DWV	Unkn-363			33.931	33.2461	0.94674					60
	DWV_2.2	F02	SYBR	DWV	Unkn-363			32.1658	33.2461	0.94674					60
	DWV_2.2	F03	SYBR	DWV	Unkn-363			33.6417	33.2461	0.94674					60
	DWV_2.2	G01	SYBR	DWV	Unkn-364			31.3151	30.9033	0.359786					60
	DWV_2.2	G02	SYBR	DWV	Unkn-364			30.6499	30.9033	0.359786					60
	DWV_2.2	G03	SYBR	DWV	Unkn-364			30.745	30.9033	0.359786					60
	DWV_2.2	H01	SYBR	DWV	Unkn-365			32.121	32.4645	0.370313					60
	DWV_2.2	H02	SYBR	DWV	Unkn-365			32.8568	32.4645	0.370313					60
	DWV_2.2	H03	SYBR	DWV	Unkn-365			32.4157	32.4645	0.370313					60
	DWV_2.2	A04	SYBR	DWV	Unkn-366			32.3734	33.0425	0.586974					60
	DWV_2.2	A05	SYBR	DWV	Unkn-366			33.4707	33.0425	0.586974					60
	DWV_2.2	A06	SYBR	DWV	Unkn-366			33.2835	33.0425	0.586974					60
	DWV_2.2	B04	SYBR	DWV	Unkn-367			33.1821	33.2982	0.947766					60
	DWV_2.2	B05	SYBR	DWV	Unkn-367			34.2986	33.2982	0.947766					60
	DWV_2.2	B06	SYBR	DWV	Unkn-367			32.4138	33.2982	0.947766					60
	DWV_2.2	C04	SYBR	DWV	Unkn-368			32.605	31.944	0.573342					60
	DWV_2.2	C05	SYBR	DWV	Unkn-368			31.6461	31.944	0.573342					60
	DWV_2.2	C06	SYBR	DWV	Unkn-368			31.5809	31.944	0.573342					60
	DWV_2.2	D04	SYBR	DWV	Unkn-369			31.8497	32.4908	0.783581					60
	DWV_2.2	D05	SYBR	DWV	Unkn-369			33.3643	32.4908	0.783581					60
	DWV_2.2	D06	SYBR	DWV	Unkn-369			32.2583	32.4908	0.783581					60
	DWV_2.2	E04	SYBR	DWV	Unkn-370			31.7142	31.8309	0.3837					60
	DWV_2.2	E05	SYBR	DWV	Unkn-370			32.2594	31.8309	0.3837					60
	DWV_2.2	E06	SYBR	DWV	Unkn-370			31.5191	31.8309	0.3837					60
	DWV_2.2	F04	SYBR	DWV	Unkn-371			32.0969	32.6785	0.583232					60
	DWV_2.2	F05	SYBR	DWV	Unkn-371			32.6752	32.6785	0.583232					60
	DWV_2.2	F06	SYBR	DWV	Unkn-371			33.2634	32.6785	0.583232					60
	DWV_2.2	G04	SYBR	DWV	Unkn-372			30.8969	30.9771	0.0729871					60
	DWV_2.2	G05	SYBR	DWV	Unkn-372			30.9949	30.9771	0.0729871					60
	DWV_2.2	G06	SYBR	DWV	Unkn-372			31.0395	30.9771	0.0729871					60
	DWV_2.2	H04	SYBR	DWV	Unkn-373				0	0			0	0	60
	DWV_2.2	H05	SYBR	DWV	Unkn-373			34.2505	34.6823	0.610692					60
	DWV_2.2	H06	SYBR	DWV	Unkn-373			35.1141	34.6823	0.610692					60
	DWV_2.2	A07	SYBR	DWV	Unkn-374			34.0759	33.6334	0.38979					60
	DWV_2.2	A08	SYBR	DWV	Unkn-374			33.3408	33.6334	0.38979					60
	DWV_2.2	A09	SYBR	DWV	Unkn-374			33.4836	33.6334	0.38979					60
	DWV_2.2	B07	SYBR	DWV	Unkn-387			32.8006	33.9909	1.0597					60
	DWV_2.2	B08	SYBR	DWV	Unkn-387			34.3404	33.9909	1.0597					60
	DWV_2.2	B09	SYBR	DWV	Unkn-387			34.8317	33.9909	1.0597					60
	DWV_2.2	C07	SYBR	DWV	Unkn-388			34.7538	35.3734	0.670425					60
	DWV_2.2	C08	SYBR	DWV	Unkn-388			35.2813	35.3734	0.670425					60
	DWV_2.2	C09	SYBR	DWV	Unkn-388			36.0851	35.3734	0.670425					60
	DWV_2.2	D07	SYBR	DWV	Unkn-389			33.7871	35.1349	1.9061					60
	DWV_2.2	D08	SYBR	DWV	Unkn-389				0	0			0	0	60
	DWV_2.2	D09	SYBR	DWV	Unkn-389			36.4827	35.1349	1.9061					60
	DWV_2.2	E07	SYBR	DWV	Unkn-390			33.405	33.3548	0.209253					60
	DWV_2.2	E08	SYBR	DWV	Unkn-390			33.1249	33.3548	0.209253					60
	DWV_2.2	E09	SYBR	DWV	Unkn-390			33.5343	33.3548	0.209253					60
	DWV_2.2	F07	SYBR	DWV	Unkn-391			35.545	34.9778	0.802046					60
	DWV_2.2	F08	SYBR	DWV	Unkn-391				0	0			0	0	60
	DWV_2.2	F09	SYBR	DWV	Unkn-391			34.4107	34.9778	0.802046					60
	DWV_2.2	G07	SYBR	DWV	Unkn-392			34.007	34.1972	0.907598					60
	DWV_2.2	G08	SYBR	DWV	Unkn-392			35.1848	34.1972	0.907598					60
	DWV_2.2	G09	SYBR	DWV	Unkn-392			33.3998	34.1972	0.907598					60
	DWV_2.2	H07	SYBR	DWV	Unkn-393			34.3594	35.2731	0.807083					60
	DWV_2.2	H08	SYBR	DWV	Unkn-393			35.5709	35.2731	0.807083					60
	DWV_2.2	H09	SYBR	DWV	Unkn-393			35.8889	35.2731	0.807083					60
	DWV_2.2	A10	SYBR	DWV	Unkn-394			37.0884	39.3787	2.40044					60
	DWV_2.2	A11	SYBR	DWV	Unkn-394			41.8759	39.3787	2.40044					60
	DWV_2.2	A12	SYBR	DWV	Unkn-394			39.1719	39.3787	2.40044					60
	DWV_2.2	B10	SYBR	DWV	Unkn-395			39.553	38.6065	2.45788					60
	DWV_2.2	B11	SYBR	DWV	Unkn-395			40.4505	38.6065	2.45788					60
	DWV_2.2	B12	SYBR	DWV	Unkn-395			35.8161	38.6065	2.45788					60
	DWV_2.2	C10	SYBR	DWV	Unkn-396			35.1864	34.3559	1.17444					60
	DWV_2.2	C11	SYBR	DWV	Unkn-396			33.5255	34.3559	1.17444					60
	DWV_2.2	C12	SYBR	DWV	Unkn-396				0	0			0	0	60
	DWV_2.2	D10	SYBR	DWV	Unkn-397			33.4335	34.1838	1.06107					60
	DWV_2.2	D11	SYBR	DWV	Unkn-397			34.9341	34.1838	1.06107					60
	DWV_2.2	D12	SYBR	DWV	Unkn-397				0	0			0	0	60
	DWV_2.2	G10	SYBR	DWV	Unkn-397.1				0	0			0	0	60
	DWV_2.2	G11	SYBR	DWV	Unkn-397.1				0	0			0	0	60
	DWV_2.2	G12	SYBR	DWV	Unkn-397.1				0	0			0	0	60
	DWV_2.2	E10	SYBR	DWV	Unkn-398			35.1962	35.2766	0.113803					60
	DWV_2.2	E11	SYBR	DWV	Unkn-398			35.3571	35.2766	0.113803					60
	DWV_2.2	E12	SYBR	DWV	Unkn-398				0	0			0	0	60
	DWV_2.2	F10	SYBR	DWV	Unkn-399			33.3062	34.2363	1.31538					60
	DWV_2.2	F11	SYBR	DWV	Unkn-399				0	0			0	0	60
	DWV_2.2	F12	SYBR	DWV	Unkn-399			35.1664	34.2363	1.31538					60
	DWV_3.2	A01	SYBR	DWV	Unkn-400			37.2606	36.2928	0.843618					60
	DWV_3.2	A02	SYBR	DWV	Unkn-400			35.713	36.2928	0.843618					60
	DWV_3.2	A03	SYBR	DWV	Unkn-400			35.9048	36.2928	0.843618					60
	DWV_3.2	B01	SYBR	DWV	Unkn-401			34.0728	33.9932	0.658597					60
	DWV_3.2	B02	SYBR	DWV	Unkn-401			33.2984	33.9932	0.658597					60
	DWV_3.2	B03	SYBR	DWV	Unkn-401			34.6083	33.9932	0.658597					60
	DWV_3.2	C01	SYBR	DWV	Unkn-402				0	0			0	0	60
	DWV_3.2	C02	SYBR	DWV	Unkn-402			35.1104	35.0682	0.0597188					60
	DWV_3.2	C03	SYBR	DWV	Unkn-402			35.026	35.0682	0.0597188					60
	DWV_3.2	D01	SYBR	DWV	Unkn-403			37.2076	36.9473	0.297971					60
	DWV_3.2	D02	SYBR	DWV	Unkn-403			37.0121	36.9473	0.297971					60
	DWV_3.2	D03	SYBR	DWV	Unkn-403			36.6223	36.9473	0.297971					60
	DWV_3.2	E01	SYBR	DWV	Unkn-404			36.1392	36.1392	0				0	60
	DWV_3.2	E02	SYBR	DWV	Unkn-404				0	0			0	0	60
	DWV_3.2	E03	SYBR	DWV	Unkn-404				0	0			0	0	60
	DWV_3.2	F01	SYBR	DWV	Unkn-405				0	0			0	0	60
	DWV_3.2	F02	SYBR	DWV	Unkn-405			35.9505	35.9505	0				0	60
	DWV_3.2	F03	SYBR	DWV	Unkn-405				0	0			0	0	60
	DWV_3.2	G01	SYBR	DWV	Unkn-406			34.7844	37.2576	3.49753					60
	DWV_3.2	G02	SYBR	DWV	Unkn-406				0	0			0	0	60
	DWV_3.2	G03	SYBR	DWV	Unkn-406			39.7307	37.2576	3.49753					60
	DWV_3.2	H01	SYBR	DWV	Unkn-407			36.5645	37.5719	1.42476					60
	DWV_3.2	H02	SYBR	DWV	Unkn-407			38.5794	37.5719	1.42476					60
	DWV_3.2	H03	SYBR	DWV	Unkn-407				0	0			0	0	60
	DWV_3.2	A04	SYBR	DWV	Unkn-408			35.7843	35.4314	0.499095					60
	DWV_3.2	A05	SYBR	DWV	Unkn-408			35.0784	35.4314	0.499095					60
	DWV_3.2	A06	SYBR	DWV	Unkn-408				0	0			0	0	60
	DWV_3.2	B04	SYBR	DWV	Unkn-409				0	0			0	0	60
	DWV_3.2	B05	SYBR	DWV	Unkn-409			35.3659	35.4258	0.0847078					60
	DWV_3.2	B06	SYBR	DWV	Unkn-409			35.4857	35.4258	0.0847078					60
	DWV_3.2	C04	SYBR	DWV	Unkn-410				0	0			0	0	60
	DWV_3.2	C05	SYBR	DWV	Unkn-410			35.6655	35.6655	0				0	60
	DWV_3.2	C06	SYBR	DWV	Unkn-410				0	0			0	0	60
	DWV_3.2	D04	SYBR	DWV	Unkn-411			32.0603	31.8621	0.594099					60
	DWV_3.2	D05	SYBR	DWV	Unkn-411			31.1942	31.8621	0.594099					60
	DWV_3.2	D06	SYBR	DWV	Unkn-411			32.3317	31.8621	0.594099					60
	DWV_3.2	E04	SYBR	DWV	Unkn-412			32.0879	32.4123	0.324295					60
	DWV_3.2	E05	SYBR	DWV	Unkn-412			32.7365	32.4123	0.324295					60
	DWV_3.2	E06	SYBR	DWV	Unkn-412			32.4125	32.4123	0.324295					60
	DWV_3.2	F04	SYBR	DWV	Unkn-413			31.9246	32.5122	0.509013					60
	DWV_3.2	F05	SYBR	DWV	Unkn-413			32.8187	32.5122	0.509013					60
	DWV_3.2	F06	SYBR	DWV	Unkn-413			32.7932	32.5122	0.509013					60
	DWV_3.2	G04	SYBR	DWV	Unkn-414			31.7137	31.4339	0.325675					60
	DWV_3.2	G05	SYBR	DWV	Unkn-414			31.5115	31.4339	0.325675					60
	DWV_3.2	G06	SYBR	DWV	Unkn-414			31.0764	31.4339	0.325675					60
	DWV_3.2	H04	SYBR	DWV	Unkn-415			31.4261	31.3869	0.313351					60
	DWV_3.2	H05	SYBR	DWV	Unkn-415			31.0557	31.3869	0.313351					60
	DWV_3.2	H06	SYBR	DWV	Unkn-415			31.6787	31.3869	0.313351					60
	DWV_3.2	A07	SYBR	DWV	Unkn-416			10.4556	10.4772	0.0716173					60
	DWV_3.2	A08	SYBR	DWV	Unkn-416			10.5571	10.4772	0.0716173					60
	DWV_3.2	A09	SYBR	DWV	Unkn-416			10.4188	10.4772	0.0716173					60
	DWV_3.2	B07	SYBR	DWV	Unkn-417			27.9174	27.7214	0.177507					60
	DWV_3.2	B08	SYBR	DWV	Unkn-417			27.6753	27.7214	0.177507					60
	DWV_3.2	B09	SYBR	DWV	Unkn-417			27.5714	27.7214	0.177507					60
	DWV_3.2	C07	SYBR	DWV	Unkn-418			9.16685	9.07092	0.128633					60
	DWV_3.2	C08	SYBR	DWV	Unkn-418			8.92475	9.07092	0.128633					60
	DWV_3.2	C09	SYBR	DWV	Unkn-418			9.12115	9.07092	0.128633					60
	DWV_3.2	D07	SYBR	DWV	Unkn-419			21.6222	21.5979	0.0305999					60
	DWV_3.2	D08	SYBR	DWV	Unkn-419			21.6081	21.5979	0.0305999					60
	DWV_3.2	D09	SYBR	DWV	Unkn-419			21.5635	21.5979	0.0305999					60
	DWV_3.2	E07	SYBR	DWV	Unkn-420			29.874	30.193	0.292894					60
	DWV_3.2	E08	SYBR	DWV	Unkn-420			30.4499	30.193	0.292894					60
	DWV_3.2	E09	SYBR	DWV	Unkn-420			30.255	30.193	0.292894					60
	DWV_3.2	F07	SYBR	DWV	Unkn-421			27.3844	27.5556	0.221986					60
	DWV_3.2	F08	SYBR	DWV	Unkn-421			27.8064	27.5556	0.221986					60
	DWV_3.2	F09	SYBR	DWV	Unkn-421			27.4759	27.5556	0.221986					60
	DWV_3.2	G07	SYBR	DWV	Unkn-422			29.1671	29.3651	0.197007					60
	DWV_3.2	G08	SYBR	DWV	Unkn-422			29.5611	29.3651	0.197007					60
	DWV_3.2	G09	SYBR	DWV	Unkn-422			29.367	29.3651	0.197007					60
	DWV_3.2	H07	SYBR	DWV	Unkn-423			28.5577	28.9049	0.300808					60
	DWV_3.2	H08	SYBR	DWV	Unkn-423			29.0698	28.9049	0.300808					60
	DWV_3.2	H09	SYBR	DWV	Unkn-423			29.0871	28.9049	0.300808					60
	DWV_3.2	A10	SYBR	DWV	Unkn-424			30.6522	31.0185	0.322874					60
	DWV_3.2	A11	SYBR	DWV	Unkn-424			31.1415	31.0185	0.322874					60
	DWV_3.2	A12	SYBR	DWV	Unkn-424			31.2617	31.0185	0.322874					60
	DWV_3.2	B10	SYBR	DWV	Unkn-425			30.7078	31.0144	0.322888					60
	DWV_3.2	B11	SYBR	DWV	Unkn-425			31.3514	31.0144	0.322888					60
	DWV_3.2	B12	SYBR	DWV	Unkn-425			30.9839	31.0144	0.322888					60
	DWV_3.2	C10	SYBR	DWV	Unkn-426			29.5157	29.9112	0.342549					60
	DWV_3.2	C11	SYBR	DWV	Unkn-426			30.103	29.9112	0.342549					60
	DWV_3.2	C12	SYBR	DWV	Unkn-426			30.1148	29.9112	0.342549					60
	DWV_3.2	D10	SYBR	DWV	Unkn-427			29.1918	29.6552	0.44655					60
	DWV_3.2	D11	SYBR	DWV	Unkn-427			29.6911	29.6552	0.44655					60
	DWV_3.2	D12	SYBR	DWV	Unkn-427			30.0828	29.6552	0.44655					60
	DWV_3.2	E10	SYBR	DWV	Unkn-428			30.5241	31.0628	0.481814					60
	DWV_3.2	E11	SYBR	DWV	Unkn-428			31.2118	31.0628	0.481814					60
	DWV_3.2	E12	SYBR	DWV	Unkn-428			31.4526	31.0628	0.481814					60
	DWV_3.2	F10	SYBR	DWV	Unkn-429			28.9826	29.305	0.401626					60
	DWV_3.2	F11	SYBR	DWV	Unkn-429			29.1776	29.305	0.401626					60
	DWV_3.2	F12	SYBR	DWV	Unkn-429			29.7549	29.305	0.401626					60
	DWV_3.2	G10	SYBR	DWV	Unkn-430			30.223	30.6684	0.38913					60
	DWV_3.2	G11	SYBR	DWV	Unkn-430			30.8399	30.6684	0.38913					60
	DWV_3.2	G12	SYBR	DWV	Unkn-430			30.9423	30.6684	0.38913					60
	DWV_1.1	A01	SYBR	DWV	Unkn-844			26.8905	27.252	0.450997					60
	DWV_1.1	A02	SYBR	DWV	Unkn-844			27.7574	27.252	0.450997					60
	DWV_1.1	A03	SYBR	DWV	Unkn-844			27.1081	27.252	0.450997					60
	DWV_1.1	B01	SYBR	DWV	Unkn-845			31.7525	31.3035	0.54419					60
	DWV_1.1	B02	SYBR	DWV	Unkn-845			30.6983	31.3035	0.54419					60
	DWV_1.1	B03	SYBR	DWV	Unkn-845			31.4598	31.3035	0.54419					60
	DWV_1.1	C01	SYBR	DWV	Unkn-846			30.475	30.397	0.108338					60
	DWV_1.1	C02	SYBR	DWV	Unkn-846			30.2733	30.397	0.108338					60
	DWV_1.1	C03	SYBR	DWV	Unkn-846			30.4427	30.397	0.108338					60
	DWV_1.1	D01	SYBR	DWV	Unkn-847			31.7805	31.6075	0.172711					60
	DWV_1.1	D02	SYBR	DWV	Unkn-847			31.4351	31.6075	0.172711					60
	DWV_1.1	D03	SYBR	DWV	Unkn-847			31.6068	31.6075	0.172711					60
	DWV_1.1	E01	SYBR	DWV	Unkn-848			32.773	33.2849	0.444712					60
	DWV_1.1	E02	SYBR	DWV	Unkn-848			33.5753	33.2849	0.444712					60
	DWV_1.1	E03	SYBR	DWV	Unkn-848			33.5065	33.2849	0.444712					60
	DWV_1.1	F01	SYBR	DWV	Unkn-849			35.7177	35.2147	1.45168					60
	DWV_1.1	F02	SYBR	DWV	Unkn-849			36.3481	35.2147	1.45168					60
	DWV_1.1	F03	SYBR	DWV	Unkn-849			33.5785	35.2147	1.45168					60
	DWV_1.1	G01	SYBR	DWV	Unkn-850			31.7636	31.8134	0.266946					60
	DWV_1.1	G02	SYBR	DWV	Unkn-850			32.1018	31.8134	0.266946					60
	DWV_1.1	G03	SYBR	DWV	Unkn-850			31.575	31.8134	0.266946					60
	DWV_1.1	H01	SYBR	DWV	Unkn-851			25.5997	25.7712	0.183777					60
	DWV_1.1	H02	SYBR	DWV	Unkn-851			25.7487	25.7712	0.183777					60
	DWV_1.1	H03	SYBR	DWV	Unkn-851			25.9652	25.7712	0.183777					60
	DWV_1.1	A04	SYBR	DWV	Unkn-852			29.7076	29.8542	0.140363					60
	DWV_1.1	A05	SYBR	DWV	Unkn-852			29.8675	29.8542	0.140363					60
	DWV_1.1	A06	SYBR	DWV	Unkn-852			29.9874	29.8542	0.140363					60
	DWV_1.1	B04	SYBR	DWV	Unkn-853			34.0681	34.5051	1.42218					60
	DWV_1.1	B05	SYBR	DWV	Unkn-853			33.3526	34.5051	1.42218					60
	DWV_1.1	B06	SYBR	DWV	Unkn-853			36.0945	34.5051	1.42218					60
	DWV_1.1	C04	SYBR	DWV	Unkn-854			32.6783	32.6501	0.141493					60
	DWV_1.1	C05	SYBR	DWV	Unkn-854			32.4966	32.6501	0.141493					60
	DWV_1.1	C06	SYBR	DWV	Unkn-854			32.7753	32.6501	0.141493					60
	DWV_1.1	D04	SYBR	DWV	Unkn-855			30.663	30.6615	0.145783					60
	DWV_1.1	D05	SYBR	DWV	Unkn-855			30.515	30.6615	0.145783					60
	DWV_1.1	D06	SYBR	DWV	Unkn-855			30.8065	30.6615	0.145783					60
	DWV_1.1	E04	SYBR	DWV	Unkn-856			32.0363	32.0587	0.0194006					60
	DWV_1.1	E05	SYBR	DWV	Unkn-856			32.0684	32.0587	0.0194006					60
	DWV_1.1	E06	SYBR	DWV	Unkn-856			32.0713	32.0587	0.0194006					60
	DWV_1.1	F04	SYBR	DWV	Unkn-857			31.4114	31.5955	0.583879					60
	DWV_1.1	F05	SYBR	DWV	Unkn-857			32.2492	31.5955	0.583879					60
	DWV_1.1	F06	SYBR	DWV	Unkn-857			31.1259	31.5955	0.583879					60
	DWV_1.1	G04	SYBR	DWV	Unkn-858			30.5777	30.7059	0.227672					60
	DWV_1.1	G05	SYBR	DWV	Unkn-858			30.9688	30.7059	0.227672					60
	DWV_1.1	G06	SYBR	DWV	Unkn-858			30.5713	30.7059	0.227672					60
	DWV_1.1	H04	SYBR	DWV	Unkn-859				0	0			0	0	60
	DWV_1.1	H05	SYBR	DWV	Unkn-859			32.7646	33.0345	0.381716					60
	DWV_1.1	H06	SYBR	DWV	Unkn-859			33.3045	33.0345	0.381716					60
	DWV_1.1	A07	SYBR	DWV	Unkn-860			32.115	32.4007	0.320491					60
	DWV_1.1	A08	SYBR	DWV	Unkn-860			32.7473	32.4007	0.320491					60
	DWV_1.1	A09	SYBR	DWV	Unkn-860			32.3399	32.4007	0.320491					60
	DWV_1.1	B07	SYBR	DWV	Unkn-861			32.1242	32.0602	0.332503					60
	DWV_1.1	B08	SYBR	DWV	Unkn-861			31.7004	32.0602	0.332503					60
	DWV_1.1	B09	SYBR	DWV	Unkn-861			32.3561	32.0602	0.332503					60
	DWV_1.1	C07	SYBR	DWV	Unkn-862			31.7644	32.166	0.419263					60
	DWV_1.1	C08	SYBR	DWV	Unkn-862			32.6009	32.166	0.419263					60
	DWV_1.1	C09	SYBR	DWV	Unkn-862			32.1326	32.166	0.419263					60
	DWV_1.1	D07	SYBR	DWV	Unkn-863			31.3527	32.1359	0.698075					60
	DWV_1.1	D08	SYBR	DWV	Unkn-863			32.6925	32.1359	0.698075					60
	DWV_1.1	D09	SYBR	DWV	Unkn-863			32.3626	32.1359	0.698075					60
	DWV_1.1	E07	SYBR	DWV	Unkn-864			34.585	34.8564	0.383887					60
	DWV_1.1	E08	SYBR	DWV	Unkn-864				0	0			0	0	60
	DWV_1.1	E09	SYBR	DWV	Unkn-864			35.1279	34.8564	0.383887					60
	DWV_1.1	F07	SYBR	DWV	Unkn-865			29.3175	29.5218	0.177181					60
	DWV_1.1	F08	SYBR	DWV	Unkn-865			29.6143	29.5218	0.177181					60
	DWV_1.1	F09	SYBR	DWV	Unkn-865			29.6335	29.5218	0.177181					60
	DWV_1.1	G07	SYBR	DWV	Unkn-866			27.6526	27.9301	0.262533					60
	DWV_1.1	G08	SYBR	DWV	Unkn-866			28.1746	27.9301	0.262533					60
	DWV_1.1	G09	SYBR	DWV	Unkn-866			27.9632	27.9301	0.262533					60
	DWV_1.1	H07	SYBR	DWV	Unkn-867			29.3367	29.4104	0.214805					60
	DWV_1.1	H08	SYBR	DWV	Unkn-867			29.6524	29.4104	0.214805					60
	DWV_1.1	H09	SYBR	DWV	Unkn-867			29.2422	29.4104	0.214805					60
	DWV_1.1	A10	SYBR	DWV	Unkn-868			31.3571	31.4394	0.68932					60
	DWV_1.1	A11	SYBR	DWV	Unkn-868			30.7949	31.4394	0.68932					60
	DWV_1.1	A12	SYBR	DWV	Unkn-868			32.1661	31.4394	0.68932					60
	DWV_1.1	B10	SYBR	DWV	Unkn-869			33.4114	33.221	0.303765					60
	DWV_1.1	B11	SYBR	DWV	Unkn-869			32.8707	33.221	0.303765					60
	DWV_1.1	B12	SYBR	DWV	Unkn-869			33.3809	33.221	0.303765					60
	DWV_1.1	C10	SYBR	DWV	Unkn-870			31.0496	32.2251	1.38825					60
	DWV_1.1	C11	SYBR	DWV	Unkn-870			31.869	32.2251	1.38825					60
	DWV_1.1	C12	SYBR	DWV	Unkn-870			33.7567	32.2251	1.38825					60
	DWV_1.1	D10	SYBR	DWV	Unkn-871			32.5232	32.5174	0.319484					60
	DWV_1.1	D11	SYBR	DWV	Unkn-871			32.195	32.5174	0.319484					60
	DWV_1.1	D12	SYBR	DWV	Unkn-871			32.8339	32.5174	0.319484					60
	DWV_1.1	E10	SYBR	DWV	Unkn-872			31.1701	31.5961	0.707011					60
	DWV_1.1	E11	SYBR	DWV	Unkn-872			31.206	31.5961	0.707011					60
	DWV_1.1	E12	SYBR	DWV	Unkn-872			32.4122	31.5961	0.707011					60
	DWV_1.1	F10	SYBR	DWV	Unkn-873			31.4604	31.9195	0.457699					60
	DWV_1.1	F11	SYBR	DWV	Unkn-873			31.9225	31.9195	0.457699					60
	DWV_1.1	F12	SYBR	DWV	Unkn-873			32.3758	31.9195	0.457699					60
	DWV_2.1	A07	SYBR	DWV	Unkn-874			34.2766	34.4688	0.905828					60
	DWV_2.1	A08	SYBR	DWV	Unkn-874			33.6745	34.4688	0.905828					60
	DWV_2.1	A09	SYBR	DWV	Unkn-874			35.4553	34.4688	0.905828					60
	DWV_2.1	B07	SYBR	DWV	Unkn-875			27.2542	27.2211	0.121887					60
	DWV_2.1	B08	SYBR	DWV	Unkn-875			27.0861	27.2211	0.121887					60
	DWV_2.1	B09	SYBR	DWV	Unkn-875			27.3231	27.2211	0.121887					60
	DWV_2.1	A01	SYBR	DWV	Unkn-876			30.7509	30.9908	0.301898					60
	DWV_2.1	A02	SYBR	DWV	Unkn-876			30.8918	30.9908	0.301898					60
	DWV_2.1	A03	SYBR	DWV	Unkn-876			31.3298	30.9908	0.301898					60
	DWV_2.1	B01	SYBR	DWV	Unkn-877			31.2642	31.0338	0.202242					60
	DWV_2.1	B02	SYBR	DWV	Unkn-877			30.8856	31.0338	0.202242					60
	DWV_2.1	B03	SYBR	DWV	Unkn-877			30.9515	31.0338	0.202242					60
	DWV_2.1	C01	SYBR	DWV	Unkn-878			21.4429	21.5181	0.0653976					60
	DWV_2.1	C02	SYBR	DWV	Unkn-878			21.5497	21.5181	0.0653976					60
	DWV_2.1	C03	SYBR	DWV	Unkn-878			21.5618	21.5181	0.0653976					60
	DWV_2.1	D01	SYBR	DWV	Unkn-879			30.1225	30.1466	0.190113					60
	DWV_2.1	D02	SYBR	DWV	Unkn-879			30.3476	30.1466	0.190113					60
	DWV_2.1	D03	SYBR	DWV	Unkn-879			29.9696	30.1466	0.190113					60
	DWV_2.1	E01	SYBR	DWV	Unkn-880			32.1089	31.8573	0.464666					60
	DWV_2.1	E02	SYBR	DWV	Unkn-880			32.142	31.8573	0.464666					60
	DWV_2.1	E03	SYBR	DWV	Unkn-880			31.3211	31.8573	0.464666					60
	DWV_2.1	F01	SYBR	DWV	Unkn-881			25.547	25.6287	0.0770608					60
	DWV_2.1	F02	SYBR	DWV	Unkn-881			25.6391	25.6287	0.0770608					60
	DWV_2.1	F03	SYBR	DWV	Unkn-881			25.7001	25.6287	0.0770608					60
	DWV_2.1	G01	SYBR	DWV	Unkn-882			31.3096	31.661	0.517736					60
	DWV_2.1	G02	SYBR	DWV	Unkn-882			31.4178	31.661	0.517736					60
	DWV_2.1	G03	SYBR	DWV	Unkn-882			32.2555	31.661	0.517736					60
	DWV_2.1	H01	SYBR	DWV	Unkn-883			32.2137	32.2455	0.23038					60
	DWV_2.1	H02	SYBR	DWV	Unkn-883			32.0327	32.2455	0.23038					60
	DWV_2.1	H03	SYBR	DWV	Unkn-883			32.4902	32.2455	0.23038					60
	DWV_2.1	A04	SYBR	DWV	Unkn-884			31.1099	31.4761	0.359086					60
	DWV_2.1	A05	SYBR	DWV	Unkn-884			31.8276	31.4761	0.359086					60
	DWV_2.1	A06	SYBR	DWV	Unkn-884			31.4908	31.4761	0.359086					60
	DWV_2.1	B04	SYBR	DWV	Unkn-885			32.7376	33.5446	0.938859					60
	DWV_2.1	B05	SYBR	DWV	Unkn-885			33.3212	33.5446	0.938859					60
	DWV_2.1	B06	SYBR	DWV	Unkn-885			34.575	33.5446	0.938859					60
	DWV_2.1	C04	SYBR	DWV	Unkn-886			25.8291	25.9994	0.147907					60
	DWV_2.1	C05	SYBR	DWV	Unkn-886			26.0741	25.9994	0.147907					60
	DWV_2.1	C06	SYBR	DWV	Unkn-886			26.0951	25.9994	0.147907					60
	DWV_2.1	D04	SYBR	DWV	Unkn-887			29.1087	29.3046	0.169952					60
	DWV_2.1	D05	SYBR	DWV	Unkn-887			29.4131	29.3046	0.169952					60
	DWV_2.1	D06	SYBR	DWV	Unkn-887			29.3919	29.3046	0.169952					60
	DWV_2.1	E04	SYBR	DWV	Unkn-888			27.3547	27.6537	0.265765					60
	DWV_2.1	E05	SYBR	DWV	Unkn-888			27.7438	27.6537	0.265765					60
	DWV_2.1	E06	SYBR	DWV	Unkn-888			27.8628	27.6537	0.265765					60
	DWV_2.1	F04	SYBR	DWV	Unkn-889			8.00163	8.25053	0.217322					60
	DWV_2.1	F05	SYBR	DWV	Unkn-889			8.40265	8.25053	0.217322					60
	DWV_2.1	F06	SYBR	DWV	Unkn-889			8.34731	8.25053	0.217322					60
	DWV_2.1	G04	SYBR	DWV	Unkn-890			22.5223	22.761	0.206815					60
	DWV_2.1	G05	SYBR	DWV	Unkn-890			22.887	22.761	0.206815					60
	DWV_2.1	G06	SYBR	DWV	Unkn-890			22.8738	22.761	0.206815					60
	DWV_2.1	H04	SYBR	DWV	Unkn-891			28.6213	28.8018	0.227102					60
	DWV_2.1	H05	SYBR	DWV	Unkn-891			28.7273	28.8018	0.227102					60
	DWV_2.1	H06	SYBR	DWV	Unkn-891			29.0568	28.8018	0.227102					60
										blank
	KB_1.1	H10	SYBR	KB	NTC			39.6524	39.6524	0				0	60
	KB_1.1	H11	SYBR	KB	NTC			39.0677	39.0677	0				0	60
	KB_1.1	H12	SYBR	KB	NTC			37.2156	37.2156	0				0	60
	KB_2.1	H10	SYBR	KB	NTC			40.0596	40.0596	0				0	60
	KB_2.1	H11	SYBR	KB	NTC			38.8124	38.8124	0				0	60
	KB_2.1	H12	SYBR	KB	NTC			36.1638	36.1638	0				0	60
	KB_1.1	A01	SYBR	KB	Unkn-844			39.3946	38.4765	1.39355					60
	KB_1.1	A02	SYBR	KB	Unkn-844			36.873	38.4765	1.39355					60
	KB_1.1	A03	SYBR	KB	Unkn-844			39.1618	38.4765	1.39355					60
	KB_1.1	B01	SYBR	KB	Unkn-845			38.6697	36.5781	1.87816					60
	KB_1.1	B02	SYBR	KB	Unkn-845			35.0358	36.5781	1.87816					60
	KB_1.1	B03	SYBR	KB	Unkn-845			36.0289	36.5781	1.87816					60
	KB_1.1	C01	SYBR	KB	Unkn-846			39.8837	38.8833	1.48407					60
	KB_1.1	C02	SYBR	KB	Unkn-846			37.1782	38.8833	1.48407					60
	KB_1.1	C03	SYBR	KB	Unkn-846			39.5881	38.8833	1.48407					60
	KB_1.1	D01	SYBR	KB	Unkn-847			37.4997	35.7239	1.53879					60
	KB_1.1	D02	SYBR	KB	Unkn-847			34.7839	35.7239	1.53879					60
	KB_1.1	D03	SYBR	KB	Unkn-847			34.8882	35.7239	1.53879					60
	KB_1.1	E01	SYBR	KB	Unkn-848			40.8111	39.0402	2.38515					60
	KB_1.1	E02	SYBR	KB	Unkn-848			36.328	39.0402	2.38515					60
	KB_1.1	E03	SYBR	KB	Unkn-848			39.9814	39.0402	2.38515					60
	KB_1.1	F01	SYBR	KB	Unkn-849			43.8545	37.9887	5.16537					60
	KB_1.1	F02	SYBR	KB	Unkn-849			35.9914	37.9887	5.16537					60
	KB_1.1	F03	SYBR	KB	Unkn-849			34.1203	37.9887	5.16537					60
	KB_1.1	G01	SYBR	KB	Unkn-850			39.1012	37.2671	2.14537					60
	KB_1.1	G02	SYBR	KB	Unkn-850			34.908	37.2671	2.14537					60
	KB_1.1	G03	SYBR	KB	Unkn-850			37.7922	37.2671	2.14537					60
	KB_1.1	H01	SYBR	KB	Unkn-851				0	0			0	0	60
	KB_1.1	H02	SYBR	KB	Unkn-851			38.2476	36.9358	1.85518					60
	KB_1.1	H03	SYBR	KB	Unkn-851			35.624	36.9358	1.85518					60
	KB_1.1	A04	SYBR	KB	Unkn-852			35.8357	36.5356	1.36349					60
	KB_1.1	A05	SYBR	KB	Unkn-852			38.1069	36.5356	1.36349					60
	KB_1.1	A06	SYBR	KB	Unkn-852			35.6642	36.5356	1.36349					60
	KB_1.1	B04	SYBR	KB	Unkn-853			38.186	37.9135	2.37151					60
	KB_1.1	B05	SYBR	KB	Unkn-853			35.4175	37.9135	2.37151					60
	KB_1.1	B06	SYBR	KB	Unkn-853			40.137	37.9135	2.37151					60
	KB_1.1	C04	SYBR	KB	Unkn-854			37.1283	37.9377	2.74535					60
	KB_1.1	C05	SYBR	KB	Unkn-854			35.6881	37.9377	2.74535					60
	KB_1.1	C06	SYBR	KB	Unkn-854			40.9968	37.9377	2.74535					60
	KB_1.1	D04	SYBR	KB	Unkn-855			41.8405	40.8911	1.88424					60
	KB_1.1	D05	SYBR	KB	Unkn-855			38.721	40.8911	1.88424					60
	KB_1.1	D06	SYBR	KB	Unkn-855			42.1118	40.8911	1.88424					60
	KB_1.1	E04	SYBR	KB	Unkn-856			38.647	40.8407	2.22918					60
	KB_1.1	E05	SYBR	KB	Unkn-856			40.7711	40.8407	2.22918					60
	KB_1.1	E06	SYBR	KB	Unkn-856			43.1038	40.8407	2.22918					60
	KB_1.1	F04	SYBR	KB	Unkn-857			37.4518	37.1349	0.842857					60
	KB_1.1	F05	SYBR	KB	Unkn-857			37.7734	37.1349	0.842857					60
	KB_1.1	F06	SYBR	KB	Unkn-857			36.1796	37.1349	0.842857					60
	KB_1.1	G04	SYBR	KB	Unkn-858			39.4822	38.6576	2.46444					60
	KB_1.1	G05	SYBR	KB	Unkn-858			35.8866	38.6576	2.46444					60
	KB_1.1	G06	SYBR	KB	Unkn-858			40.6039	38.6576	2.46444					60
	KB_1.1	H04	SYBR	KB	Unkn-859			40.4894	38.9712	1.80354					60
	KB_1.1	H05	SYBR	KB	Unkn-859			39.4467	38.9712	1.80354					60
	KB_1.1	H06	SYBR	KB	Unkn-859			36.9776	38.9712	1.80354					60
	KB_1.1	A07	SYBR	KB	Unkn-860			37.9744	37.2822	1.35495					60
	KB_1.1	A08	SYBR	KB	Unkn-860			35.7209	37.2822	1.35495					60
	KB_1.1	A09	SYBR	KB	Unkn-860			38.1511	37.2822	1.35495					60
	KB_1.1	B07	SYBR	KB	Unkn-861			37.2289	38.279	1.5667					60
	KB_1.1	B08	SYBR	KB	Unkn-861			37.5284	38.279	1.5667					60
	KB_1.1	B09	SYBR	KB	Unkn-861			40.0798	38.279	1.5667					60
	KB_1.1	C07	SYBR	KB	Unkn-862			37.308	38.4653	2.73953					60
	KB_1.1	C08	SYBR	KB	Unkn-862			41.5936	38.4653	2.73953					60
	KB_1.1	C09	SYBR	KB	Unkn-862			36.4943	38.4653	2.73953					60
	KB_1.1	D07	SYBR	KB	Unkn-863			35.0821	34.7756	0.433455					60
	KB_1.1	D08	SYBR	KB	Unkn-863				0	0			0	0	60
	KB_1.1	D09	SYBR	KB	Unkn-863			34.4691	34.7756	0.433455					60
	KB_1.1	E07	SYBR	KB	Unkn-864			39.4185	38.754	1.51952					60
	KB_1.1	E08	SYBR	KB	Unkn-864			39.8281	38.754	1.51952					60
	KB_1.1	E09	SYBR	KB	Unkn-864			37.0154	38.754	1.51952					60
	KB_1.1	F07	SYBR	KB	Unkn-865			35.6807	36.2577	1.69053					60
	KB_1.1	F08	SYBR	KB	Unkn-865			38.1612	36.2577	1.69053					60
	KB_1.1	F09	SYBR	KB	Unkn-865			34.9313	36.2577	1.69053					60
	KB_1.1	G07	SYBR	KB	Unkn-866			38.29	39.7276	1.25716					60
	KB_1.1	G08	SYBR	KB	Unkn-866			40.2714	39.7276	1.25716					60
	KB_1.1	G09	SYBR	KB	Unkn-866			40.6212	39.7276	1.25716					60
	KB_1.1	H07	SYBR	KB	Unkn-867			41.3891	40.2457	1.05484					60
	KB_1.1	H08	SYBR	KB	Unkn-867			39.3104	40.2457	1.05484					60
	KB_1.1	H09	SYBR	KB	Unkn-867			40.0375	40.2457	1.05484					60
	KB_1.1	A10	SYBR	KB	Unkn-868			36.2863	37.1723	1.34585					60
	KB_1.1	A11	SYBR	KB	Unkn-868			36.5096	37.1723	1.34585					60
	KB_1.1	A12	SYBR	KB	Unkn-868			38.721	37.1723	1.34585					60
	KB_1.1	B10	SYBR	KB	Unkn-869			36.3411	36.7271	1.153					60
	KB_1.1	B11	SYBR	KB	Unkn-869			35.8166	36.7271	1.153					60
	KB_1.1	B12	SYBR	KB	Unkn-869			38.0235	36.7271	1.153					60
	KB_1.1	C10	SYBR	KB	Unkn-870			35.2171	38.1406	3.31543					60
	KB_1.1	C11	SYBR	KB	Unkn-870			41.7429	38.1406	3.31543					60
	KB_1.1	C12	SYBR	KB	Unkn-870			37.4619	38.1406	3.31543					60
	KB_1.1	D10	SYBR	KB	Unkn-871			40.4533	38.7671	1.88821					60
	KB_1.1	D11	SYBR	KB	Unkn-871			36.727	38.7671	1.88821					60
	KB_1.1	D12	SYBR	KB	Unkn-871			39.121	38.7671	1.88821					60
	KB_1.1	E10	SYBR	KB	Unkn-872			38.3419	37.572	1.35471					60
	KB_1.1	E11	SYBR	KB	Unkn-872			36.0078	37.572	1.35471					60
	KB_1.1	E12	SYBR	KB	Unkn-872			38.3664	37.572	1.35471					60
	KB_1.1	F10	SYBR	KB	Unkn-873			37.8263	36.8444	0.8608					60
	KB_1.1	F11	SYBR	KB	Unkn-873			36.2198	36.8444	0.8608					60
	KB_1.1	F12	SYBR	KB	Unkn-873			36.487	36.8444	0.8608					60
	KB_2.1	A07	SYBR	KB	Unkn-874			36.1602	37.8303	2.02944					60
	KB_2.1	A08	SYBR	KB	Unkn-874			40.089	37.8303	2.02944					60
	KB_2.1	A09	SYBR	KB	Unkn-874			37.2418	37.8303	2.02944					60
	KB_2.1	B07	SYBR	KB	Unkn-875			35.4781	36.586	1.27564					60
	KB_2.1	B08	SYBR	KB	Unkn-875			37.9806	36.586	1.27564					60
	KB_2.1	B09	SYBR	KB	Unkn-875			36.2994	36.586	1.27564					60
	KB_2.1	A01	SYBR	KB	Unkn-876				0	0			0	0	60
	KB_2.1	A02	SYBR	KB	Unkn-876				0	0			0	0	60
	KB_2.1	A03	SYBR	KB	Unkn-876				0	0			0	0	60
	KB_2.1	B01	SYBR	KB	Unkn-877				0	0			0	0	60
	KB_2.1	B02	SYBR	KB	Unkn-877			36.0298	36.5971	0.802298					60
	KB_2.1	B03	SYBR	KB	Unkn-877			37.1644	36.5971	0.802298					60
	KB_2.1	C01	SYBR	KB	Unkn-878			33.6358	35.7691	1.84775					60
	KB_2.1	C02	SYBR	KB	Unkn-878			36.866	35.7691	1.84775					60
	KB_2.1	C03	SYBR	KB	Unkn-878			36.8056	35.7691	1.84775					60
	KB_2.1	D01	SYBR	KB	Unkn-879				0	0			0	0	60
	KB_2.1	D02	SYBR	KB	Unkn-879			35.2196	35.651	0.610023					60
	KB_2.1	D03	SYBR	KB	Unkn-879			36.0823	35.651	0.610023					60
	KB_2.1	E01	SYBR	KB	Unkn-880			35.8502	35.3107	0.712734					60
	KB_2.1	E02	SYBR	KB	Unkn-880			35.5792	35.3107	0.712734					60
	KB_2.1	E03	SYBR	KB	Unkn-880			34.5027	35.3107	0.712734					60
	KB_2.1	F01	SYBR	KB	Unkn-881			34.6657	35.3691	0.749522					60
	KB_2.1	F02	SYBR	KB	Unkn-881			36.1575	35.3691	0.749522					60
	KB_2.1	F03	SYBR	KB	Unkn-881			35.2842	35.3691	0.749522					60
	KB_2.1	G01	SYBR	KB	Unkn-882			34.3141	34.876	0.590149					60
	KB_2.1	G02	SYBR	KB	Unkn-882			35.4908	34.876	0.590149					60
	KB_2.1	G03	SYBR	KB	Unkn-882			34.823	34.876	0.590149					60
	KB_2.1	H01	SYBR	KB	Unkn-883			37.2899	36.1828	1.83041					60
	KB_2.1	H02	SYBR	KB	Unkn-883			37.1884	36.1828	1.83041					60
	KB_2.1	H03	SYBR	KB	Unkn-883			34.07	36.1828	1.83041					60
	KB_2.1	A04	SYBR	KB	Unkn-884			35.0682	37.114	2.89323					60
	KB_2.1	A05	SYBR	KB	Unkn-884				0	0			0	0	60
	KB_2.1	A06	SYBR	KB	Unkn-884			39.1599	37.114	2.89323					60
	KB_2.1	B04	SYBR	KB	Unkn-885			37.1851	35.6318	1.38016					60
	KB_2.1	B05	SYBR	KB	Unkn-885			34.5466	35.6318	1.38016					60
	KB_2.1	B06	SYBR	KB	Unkn-885			35.1636	35.6318	1.38016					60
	KB_2.1	C04	SYBR	KB	Unkn-886			35.7909	35.634	0.221854					60
	KB_2.1	C05	SYBR	KB	Unkn-886			35.4772	35.634	0.221854					60
	KB_2.1	C06	SYBR	KB	Unkn-886				0	0			0	0	60
	KB_2.1	D04	SYBR	KB	Unkn-887			35.5516	35.7018	0.130669					60
	KB_2.1	D05	SYBR	KB	Unkn-887			35.7886	35.7018	0.130669					60
	KB_2.1	D06	SYBR	KB	Unkn-887			35.7654	35.7018	0.130669					60
	KB_2.1	E04	SYBR	KB	Unkn-888			34.4362	34.4585	0.0315213					60
	KB_2.1	E05	SYBR	KB	Unkn-888				0	0			0	0	60
	KB_2.1	E06	SYBR	KB	Unkn-888			34.4808	34.4585	0.0315213					60
	KB_2.1	F04	SYBR	KB	Unkn-889				0	0			0	0	60
	KB_2.1	F05	SYBR	KB	Unkn-889				0	0			0	0	60
	KB_2.1	F06	SYBR	KB	Unkn-889			35.8509	35.8509	0				0	60
	KB_2.1	G04	SYBR	KB	Unkn-890			35.1621	38.0266	4.50642					60
	KB_2.1	G05	SYBR	KB	Unkn-890			43.221	38.0266	4.50642					60
	KB_2.1	G06	SYBR	KB	Unkn-890			35.6967	38.0266	4.50642					60
	KB_2.1	H04	SYBR	KB	Unkn-891			34.4491	34.8553	0.352116					60
	KB_2.1	H05	SYBR	KB	Unkn-891			35.0439	34.8553	0.352116					60
	KB_2.1	H06	SYBR	KB	Unkn-891			35.073	34.8553	0.352116					60
		Well	Fluor	Target	Content	Sample	Biological Set Name	Cq	Cq Mean	Cq Std. Dev	Starting Quantity (SQ)	Log Starting Quantity	SQ Mean	SQ Std. Dev	Set Point	Well Note
2022-07-25	KB-SV1	A01	SYBR	ABP aka KBP	Unkn-327				0	0			0	0	60
2022-07-25	KB-SV1	A02	SYBR	ABP aka KBP	Unkn-327				0	0			0	0	60
2022-07-25	KB-SV1	A03	SYBR	ABP aka KBP	Unkn-327				0	0			0	0	60
2022-07-25	KB-SV1	A04	SYBR	ABP aka KBP	Unkn-335			36.8008	36.9176	0.165092					60
2022-07-25	KB-SV1	A05	SYBR	ABP aka KBP	Unkn-335				0	0			0	0	60
2022-07-25	KB-SV1	A06	SYBR	ABP aka KBP	Unkn-335			37.0343	36.9176	0.165092					60
2022-07-25	KB-SV1	A07	SYBR	ABP aka KBP	Unkn-343				0	0			0	0	60
2022-07-25	KB-SV1	A08	SYBR	ABP aka KBP	Unkn-343				0	0			0	0	60
2022-07-25	KB-SV1	A09	SYBR	ABP aka KBP	Unkn-343				0	0			0	0	60
2022-07-25	KB-SV1	A10	SYBR	ABP aka KBP	Unkn-351				0	0			0	0	60
2022-07-25	KB-SV1	A11	SYBR	ABP aka KBP	Unkn-351				0	0			0	0	60
2022-07-25	KB-SV1	A12	SYBR	ABP aka KBP	Unkn-351				0	0			0	0	60		test3
2022-07-25	KB-SV1	B01	SYBR	ABP aka KBP	Unkn-328				0	0			0	0	60
2022-07-25	KB-SV1	B02	SYBR	ABP aka KBP	Unkn-328				0	0			0	0	60
2022-07-25	KB-SV1	B03	SYBR	ABP aka KBP	Unkn-328				0	0			0	0	60
2022-07-25	KB-SV1	B07	SYBR	ABP aka KBP	Unkn-344				0	0			0	0	60
2022-07-25	KB-SV1	B08	SYBR	ABP aka KBP	Unkn-344				0	0			0	0	60
2022-07-25	KB-SV1	B09	SYBR	ABP aka KBP	Unkn-344				0	0			0	0	60
2022-07-25	KB-SV1	B10	SYBR	ABP aka KBP	Unkn-352				0	0			0	0	60
2022-07-25	KB-SV1	B11	SYBR	ABP aka KBP	Unkn-352				0	0			0	0	60
2022-07-25	KB-SV1	B12	SYBR	ABP aka KBP	Unkn-352				0	0			0	0	60
2022-07-25	KB-SV1	C01	SYBR	ABP aka KBP	Unkn-329				0	0			0	0	60
2022-07-25	KB-SV1	C02	SYBR	ABP aka KBP	Unkn-329				0	0			0	0	60
2022-07-25	KB-SV1	C03	SYBR	ABP aka KBP	Unkn-329				0	0			0	0	60
2022-07-25	KB-SV1	C04	SYBR	ABP aka KBP	Unkn-337			43.9676	39.6549	6.0992					60
2022-07-25	KB-SV1	C05	SYBR	ABP aka KBP	Unkn-337				0	0			0	0	60
2022-07-25	KB-SV1	C06	SYBR	ABP aka KBP	Unkn-337			35.3421	39.6549	6.0992					60
2022-07-25	KB-SV1	C07	SYBR	ABP aka KBP	Unkn-345				0	0			0	0	60
2022-07-25	KB-SV1	C08	SYBR	ABP aka KBP	Unkn-345				0	0			0	0	60
2022-07-25	KB-SV1	C09	SYBR	ABP aka KBP	Unkn-345				0	0			0	0	60
2022-07-25	KB-SV1	C10	SYBR	ABP aka KBP	Unkn-353				0	0			0	0	60
2022-07-25	KB-SV1	C11	SYBR	ABP aka KBP	Unkn-353				0	0			0	0	60
2022-07-25	KB-SV1	C12	SYBR	ABP aka KBP	Unkn-353			38.6902	38.6902	0				0	60
2022-07-25	KB-SV1	D01	SYBR	ABP aka KBP	Unkn-330			36.0248	36.0248	0				0	60
2022-07-25	KB-SV1	D02	SYBR	ABP aka KBP	Unkn-330				0	0			0	0	60
2022-07-25	KB-SV1	D03	SYBR	ABP aka KBP	Unkn-330				0	0			0	0	60
2022-07-25	KB-SV1	D04	SYBR	ABP aka KBP	Unkn-338				0	0			0	0	60
2022-07-25	KB-SV1	D05	SYBR	ABP aka KBP	Unkn-338			41.3054	41.3054	0				0	60
2022-07-25	KB-SV1	D06	SYBR	ABP aka KBP	Unkn-338				0	0			0	0	60
2022-07-25	KB-SV1	D07	SYBR	ABP aka KBP	Unkn-346				0	0			0	0	60
2022-07-25	KB-SV1	D08	SYBR	ABP aka KBP	Unkn-346				0	0			0	0	60
2022-07-25	KB-SV1	D09	SYBR	ABP aka KBP	Unkn-346			42.307	42.307	0				0	60
2022-07-25	KB-SV1	D10	SYBR	ABP aka KBP	Unkn-354				0	0			0	0	60
2022-07-25	KB-SV1	D11	SYBR	ABP aka KBP	Unkn-354			35.4228	35.4228	0				0	60
2022-07-25	KB-SV1	D12	SYBR	ABP aka KBP	Unkn-354				0	0			0	0	60
2022-07-25	KB-SV1	E01	SYBR	ABP aka KBP	Unkn-331			36.5167	36.5167	0				0	60
2022-07-25	KB-SV1	E02	SYBR	ABP aka KBP	Unkn-331				0	0			0	0	60
2022-07-25	KB-SV1	E03	SYBR	ABP aka KBP	Unkn-331				0	0			0	0	60
2022-07-25	KB-SV1	E04	SYBR	ABP aka KBP	Unkn-339				0	0			0	0	60
2022-07-25	KB-SV1	E05	SYBR	ABP aka KBP	Unkn-339				0	0			0	0	60
2022-07-25	KB-SV1	E06	SYBR	ABP aka KBP	Unkn-339				0	0			0	0	60
2022-07-25	KB-SV1	E07	SYBR	ABP aka KBP	Unkn-347				0	0			0	0	60
2022-07-25	KB-SV1	E08	SYBR	ABP aka KBP	Unkn-347				0	0			0	0	60
2022-07-25	KB-SV1	E09	SYBR	ABP aka KBP	Unkn-347				0	0			0	0	60
2022-07-25	KB-SV1	E10	SYBR	ABP aka KBP	Unkn-355				0	0			0	0	60
2022-07-25	KB-SV1	E11	SYBR	ABP aka KBP	Unkn-355				0	0			0	0	60
2022-07-25	KB-SV1	E12	SYBR	ABP aka KBP	Unkn-355				0	0			0	0	60
2022-07-25	KB-SV1	F01	SYBR	ABP aka KBP	Unkn-332				0	0			0	0	60
2022-07-25	KB-SV1	F02	SYBR	ABP aka KBP	Unkn-332			43.0319	43.0319	0				0	60
2022-07-25	KB-SV1	F03	SYBR	ABP aka KBP	Unkn-332				0	0			0	0	60
2022-07-25	KB-SV1	F04	SYBR	ABP aka KBP	Unkn-340			38.4031	37.3715	1.45891					60
2022-07-25	KB-SV1	F05	SYBR	ABP aka KBP	Unkn-340			36.3399	37.3715	1.45891					60
2022-07-25	KB-SV1	F06	SYBR	ABP aka KBP	Unkn-340				0	0			0	0	60
2022-07-25	KB-SV1	F07	SYBR	ABP aka KBP	Unkn-348				0	0			0	0	60
2022-07-25	KB-SV1	F08	SYBR	ABP aka KBP	Unkn-348				0	0			0	0	60
2022-07-25	KB-SV1	F09	SYBR	ABP aka KBP	Unkn-348				0	0			0	0	60
2022-07-25	KB-SV1	F10	SYBR	ABP aka KBP	Unkn-356				0	0			0	0	60
2022-07-25	KB-SV1	F11	SYBR	ABP aka KBP	Unkn-356				0	0			0	0	60
2022-07-25	KB-SV1	F12	SYBR	ABP aka KBP	Unkn-356				0	0			0	0	60
2022-07-25	KB-SV1	G01	SYBR	ABP aka KBP	Unkn-333				0	0			0	0	60
2022-07-25	KB-SV1	G02	SYBR	ABP aka KBP	Unkn-333				0	0			0	0	60
2022-07-25	KB-SV1	G03	SYBR	ABP aka KBP	Unkn-333				0	0			0	0	60
2022-07-25	KB-SV1	G04	SYBR	ABP aka KBP	Unkn-341			40.507	42.5859	2.94009					60
2022-07-25	KB-SV1	G05	SYBR	ABP aka KBP	Unkn-341				0	0			0	0	60
2022-07-25	KB-SV1	G06	SYBR	ABP aka KBP	Unkn-341			44.6649	42.5859	2.94009					60
2022-07-25	KB-SV1	G07	SYBR	ABP aka KBP	Unkn-349				0	0			0	0	60
2022-07-25	KB-SV1	G08	SYBR	ABP aka KBP	Unkn-349				0	0			0	0	60
2022-07-25	KB-SV1	G09	SYBR	ABP aka KBP	Unkn-349				0	0			0	0	60
2022-07-25	KB-SV1	G10	SYBR	ABP aka KBP	Unkn-357			43.9187	43.9187	0				0	60
2022-07-25	KB-SV1	G11	SYBR	ABP aka KBP	Unkn-357				0	0			0	0	60
2022-07-25	KB-SV1	G12	SYBR	ABP aka KBP	Unkn-357				0	0			0	0	60
2022-07-25	KB-SV1	H01	SYBR	ABP aka KBP	Unkn-334				0	0			0	0	60
2022-07-25	KB-SV1	H02	SYBR	ABP aka KBP	Unkn-334			35.8473	35.3174	0.749468					60
2022-07-25	KB-SV1	H03	SYBR	ABP aka KBP	Unkn-334			34.7874	35.3174	0.749468					60
2022-07-25	KB-SV1	H04	SYBR	ABP aka KBP	Unkn-342				0	0			0	0	60
2022-07-25	KB-SV1	H05	SYBR	ABP aka KBP	Unkn-342				0	0			0	0	60
2022-07-25	KB-SV1	H06	SYBR	ABP aka KBP	Unkn-342			36.2421	36.2421	0				0	60
2022-07-25	KB-SV1	H07	SYBR	ABP aka KBP	Unkn-350			38.9442	38.9442	0				0	60
2022-07-25	KB-SV1	H08	SYBR	ABP aka KBP	Unkn-350				0	0			0	0	60
2022-07-25	KB-SV1	H09	SYBR	ABP aka KBP	Unkn-350				0	0			0	0	60
2022-07-25	KB-SV1	H10	SYBR	ABP aka KBP	NTC				0	0			0	0	60
2022-07-25	KB-SV1	H11	SYBR	ABP aka KBP	NTC			38.4388	38.4388	0				0	60
2022-07-25	KB-SV1	H12	SYBR	ABP aka KBP	NTC				0	0			0	0	60
blank
										blank
	RpS-18_1.1	H10	SYBR	RpS-18	NTC				0	0			0	0	60	test1
	RpS-18_1.1	H11	SYBR	RpS-18	NTC				0	0			0	0	60
	RpS-18_1.1	H12	SYBR	RpS-18	NTC				0	0			0	0	60
	RpS-18_2.1	H10	SYBR	RpS-18	NTC				0	0			0	0	60
	RpS-18_2.1	H11	SYBR	RpS-18	NTC				0	0			0	0	60
	RpS-18_2.1	H12	SYBR	RpS-18	NTC				0	0			0	0	60
	RpS-18_1.1	A01	SYBR	RpS-18	Unkn-844			20.0348	20.1268	0.0936062					60
	RpS-18_1.1	A02	SYBR	RpS-18	Unkn-844			20.1236	20.1268	0.0936062					60
	RpS-18_1.1	A03	SYBR	RpS-18	Unkn-844			20.222	20.1268	0.0936062					60
	RpS-18_1.1	B01	SYBR	RpS-18	Unkn-845			20.6582	20.7302	0.225724					60
	RpS-18_1.1	B02	SYBR	RpS-18	Unkn-845			20.5493	20.7302	0.225724					60
	RpS-18_1.1	B03	SYBR	RpS-18	Unkn-845			20.9831	20.7302	0.225724					60
	RpS-18_1.1	C01	SYBR	RpS-18	Unkn-846			19.7448	19.7828	0.0529273					60
	RpS-18_1.1	C02	SYBR	RpS-18	Unkn-846			19.7603	19.7828	0.0529273					60
	RpS-18_1.1	C03	SYBR	RpS-18	Unkn-846			19.8432	19.7828	0.0529273					60
	RpS-18_1.1	D01	SYBR	RpS-18	Unkn-847			20.2254	20.2519	0.0604704					60
	RpS-18_1.1	D02	SYBR	RpS-18	Unkn-847			20.2093	20.2519	0.0604704					60
	RpS-18_1.1	D03	SYBR	RpS-18	Unkn-847			20.3211	20.2519	0.0604704					60
	RpS-18_1.1	E01	SYBR	RpS-18	Unkn-848			19.3715	19.4015	0.0436552					60
	RpS-18_1.1	E02	SYBR	RpS-18	Unkn-848			19.3814	19.4015	0.0436552					60
	RpS-18_1.1	E03	SYBR	RpS-18	Unkn-848			19.4516	19.4015	0.0436552					60
	RpS-18_1.1	F01	SYBR	RpS-18	Unkn-849			18.503	18.661	0.156869					60
	RpS-18_1.1	F02	SYBR	RpS-18	Unkn-849			18.6633	18.661	0.156869					60
	RpS-18_1.1	F03	SYBR	RpS-18	Unkn-849			18.8167	18.661	0.156869					60
	RpS-18_1.1	G01	SYBR	RpS-18	Unkn-850			18.6827	18.7185	0.0330872					60
	RpS-18_1.1	G02	SYBR	RpS-18	Unkn-850			18.748	18.7185	0.0330872					60
	RpS-18_1.1	G03	SYBR	RpS-18	Unkn-850			18.7249	18.7185	0.0330872					60
	RpS-18_1.1	H01	SYBR	RpS-18	Unkn-851			19.9067	20.0156	0.098042					60
	RpS-18_1.1	H02	SYBR	RpS-18	Unkn-851			20.0435	20.0156	0.098042					60
	RpS-18_1.1	H03	SYBR	RpS-18	Unkn-851			20.0967	20.0156	0.098042					60
	RpS-18_1.1	A04	SYBR	RpS-18	Unkn-852			19.8404	20.031	0.177711					60
	RpS-18_1.1	A05	SYBR	RpS-18	Unkn-852			20.0602	20.031	0.177711					60
	RpS-18_1.1	A06	SYBR	RpS-18	Unkn-852			20.1922	20.031	0.177711					60
	RpS-18_1.1	B04	SYBR	RpS-18	Unkn-853			18.8898	19.0407	0.136512					60
	RpS-18_1.1	B05	SYBR	RpS-18	Unkn-853			19.0768	19.0407	0.136512					60
	RpS-18_1.1	B06	SYBR	RpS-18	Unkn-853			19.1555	19.0407	0.136512					60
	RpS-18_1.1	C04	SYBR	RpS-18	Unkn-854			17.8872	18.0145	0.12237					60
	RpS-18_1.1	C05	SYBR	RpS-18	Unkn-854			18.025	18.0145	0.12237					60
	RpS-18_1.1	C06	SYBR	RpS-18	Unkn-854			18.1312	18.0145	0.12237					60
	RpS-18_1.1	D04	SYBR	RpS-18	Unkn-855			17.8288	17.9624	0.115699					60
	RpS-18_1.1	D05	SYBR	RpS-18	Unkn-855			18.0298	17.9624	0.115699					60
	RpS-18_1.1	D06	SYBR	RpS-18	Unkn-855			18.0285	17.9624	0.115699					60
	RpS-18_1.1	E04	SYBR	RpS-18	Unkn-856			19.2321	19.4807	0.343759					60
	RpS-18_1.1	E05	SYBR	RpS-18	Unkn-856			19.873	19.4807	0.343759					60
	RpS-18_1.1	E06	SYBR	RpS-18	Unkn-856			19.3369	19.4807	0.343759					60
	RpS-18_1.1	F04	SYBR	RpS-18	Unkn-857			18.4606	18.4018	0.0713993					60
	RpS-18_1.1	F05	SYBR	RpS-18	Unkn-857			18.3224	18.4018	0.0713993					60
	RpS-18_1.1	F06	SYBR	RpS-18	Unkn-857			18.4225	18.4018	0.0713993					60
	RpS-18_1.1	G04	SYBR	RpS-18	Unkn-858			21.4594	21.6356	0.159773					60
	RpS-18_1.1	G05	SYBR	RpS-18	Unkn-858			21.6764	21.6356	0.159773					60
	RpS-18_1.1	G06	SYBR	RpS-18	Unkn-858			21.7711	21.6356	0.159773					60
	RpS-18_1.1	H04	SYBR	RpS-18	Unkn-859			20.3497	20.5353	0.164165					60
	RpS-18_1.1	H05	SYBR	RpS-18	Unkn-859			20.5944	20.5353	0.164165					60
	RpS-18_1.1	H06	SYBR	RpS-18	Unkn-859			20.6617	20.5353	0.164165					60
	RpS-18_1.1	A07	SYBR	RpS-18	Unkn-860			18.2682	18.3712	0.0905028					60
	RpS-18_1.1	A08	SYBR	RpS-18	Unkn-860			18.4074	18.3712	0.0905028					60
	RpS-18_1.1	A09	SYBR	RpS-18	Unkn-860			18.438	18.3712	0.0905028					60
	RpS-18_1.1	B07	SYBR	RpS-18	Unkn-861			18.3755	18.5211	0.128616					60
	RpS-18_1.1	B08	SYBR	RpS-18	Unkn-861			18.5688	18.5211	0.128616					60
	RpS-18_1.1	B09	SYBR	RpS-18	Unkn-861			18.6191	18.5211	0.128616					60
	RpS-18_1.1	C07	SYBR	RpS-18	Unkn-862			18.9235	19.152	0.24063					60
	RpS-18_1.1	C08	SYBR	RpS-18	Unkn-862			19.1293	19.152	0.24063					60
	RpS-18_1.1	C09	SYBR	RpS-18	Unkn-862			19.4031	19.152	0.24063					60
	RpS-18_1.1	D07	SYBR	RpS-18	Unkn-863			18.708	18.8535	0.128283					60
	RpS-18_1.1	D08	SYBR	RpS-18	Unkn-863			18.9019	18.8535	0.128283					60
	RpS-18_1.1	D09	SYBR	RpS-18	Unkn-863			18.9505	18.8535	0.128283					60
	RpS-18_1.1	E07	SYBR	RpS-18	Unkn-864			20.1307	20.3163	0.185973					60
	RpS-18_1.1	E08	SYBR	RpS-18	Unkn-864			20.3158	20.3163	0.185973					60
	RpS-18_1.1	E09	SYBR	RpS-18	Unkn-864			20.5026	20.3163	0.185973					60
	RpS-18_1.1	F07	SYBR	RpS-18	Unkn-865			18.0096	18.0582	0.0444454					60
	RpS-18_1.1	F08	SYBR	RpS-18	Unkn-865			18.0683	18.0582	0.0444454					60
	RpS-18_1.1	F09	SYBR	RpS-18	Unkn-865			18.0968	18.0582	0.0444454					60
	RpS-18_1.1	G07	SYBR	RpS-18	Unkn-866			20.6025	20.8076	0.199646					60
	RpS-18_1.1	G08	SYBR	RpS-18	Unkn-866			20.8188	20.8076	0.199646					60
	RpS-18_1.1	G09	SYBR	RpS-18	Unkn-866			21.0013	20.8076	0.199646					60
	RpS-18_1.1	H07	SYBR	RpS-18	Unkn-867			19.1214	19.2583	0.139895					60
	RpS-18_1.1	H08	SYBR	RpS-18	Unkn-867			19.2525	19.2583	0.139895					60
	RpS-18_1.1	H09	SYBR	RpS-18	Unkn-867			19.401	19.2583	0.139895					60
	RpS-18_1.1	A10	SYBR	RpS-18	Unkn-868			20.0171	20.0951	0.10713					60
	RpS-18_1.1	A11	SYBR	RpS-18	Unkn-868			20.0509	20.0951	0.10713					60
	RpS-18_1.1	A12	SYBR	RpS-18	Unkn-868			20.2172	20.0951	0.10713					60
	RpS-18_1.1	B10	SYBR	RpS-18	Unkn-869			19.751	19.924	0.159643					60
	RpS-18_1.1	B11	SYBR	RpS-18	Unkn-869			19.9554	19.924	0.159643					60
	RpS-18_1.1	B12	SYBR	RpS-18	Unkn-869			20.0656	19.924	0.159643					60
	RpS-18_1.1	C10	SYBR	RpS-18	Unkn-870			19.1793	19.3388	0.146982					60
	RpS-18_1.1	C11	SYBR	RpS-18	Unkn-870			19.3682	19.3388	0.146982					60
	RpS-18_1.1	C12	SYBR	RpS-18	Unkn-870			19.4688	19.3388	0.146982					60
	RpS-18_1.1	D10	SYBR	RpS-18	Unkn-871			18.4062	18.6002	0.193818					60
	RpS-18_1.1	D11	SYBR	RpS-18	Unkn-871			18.6005	18.6002	0.193818					60
	RpS-18_1.1	D12	SYBR	RpS-18	Unkn-871			18.7939	18.6002	0.193818					60
	RpS-18_1.1	E10	SYBR	RpS-18	Unkn-872			18.3561	18.5441	0.184114					60
	RpS-18_1.1	E11	SYBR	RpS-18	Unkn-872			18.552	18.5441	0.184114					60
	RpS-18_1.1	E12	SYBR	RpS-18	Unkn-872			18.7241	18.5441	0.184114					60
	RpS-18_1.1	F10	SYBR	RpS-18	Unkn-873			20.0147	20.0962	0.0733215					60
	RpS-18_1.1	F11	SYBR	RpS-18	Unkn-873			20.1171	20.0962	0.0733215					60
	RpS-18_1.1	F12	SYBR	RpS-18	Unkn-873			20.1568	20.0962	0.0733215					60
	RpS-18_2.1	A07	SYBR	RpS-18	Unkn-874			23.1127	23.2308	0.10305					60
	RpS-18_2.1	A08	SYBR	RpS-18	Unkn-874			23.302	23.2308	0.10305					60
	RpS-18_2.1	A09	SYBR	RpS-18	Unkn-874			23.2778	23.2308	0.10305					60
	RpS-18_2.1	B07	SYBR	RpS-18	Unkn-875			17.6698	17.7855	0.13948					60
	RpS-18_2.1	B08	SYBR	RpS-18	Unkn-875			17.7463	17.7855	0.13948					60
	RpS-18_2.1	B09	SYBR	RpS-18	Unkn-875			17.9404	17.7855	0.13948					60
	RpS-18_2.1	A01	SYBR	RpS-18	Unkn-876			20.4065	20.5248	0.13941					60
	RpS-18_2.1	A02	SYBR	RpS-18	Unkn-876			20.4895	20.5248	0.13941					60
	RpS-18_2.1	A03	SYBR	RpS-18	Unkn-876			20.6785	20.5248	0.13941					60
	RpS-18_2.1	B01	SYBR	RpS-18	Unkn-877			20.6241	20.7487	0.150343					60
	RpS-18_2.1	B02	SYBR	RpS-18	Unkn-877			20.7063	20.7487	0.150343					60
	RpS-18_2.1	B03	SYBR	RpS-18	Unkn-877			20.9157	20.7487	0.150343					60
	RpS-18_2.1	C01	SYBR	RpS-18	Unkn-878			24.4907	24.6594	0.150192					60
	RpS-18_2.1	C02	SYBR	RpS-18	Unkn-878			24.7089	24.6594	0.150192					60
	RpS-18_2.1	C03	SYBR	RpS-18	Unkn-878			24.7786	24.6594	0.150192					60
	RpS-18_2.1	D01	SYBR	RpS-18	Unkn-879			20.5989	20.6785	0.0891553					60
	RpS-18_2.1	D02	SYBR	RpS-18	Unkn-879			20.6618	20.6785	0.0891553					60
	RpS-18_2.1	D03	SYBR	RpS-18	Unkn-879			20.7749	20.6785	0.0891553					60
	RpS-18_2.1	E01	SYBR	RpS-18	Unkn-880			27.469	27.7275	0.223976					60
	RpS-18_2.1	E02	SYBR	RpS-18	Unkn-880			27.8507	27.7275	0.223976					60
	RpS-18_2.1	E03	SYBR	RpS-18	Unkn-880			27.8629	27.7275	0.223976					60
	RpS-18_2.1	F01	SYBR	RpS-18	Unkn-881			27.3487	27.3738	0.024669					60
	RpS-18_2.1	F02	SYBR	RpS-18	Unkn-881			27.398	27.3738	0.024669					60
	RpS-18_2.1	F03	SYBR	RpS-18	Unkn-881			27.3748	27.3738	0.024669					60
	RpS-18_2.1	G01	SYBR	RpS-18	Unkn-882			25.4192	25.4394	0.0190328					60
	RpS-18_2.1	G02	SYBR	RpS-18	Unkn-882			25.457	25.4394	0.0190328					60
	RpS-18_2.1	G03	SYBR	RpS-18	Unkn-882			25.4421	25.4394	0.0190328					60
	RpS-18_2.1	H01	SYBR	RpS-18	Unkn-883			25.1036	25.2133	0.0993566					60
	RpS-18_2.1	H02	SYBR	RpS-18	Unkn-883			25.2389	25.2133	0.0993566					60
	RpS-18_2.1	H03	SYBR	RpS-18	Unkn-883			25.2973	25.2133	0.0993566					60
	RpS-18_2.1	A04	SYBR	RpS-18	Unkn-884			26.5342	26.6277	0.119419					60
	RpS-18_2.1	A05	SYBR	RpS-18	Unkn-884			26.7623	26.6277	0.119419					60
	RpS-18_2.1	A06	SYBR	RpS-18	Unkn-884			26.5867	26.6277	0.119419					60
	RpS-18_2.1	B04	SYBR	RpS-18	Unkn-885			24.2061	24.3091	0.0896839					60
	RpS-18_2.1	B05	SYBR	RpS-18	Unkn-885			24.3697	24.3091	0.0896839					60
	RpS-18_2.1	B06	SYBR	RpS-18	Unkn-885			24.3516	24.3091	0.0896839					60
	RpS-18_2.1	C04	SYBR	RpS-18	Unkn-886			29.0809	29.3125	0.200507					60
	RpS-18_2.1	C05	SYBR	RpS-18	Unkn-886			29.4311	29.3125	0.200507					60
	RpS-18_2.1	C06	SYBR	RpS-18	Unkn-886			29.4253	29.3125	0.200507					60
	RpS-18_2.1	D04	SYBR	RpS-18	Unkn-887			28.1113	28.0766	0.0696747					60
	RpS-18_2.1	D05	SYBR	RpS-18	Unkn-887			27.9964	28.0766	0.0696747					60
	RpS-18_2.1	D06	SYBR	RpS-18	Unkn-887			28.1221	28.0766	0.0696747					60
	RpS-18_2.1	E04	SYBR	RpS-18	Unkn-888			25.9548	26.1447	0.167069					60
	RpS-18_2.1	E05	SYBR	RpS-18	Unkn-888			26.2105	26.1447	0.167069					60
	RpS-18_2.1	E06	SYBR	RpS-18	Unkn-888			26.2689	26.1447	0.167069					60
	RpS-18_2.1	F04	SYBR	RpS-18	Unkn-889			25.8559	26.0438	0.169709					60
	RpS-18_2.1	F05	SYBR	RpS-18	Unkn-889			26.0895	26.0438	0.169709					60
	RpS-18_2.1	F06	SYBR	RpS-18	Unkn-889			26.186	26.0438	0.169709					60
	RpS-18_2.1	G04	SYBR	RpS-18	Unkn-890			27.8162	28.0777	0.229295					60
	RpS-18_2.1	G05	SYBR	RpS-18	Unkn-890			28.2443	28.0777	0.229295					60
	RpS-18_2.1	G06	SYBR	RpS-18	Unkn-890			28.1726	28.0777	0.229295					60
	RpS-18_2.1	H04	SYBR	RpS-18	Unkn-891			29.7415	29.8672	0.138486					60
	RpS-18_2.1	H05	SYBR	RpS-18	Unkn-891			30.0156	29.8672	0.138486					60
	RpS-18_2.1	H06	SYBR	RpS-18	Unkn-891			29.8444	29.8672	0.138486					60

## Sheet: Mod data
Plate	Well	Target	Sample #	Cq	Cq Mod	Cq Mean	Cq Mod Mean	Cq Std. Dev	Cq Mod Std. Dev	Outlier
ABP_1.1	H10	ABP	NTC			42.5209	42.5209	#DIV/0!	#DIV/0!	42.5209
ABP_1.1	H11	ABP	NTC
ABP_1.1	H12	ABP	NTC	42.5209	42.5209
ABP_1.2	H10	ABP	NTC			#DIV/0!	#DIV/0!	#DIV/0!	#DIV/0!	#NUM!
ABP_1.2	H11	ABP	NTC
ABP_1.2	H12	ABP	NTC
ABP_2.1	H10	ABP	NTC			36.5268	36.5268	#DIV/0!	#DIV/0!	36.5268
ABP_2.1	H11	ABP	NTC	36.5268	36.5268
ABP_2.1	H12	ABP	NTC
ABP_2.2	H10	ABP	NTC			#DIV/0!	#DIV/0!	#DIV/0!	#DIV/0!	#NUM!
ABP_2.2	H11	ABP	NTC
ABP_2.2	H12	ABP	NTC
ABP_3.2	H10	ABP	NTC			#DIV/0!	#DIV/0!	#DIV/0!	#DIV/0!	#NUM!
ABP_3.2	H11	ABP	NTC
ABP_3.2	H12	ABP	NTC
ABP_1.2	A01	ABP	327			35.7193	35.7193	0.0626768	0.0626768	35.675
ABP_1.2	A02	ABP	327	35.7637	35.7637
ABP_1.2	A03	ABP	327	35.675	35.675
ABP_1.2	B01	ABP	328			#DIV/0!	#DIV/0!	#DIV/0!	#DIV/0!	#NUM!
ABP_1.2	B02	ABP	328
ABP_1.2	B03	ABP	328
ABP_1.2	C01	ABP	329			#DIV/0!	#DIV/0!	#DIV/0!	#DIV/0!	#NUM!
ABP_1.2	C02	ABP	329
ABP_1.2	C03	ABP	329
ABP_1.2	D01	ABP	330			34.0984	34.0984	#DIV/0!	#DIV/0!	34.0984
ABP_1.2	D02	ABP	330	34.0984	34.0984
ABP_1.2	D03	ABP	330
ABP_1.2	E01	ABP	331			#DIV/0!	#DIV/0!	#DIV/0!	#DIV/0!	#NUM!
ABP_1.2	E02	ABP	331
ABP_1.2	E03	ABP	331
ABP_1.2	F01	ABP	332			#DIV/0!	#DIV/0!	#DIV/0!	#DIV/0!	#NUM!
ABP_1.2	F02	ABP	332
ABP_1.2	F03	ABP	332
ABP_1.2	G01	ABP	333	34.7874	34.7874	39.8575	39.8575	7.17018	7.17018	34.7874
ABP_1.2	G02	ABP	333	44.9276	44.9276
ABP_1.2	G03	ABP	333
ABP_1.2	H01	ABP	334			35.9392	35.9392	#DIV/0!	#DIV/0!	35.9392
ABP_1.2	H02	ABP	334	35.9392	35.9392
ABP_1.2	H03	ABP	334
ABP_1.2	A04	ABP	335			#DIV/0!	#DIV/0!	#DIV/0!	#DIV/0!	#NUM!
ABP_1.2	A05	ABP	335
ABP_1.2	A06	ABP	335
ABP_1.2	C04	ABP	337			#DIV/0!	#DIV/0!	#DIV/0!	#DIV/0!	#NUM!
ABP_1.2	C05	ABP	337
ABP_1.2	C06	ABP	337
ABP_1.2	D04	ABP	338			#DIV/0!	#DIV/0!	#DIV/0!	#DIV/0!	#NUM!
ABP_1.2	D05	ABP	338
ABP_1.2	D06	ABP	338
ABP_1.2	E04	ABP	339	36.9481	36.9481	38.0177	38.0177	1.51255	1.51255	36.9481
ABP_1.2	E05	ABP	339	39.0872	39.0872
ABP_1.2	E06	ABP	339
ABP_1.2	F04	ABP	340			#DIV/0!	#DIV/0!	#DIV/0!	#DIV/0!	#NUM!
ABP_1.2	F05	ABP	340
ABP_1.2	F06	ABP	340
ABP_1.2	G04	ABP	341			#DIV/0!	#DIV/0!	#DIV/0!	#DIV/0!	#NUM!
ABP_1.2	G05	ABP	341
ABP_1.2	G06	ABP	341
ABP_1.2	H04	ABP	342			35.1213	35.1213	#DIV/0!	#DIV/0!	35.1213
ABP_1.2	H05	ABP	342
ABP_1.2	H06	ABP	342	35.1213	35.1213
ABP_1.2	A07	ABP	343			#DIV/0!	#DIV/0!	#DIV/0!	#DIV/0!	#NUM!
ABP_1.2	A08	ABP	343
ABP_1.2	A09	ABP	343
ABP_1.2	B07	ABP	344	32.5617	32.5617	33.9078	33.9078	1.17217	1.17217	32.5617
ABP_1.2	B08	ABP	344	34.459	34.459
ABP_1.2	B09	ABP	344	34.7028	34.7028
ABP_1.2	C07	ABP	345			#DIV/0!	#DIV/0!	#DIV/0!	#DIV/0!	#NUM!
ABP_1.2	C08	ABP	345
ABP_1.2	C09	ABP	345
ABP_1.2	D07	ABP	346			#DIV/0!	#DIV/0!	#DIV/0!	#DIV/0!	#NUM!
ABP_1.2	D08	ABP	346
ABP_1.2	D09	ABP	346
ABP_1.2	E07	ABP	347			#DIV/0!	#DIV/0!	#DIV/0!	#DIV/0!	#NUM!
ABP_1.2	E08	ABP	347
ABP_1.2	E09	ABP	347
ABP_1.2	F07	ABP	348	31.3048	31.3048	31.9957	31.5952	0.752001	0.410629	32.7967
ABP_1.2	F08	ABP	348	32.7967
ABP_1.2	F09	ABP	348	31.8856	31.8856
ABP_1.2	G07	ABP	349			#DIV/0!	#DIV/0!	#DIV/0!	#DIV/0!	#NUM!
ABP_1.2	G08	ABP	349
ABP_1.2	G09	ABP	349
ABP_1.2	H07	ABP	350			#DIV/0!	#DIV/0!	#DIV/0!	#DIV/0!	#NUM!
ABP_1.2	H08	ABP	350
ABP_1.2	H09	ABP	350
ABP_1.2	A10	ABP	351			#DIV/0!	#DIV/0!	#DIV/0!	#DIV/0!	#NUM!
ABP_1.2	A11	ABP	351
ABP_1.2	A12	ABP	351
ABP_1.2	B10	ABP	352	35.8856	35.8856	36.5028	36.5028	0.872847	0.872847	35.8856
ABP_1.2	B11	ABP	352
ABP_1.2	B12	ABP	352	37.12	37.12
ABP_1.2	C10	ABP	353			#DIV/0!	#DIV/0!	#DIV/0!	#DIV/0!	#NUM!
ABP_1.2	C11	ABP	353
ABP_1.2	C12	ABP	353
ABP_1.2	D10	ABP	354			#DIV/0!	#DIV/0!	#DIV/0!	#DIV/0!	#NUM!
ABP_1.2	D11	ABP	354
ABP_1.2	D12	ABP	354
ABP_1.2	E10	ABP	355	35.4584	35.4584	35.4584	35.4584	#DIV/0!	#DIV/0!	35.4584
ABP_1.2	E11	ABP	355
ABP_1.2	E12	ABP	355
ABP_1.2	F10	ABP	356			#DIV/0!	#DIV/0!	#DIV/0!	#DIV/0!	#NUM!
ABP_1.2	F11	ABP	356
ABP_1.2	F12	ABP	356
ABP_1.2	G10	ABP	357	35.625	35.625	35.625	35.625	#DIV/0!	#DIV/0!	35.625
ABP_1.2	G11	ABP	357
ABP_1.2	G12	ABP	357
ABP_2.2	A01	ABP	358			#DIV/0!	#DIV/0!	#DIV/0!	#DIV/0!	#NUM!
ABP_2.2	A02	ABP	358
ABP_2.2	A03	ABP	358
ABP_2.2	B01	ABP	359			#DIV/0!	#DIV/0!	#DIV/0!	#DIV/0!	#NUM!
ABP_2.2	B02	ABP	359
ABP_2.2	B03	ABP	359
ABP_2.2	C01	ABP	360			#DIV/0!	#DIV/0!	#DIV/0!	#DIV/0!	#NUM!
ABP_2.2	C02	ABP	360
ABP_2.2	C03	ABP	360
ABP_2.2	D01	ABP	361			#DIV/0!	#DIV/0!	#DIV/0!	#DIV/0!	#NUM!
ABP_2.2	D02	ABP	361
ABP_2.2	D03	ABP	361
ABP_2.2	E01	ABP	362			#DIV/0!	#DIV/0!	#DIV/0!	#DIV/0!	#NUM!
ABP_2.2	E02	ABP	362
ABP_2.2	E03	ABP	362
ABP_2.2	F01	ABP	363			#DIV/0!	#DIV/0!	#DIV/0!	#DIV/0!	#NUM!
ABP_2.2	F02	ABP	363
ABP_2.2	F03	ABP	363
ABP_2.2	G01	ABP	364	44.875	44.875	44.875	44.875	#DIV/0!	#DIV/0!	44.875
ABP_2.2	G02	ABP	364
ABP_2.2	G03	ABP	364
ABP_2.2	H01	ABP	365			#DIV/0!	#DIV/0!	#DIV/0!	#DIV/0!	#NUM!
ABP_2.2	H02	ABP	365
ABP_2.2	H03	ABP	365
ABP_2.2	A04	ABP	366			#DIV/0!	#DIV/0!	#DIV/0!	#DIV/0!	#NUM!
ABP_2.2	A05	ABP	366
ABP_2.2	A06	ABP	366
ABP_2.2	B04	ABP	367			44.0751	44.0751	#DIV/0!	#DIV/0!	44.0751
ABP_2.2	B05	ABP	367
ABP_2.2	B06	ABP	367	44.0751	44.0751
ABP_2.2	C04	ABP	368			36.6102	36.6102	#DIV/0!	#DIV/0!	36.6102
ABP_2.2	C05	ABP	368
ABP_2.2	C06	ABP	368	36.6102	36.6102
ABP_2.2	D04	ABP	369	37.548	37.548	36.148	36.148	1.97994	1.97994	34.748
ABP_2.2	D05	ABP	369	34.748	34.748
ABP_2.2	D06	ABP	369
ABP_2.2	E04	ABP	370			#DIV/0!	#DIV/0!	#DIV/0!	#DIV/0!	#NUM!
ABP_2.2	E05	ABP	370
ABP_2.2	E06	ABP	370
ABP_2.2	F04	ABP	371			35.6758	35.6758	#DIV/0!	#DIV/0!	35.6758
ABP_2.2	F05	ABP	371	35.6758	35.6758
ABP_2.2	F06	ABP	371
ABP_2.2	G04	ABP	372			#DIV/0!	#DIV/0!	#DIV/0!	#DIV/0!	#NUM!
ABP_2.2	G05	ABP	372
ABP_2.2	G06	ABP	372
ABP_2.2	H04	ABP	373			36.4728	36.4728	#DIV/0!	#DIV/0!	36.4728
ABP_2.2	H05	ABP	373
ABP_2.2	H06	ABP	373	36.4728	36.4728
ABP_2.2	A07	ABP	374			#DIV/0!	#DIV/0!	#DIV/0!	#DIV/0!	#NUM!
ABP_2.2	A08	ABP	374
ABP_2.2	A09	ABP	374
ABP_2.2	B07	ABP	387			#DIV/0!	#DIV/0!	#DIV/0!	#DIV/0!	#NUM!
ABP_2.2	B08	ABP	387
ABP_2.2	B09	ABP	387
ABP_2.2	C07	ABP	388			#DIV/0!	#DIV/0!	#DIV/0!	#DIV/0!	#NUM!
ABP_2.2	C08	ABP	388
ABP_2.2	C09	ABP	388
ABP_2.2	D07	ABP	389			#DIV/0!	#DIV/0!	#DIV/0!	#DIV/0!	#NUM!
ABP_2.2	D08	ABP	389
ABP_2.2	D09	ABP	389
ABP_2.2	E07	ABP	390			#DIV/0!	#DIV/0!	#DIV/0!	#DIV/0!	#NUM!
ABP_2.2	E08	ABP	390
ABP_2.2	E09	ABP	390
ABP_2.2	F07	ABP	391			#DIV/0!	#DIV/0!	#DIV/0!	#DIV/0!	#NUM!
ABP_2.2	F08	ABP	391
ABP_2.2	F09	ABP	391
ABP_2.2	G07	ABP	392			#DIV/0!	#DIV/0!	#DIV/0!	#DIV/0!	#NUM!
ABP_2.2	G08	ABP	392
ABP_2.2	G09	ABP	392
ABP_2.2	H07	ABP	393			#DIV/0!	#DIV/0!	#DIV/0!	#DIV/0!	#NUM!
ABP_2.2	H08	ABP	393
ABP_2.2	H09	ABP	393
ABP_2.2	A10	ABP	394			41.9	41.9	#DIV/0!	#DIV/0!	41.9
ABP_2.2	A11	ABP	394
ABP_2.2	A12	ABP	394	41.9	41.9
ABP_2.2	B10	ABP	395			41.3609	41.3609	#DIV/0!	#DIV/0!	41.3609
ABP_2.2	B11	ABP	395
ABP_2.2	B12	ABP	395	41.3609	41.3609
ABP_2.2	C10	ABP	396			36.8544	36.8544	#DIV/0!	#DIV/0!	36.8544
ABP_2.2	C11	ABP	396
ABP_2.2	C12	ABP	396	36.8544	36.8544
ABP_2.2	D10	ABP	397			#DIV/0!	#DIV/0!	#DIV/0!	#DIV/0!	#NUM!
ABP_2.2	D11	ABP	397
ABP_2.2	D12	ABP	397
ABP_2.2	G10	ABP	397.1			#DIV/0!	#DIV/0!	#DIV/0!	#DIV/0!	#NUM!
ABP_2.2	G11	ABP	397.1
ABP_2.2	G12	ABP	397.1
ABP_2.2	E10	ABP	398			#DIV/0!	#DIV/0!	#DIV/0!	#DIV/0!	#NUM!
ABP_2.2	E11	ABP	398
ABP_2.2	E12	ABP	398
ABP_2.2	F10	ABP	399			#DIV/0!	#DIV/0!	#DIV/0!	#DIV/0!	#NUM!
ABP_2.2	F11	ABP	399
ABP_2.2	F12	ABP	399
ABP_3.2	A01	ABP	400	36.3784	36.3784	36.3784	36.3784	#DIV/0!	#DIV/0!	36.3784
ABP_3.2	A02	ABP	400
ABP_3.2	A03	ABP	400
ABP_3.2	B01	ABP	401			#DIV/0!	#DIV/0!	#DIV/0!	#DIV/0!	#NUM!
ABP_3.2	B02	ABP	401
ABP_3.2	B03	ABP	401
ABP_3.2	C01	ABP	402			#DIV/0!	#DIV/0!	#DIV/0!	#DIV/0!	#NUM!
ABP_3.2	C02	ABP	402
ABP_3.2	C03	ABP	402
ABP_3.2	D01	ABP	403			39.7216	39.7216	4.82777	4.82777	36.3079
ABP_3.2	D02	ABP	403	36.3079	36.3079
ABP_3.2	D03	ABP	403	43.1354	43.1354
ABP_3.2	E01	ABP	404			#DIV/0!	#DIV/0!	#DIV/0!	#DIV/0!	#NUM!
ABP_3.2	E02	ABP	404
ABP_3.2	E03	ABP	404
ABP_3.2	F01	ABP	405			#DIV/0!	#DIV/0!	#DIV/0!	#DIV/0!	#NUM!
ABP_3.2	F02	ABP	405
ABP_3.2	F03	ABP	405
ABP_3.2	G01	ABP	406	34.6849	34.6849	34.6849	34.6849	#DIV/0!	#DIV/0!	34.6849
ABP_3.2	G02	ABP	406
ABP_3.2	G03	ABP	406
ABP_3.2	H01	ABP	407			43.0936	43.0936	#DIV/0!	#DIV/0!	43.0936
ABP_3.2	H02	ABP	407	43.0936	43.0936
ABP_3.2	H03	ABP	407
ABP_3.2	A04	ABP	408			#DIV/0!	#DIV/0!	#DIV/0!	#DIV/0!	#NUM!
ABP_3.2	A05	ABP	408
ABP_3.2	A06	ABP	408
ABP_3.2	B04	ABP	409	35.6889	35.6889	35.6889	35.6889	#DIV/0!	#DIV/0!	35.6889
ABP_3.2	B05	ABP	409
ABP_3.2	B06	ABP	409
ABP_3.2	C04	ABP	410			#DIV/0!	#DIV/0!	#DIV/0!	#DIV/0!	#NUM!
ABP_3.2	C05	ABP	410
ABP_3.2	C06	ABP	410
ABP_3.2	D04	ABP	411	36.1497	36.1497	36.1497	36.1497	#DIV/0!	#DIV/0!	36.1497
ABP_3.2	D05	ABP	411
ABP_3.2	D06	ABP	411
ABP_3.2	E04	ABP	412			#DIV/0!	#DIV/0!	#DIV/0!	#DIV/0!	#NUM!
ABP_3.2	E05	ABP	412
ABP_3.2	E06	ABP	412
ABP_3.2	F04	ABP	413			#DIV/0!	#DIV/0!	#DIV/0!	#DIV/0!	#NUM!
ABP_3.2	F05	ABP	413
ABP_3.2	F06	ABP	413
ABP_3.2	G04	ABP	414			#DIV/0!	#DIV/0!	#DIV/0!	#DIV/0!	#NUM!
ABP_3.2	G05	ABP	414
ABP_3.2	G06	ABP	414
ABP_3.2	H04	ABP	415			#DIV/0!	#DIV/0!	#DIV/0!	#DIV/0!	#NUM!
ABP_3.2	H05	ABP	415
ABP_3.2	H06	ABP	415
ABP_3.2	A07	ABP	416			35.7621	35.7621	#DIV/0!	#DIV/0!	35.7621
ABP_3.2	A08	ABP	416	35.7621	35.7621
ABP_3.2	A09	ABP	416
ABP_3.2	B07	ABP	417			#DIV/0!	#DIV/0!	#DIV/0!	#DIV/0!	#NUM!
ABP_3.2	B08	ABP	417
ABP_3.2	B09	ABP	417
ABP_3.2	C07	ABP	418			38.6551	38.6551	#DIV/0!	#DIV/0!	38.6551
ABP_3.2	C08	ABP	418	38.6551	38.6551
ABP_3.2	C09	ABP	418
ABP_3.2	D07	ABP	419			#DIV/0!	#DIV/0!	#DIV/0!	#DIV/0!	#NUM!
ABP_3.2	D08	ABP	419
ABP_3.2	D09	ABP	419
ABP_3.2	E07	ABP	420			#DIV/0!	#DIV/0!	#DIV/0!	#DIV/0!	#NUM!
ABP_3.2	E08	ABP	420
ABP_3.2	E09	ABP	420
ABP_3.2	F07	ABP	421			#DIV/0!	#DIV/0!	#DIV/0!	#DIV/0!	#NUM!
ABP_3.2	F08	ABP	421
ABP_3.2	F09	ABP	421
ABP_3.2	G07	ABP	422			#DIV/0!	#DIV/0!	#DIV/0!	#DIV/0!	#NUM!
ABP_3.2	G08	ABP	422
ABP_3.2	G09	ABP	422
ABP_3.2	H07	ABP	423			#DIV/0!	#DIV/0!	#DIV/0!	#DIV/0!	#NUM!
ABP_3.2	H08	ABP	423
ABP_3.2	H09	ABP	423
ABP_3.2	A10	ABP	424			37.4537	37.4537	#DIV/0!	#DIV/0!	37.4537
ABP_3.2	A11	ABP	424
ABP_3.2	A12	ABP	424	37.4537	37.4537
ABP_3.2	B10	ABP	425	40.7522		36.763	34.7684	3.4865	0.663785	40.7522
ABP_3.2	B11	ABP	425	35.2377	35.2377
ABP_3.2	B12	ABP	425	34.299	34.299
ABP_3.2	C10	ABP	426			#DIV/0!	#DIV/0!	#DIV/0!	#DIV/0!	#NUM!
ABP_3.2	C11	ABP	426
ABP_3.2	C12	ABP	426
ABP_3.2	D10	ABP	427			#DIV/0!	#DIV/0!	#DIV/0!	#DIV/0!	#NUM!
ABP_3.2	D11	ABP	427
ABP_3.2	D12	ABP	427
ABP_3.2	E10	ABP	428			#DIV/0!	#DIV/0!	#DIV/0!	#DIV/0!	#NUM!
ABP_3.2	E11	ABP	428
ABP_3.2	E12	ABP	428
ABP_3.2	F10	ABP	429			34.8748	34.8748	#DIV/0!	#DIV/0!	34.8748
ABP_3.2	F11	ABP	429	34.8748	34.8748
ABP_3.2	F12	ABP	429
ABP_3.2	G10	ABP	430			#DIV/0!	#DIV/0!	#DIV/0!	#DIV/0!	#NUM!
ABP_3.2	G11	ABP	430
ABP_3.2	G12	ABP	430
ABP_1.1	A01	ABP	844	31.5934	31.5934	31.4591	31.4591	0.138193	0.138193	31.3173
ABP_1.1	A02	ABP	844	31.3173	31.3173
ABP_1.1	A03	ABP	844	31.4667	31.4667
ABP_1.1	B01	ABP	845	31.8443	31.8443	31.8295	31.8295	0.217426	0.217426	31.605
ABP_1.1	B02	ABP	845	31.605	31.605
ABP_1.1	B03	ABP	845	32.0391	32.0391
ABP_1.1	C01	ABP	846	33.1353	33.1353	33.2804	33.2804	0.137098	0.137098	33.1353
ABP_1.1	C02	ABP	846	33.4078	33.4078
ABP_1.1	C03	ABP	846	33.2981	33.2981
ABP_1.1	D01	ABP	847	34.8115	34.8115	34.3371	34.5956	0.497043	0.305301	33.8201
ABP_1.1	D02	ABP	847	33.8201
ABP_1.1	D03	ABP	847	34.3797	34.3797
ABP_1.1	E01	ABP	848	26.7777	26.7777	26.8862	26.8862	0.148137	0.148137	27.055
ABP_1.1	E02	ABP	848	26.826	26.826
ABP_1.1	E03	ABP	848	27.055	27.055
ABP_1.1	F01	ABP	849	23.5132	23.5132	23.5609	23.5609	0.0413474	0.0413474	23.5132
ABP_1.1	F02	ABP	849	23.5839	23.5839
ABP_1.1	F03	ABP	849	23.5857	23.5857
ABP_1.1	G01	ABP	850	25.2066	25.2066	25.1368	25.1368	0.0611227	0.0611227	25.2066
ABP_1.1	G02	ABP	850	25.0926	25.0926
ABP_1.1	G03	ABP	850	25.1113	25.1113
ABP_1.1	H01	ABP	851	34.1741	34.1741	33.4915	33.9107	0.772235	0.372537	32.6533
ABP_1.1	H02	ABP	851	32.6533
ABP_1.1	H03	ABP	851	33.6472	33.6472
ABP_1.1	A04	ABP	852	30.3412	30.3412	30.6265	30.4487	0.326049	0.152065	30.9819
ABP_1.1	A05	ABP	852	30.5563	30.5563
ABP_1.1	A06	ABP	852	30.9819
ABP_1.1	B04	ABP	853	27.1623	27.1623	27.2618	27.2618	0.0866392	0.0866392	27.1623
ABP_1.1	B05	ABP	853	27.3018	27.3018
ABP_1.1	B06	ABP	853	27.3211	27.3211
ABP_1.1	C04	ABP	854	30.812	30.812	31.0806	31.0806	0.237249	0.237249	30.812
ABP_1.1	C05	ABP	854	31.1685	31.1685
ABP_1.1	C06	ABP	854	31.2614	31.2614
ABP_1.1	D04	ABP	855	29.3276	29.3276	29.5551	29.5551	0.209909	0.209909	29.3276
ABP_1.1	D05	ABP	855	29.7412	29.7412
ABP_1.1	D06	ABP	855	29.5965	29.5965
ABP_1.1	E04	ABP	856	31.8643		33.0476	33.6393	1.14546	0.723768	31.8643
ABP_1.1	E05	ABP	856	34.151	34.151
ABP_1.1	E06	ABP	856	33.1275	33.1275
ABP_1.1	F04	ABP	857	29.499	29.499	29.9303	29.7001	0.446612	0.28434	30.3908
ABP_1.1	F05	ABP	857	29.9011	29.9011
ABP_1.1	F06	ABP	857	30.3908
ABP_1.1	G04	ABP	858	30.1614	30.1614	30.1226	30.1226	0.0748377	0.0748377	30.0364
ABP_1.1	G05	ABP	858	30.1702	30.1702
ABP_1.1	G06	ABP	858	30.0364	30.0364
ABP_1.1	H04	ABP	859	33.4692	33.4692	33.6413	33.6413	0.244005	0.244005	33.9206
ABP_1.1	H05	ABP	859	33.9206	33.9206
ABP_1.1	H06	ABP	859	33.5341	33.5341
ABP_1.1	A07	ABP	860	25.4589	25.4589	25.5395	25.5395	0.0875633	0.0875633	25.6327
ABP_1.1	A08	ABP	860	25.6327	25.6327
ABP_1.1	A09	ABP	860	25.5269	25.5269
ABP_1.1	B07	ABP	861	30.0961	30.0961	30.1493	30.1493	0.0740866	0.0740866	30.234
ABP_1.1	B08	ABP	861	30.1179	30.1179
ABP_1.1	B09	ABP	861	30.234	30.234
ABP_1.1	C07	ABP	862	32.7241	32.7241	32.6103	32.804	0.345027	0.113001	32.2227
ABP_1.1	C08	ABP	862	32.2227
ABP_1.1	C09	ABP	862	32.8839	32.8839
ABP_1.1	D07	ABP	863	31.0124	31.0124	31.3208	31.3208	0.292576	0.292576	31.0124
ABP_1.1	D08	ABP	863	31.3554	31.3554
ABP_1.1	D09	ABP	863	31.5945	31.5945
ABP_1.1	E07	ABP	864	27.7223	27.7223	27.8833	27.8833	0.177524	0.177524	28.0737
ABP_1.1	E08	ABP	864	28.0737	28.0737
ABP_1.1	E09	ABP	864	27.854	27.854
ABP_1.1	F07	ABP	865	30.124	30.124	30.3855	30.3855	0.231254	0.231254	30.124
ABP_1.1	F08	ABP	865	30.5629	30.5629
ABP_1.1	F09	ABP	865	30.4697	30.4697
ABP_1.1	G07	ABP	866	28.8166	28.8166	28.9626	28.9626	0.133593	0.133593	28.8166
ABP_1.1	G08	ABP	866	28.9927	28.9927
ABP_1.1	G09	ABP	866	29.0786	29.0786
ABP_1.1	H07	ABP	867	29.2391	29.2391	29.3959	29.3959	0.184933	0.184933	29.5999
ABP_1.1	H08	ABP	867	29.3487	29.3487
ABP_1.1	H09	ABP	867	29.5999	29.5999
ABP_1.1	A10	ABP	868	17.9178	17.9178	17.98	17.98	0.142892	0.142892	18.1435
ABP_1.1	A11	ABP	868	17.8788	17.8788
ABP_1.1	A12	ABP	868	18.1435	18.1435
ABP_1.1	B10	ABP	869	26.0738	26.0738	26.2174	26.2174	0.124536	0.124536	26.0738
ABP_1.1	B11	ABP	869	26.2827	26.2827
ABP_1.1	B12	ABP	869	26.2956	26.2956
ABP_1.1	C10	ABP	870	26.1115	26.1115	26.3561	26.3561	0.244247	0.244247	26.1115
ABP_1.1	C11	ABP	870	26.3568	26.3568
ABP_1.1	C12	ABP	870	26.6	26.6
ABP_1.1	D10	ABP	871	24.9787	24.9787	25.1528	25.1528	0.181262	0.181262	25.3405
ABP_1.1	D11	ABP	871	25.1392	25.1392
ABP_1.1	D12	ABP	871	25.3405	25.3405
ABP_1.1	E10	ABP	872	25.1601		25.5836	25.7953	0.368919	0.056792	25.1601
ABP_1.1	E11	ABP	872	25.7552	25.7552
ABP_1.1	E12	ABP	872	25.8355	25.8355
ABP_1.1	F10	ABP	873	25.2519	25.2519	25.4269	25.4269	0.160563	0.160563	25.2519
ABP_1.1	F11	ABP	873	25.4613	25.4613
ABP_1.1	F12	ABP	873	25.5674	25.5674
ABP_2.1	A07	ABP	874	27.4979	27.4979	27.2402	27.2402	0.223616	0.223616	27.4979
ABP_2.1	A08	ABP	874	27.0969	27.0969
ABP_2.1	A09	ABP	874	27.1259	27.1259
ABP_2.1	B07	ABP	875	25.8061	25.8061	25.601	25.601	0.197823	0.197823	25.8061
ABP_2.1	B08	ABP	875	25.5855	25.5855
ABP_2.1	B09	ABP	875	25.4114	25.4114
ABP_2.1	A01	ABP	876	26.3296	26.3296	26.4291	26.4291	0.0952079	0.0952079	26.3296
ABP_2.1	A02	ABP	876	26.5194	26.5194
ABP_2.1	A03	ABP	876	26.4385	26.4385
ABP_2.1	B01	ABP	877	26.5076	26.5076	26.4795	26.4795	0.0273091	0.0273091	26.5076
ABP_2.1	B02	ABP	877	26.4779	26.4779
ABP_2.1	B03	ABP	877	26.4531	26.4531
ABP_2.1	C01	ABP	878	9.03595	9.03595	9.05535	9.05535	0.0206483	0.0206483	9.07705
ABP_2.1	C02	ABP	878	9.07705	9.07705
ABP_2.1	C03	ABP	878	9.05304	9.05304
ABP_2.1	D01	ABP	879	19.3193	19.3193	19.2893	19.2893	0.0420331	0.0420331	19.2412
ABP_2.1	D02	ABP	879	19.3073	19.3073
ABP_2.1	D03	ABP	879	19.2412	19.2412
ABP_2.1	E01	ABP	880	10.0766	10.0766	10.2227	10.2227	0.130429	0.130429	10.0766
ABP_2.1	E02	ABP	880	10.264	10.264
ABP_2.1	E03	ABP	880	10.3274	10.3274
ABP_2.1	F01	ABP	881	10.1871	10.1871	10.3389	10.3389	0.135213	0.135213	10.1871
ABP_2.1	F02	ABP	881	10.4466	10.4466
ABP_2.1	F03	ABP	881	10.3828	10.3828
ABP_2.1	G01	ABP	882	9.12931	9.12931	9.04425	9.04425	0.105454	0.105454	8.92626
ABP_2.1	G02	ABP	882	8.92626	8.92626
ABP_2.1	G03	ABP	882	9.0772	9.0772
ABP_2.1	H01	ABP	883	10.0822	10.0822	10.1466	10.1466	0.0854294	0.0854294	10.2435
ABP_2.1	H02	ABP	883	10.2435	10.2435
ABP_2.1	H03	ABP	883	10.114	10.114
ABP_2.1	A04	ABP	884	10.4185	10.4185	10.6443	10.6443	0.197844	0.197844	10.4185
ABP_2.1	A05	ABP	884	10.7874	10.7874
ABP_2.1	A06	ABP	884	10.727	10.727
ABP_2.1	B04	ABP	885	11.7762	11.7762	12.068	12.068	0.281366	0.281366	11.7762
ABP_2.1	B05	ABP	885	12.0904	12.0904
ABP_2.1	B06	ABP	885	12.3376	12.3376
ABP_2.1	C04	ABP	886	13.0213	13.0213	13.1395	13.1395	0.112298	0.112298	13.0213
ABP_2.1	C05	ABP	886	13.1526	13.1526
ABP_2.1	C06	ABP	886	13.2447	13.2447
ABP_2.1	D04	ABP	887	17.478	17.478	17.655	17.655	0.163884	0.163884	17.478
ABP_2.1	D05	ABP	887	17.6854	17.6854
ABP_2.1	D06	ABP	887	17.8015	17.8015
ABP_2.1	E04	ABP	888	9.00632	9.00632	9.14432	9.14432	0.128042	0.128042	9.00632
ABP_2.1	E05	ABP	888	9.16738	9.16738
ABP_2.1	E06	ABP	888	9.25927	9.25927
ABP_2.1	F04	ABP	889	21.1324	21.1324	21.3369	21.3369	0.182302	0.182302	21.1324
ABP_2.1	F05	ABP	889	21.3956	21.3956
ABP_2.1	F06	ABP	889	21.4825	21.4825
ABP_2.1	G04	ABP	890	23.6205	23.6205	23.8138	23.8138	0.168316	0.168316	23.6205
ABP_2.1	G05	ABP	890	23.8926	23.8926
ABP_2.1	G06	ABP	890	23.9283	23.9283
ABP_2.1	H04	ABP	891	12.6198	12.6198	12.8465	12.8465	0.198317	0.198317	12.6198
ABP_2.1	H05	ABP	891	12.9878	12.9878
ABP_2.1	H06	ABP	891	12.9319	12.9319
Actin_1.1	H10	Actin	NTC	31.7019	31.7019	32.3125	32.3125	0.863488	0.863488	32.923
Actin_1.1	H11	Actin	NTC
Actin_1.1	H12	Actin	NTC	32.923	32.923
Actin_1.2	H10	Actin	NTC	32.7435	32.7435	33.2892	32.5606	1.27511	0.258601	34.7463
Actin_1.2	H11	Actin	NTC	34.7463
Actin_1.2	H12	Actin	NTC	32.3778	32.3778
Actin_2.1	H10	Actin	NTC	35.8705	35.8705	35.6085	35.9855	0.662972	0.162583	34.8546
Actin_2.1	H11	Actin	NTC	36.1004	36.1004
Actin_2.1	H12	Actin	NTC	34.8546
Actin_2.2	H10	Actin	NTC	37.9483		35.8299	34.7707	1.98135	1.05826	37.9483
Actin_2.2	H11	Actin	NTC	35.519	35.519
Actin_2.2	H12	Actin	NTC	34.0224	34.0224
Actin_3.2	H10	Actin	NTC	33.6948		32.4204	31.7832	1.26973	0.887889	33.6948
Actin_3.2	H11	Actin	NTC	31.1554	31.1554
Actin_3.2	H12	Actin	NTC	32.411	32.411
Actin_1.2	A01	Actin	327	19.0853	19.0853	19.1305	19.1305	0.0568482	0.0568482	19.1943
Actin_1.2	A02	Actin	327	19.1118	19.1118
Actin_1.2	A03	Actin	327	19.1943	19.1943
Actin_1.2	B01	Actin	328	17.1803	17.1803	17.2105	17.2105	0.126525	0.126525	17.3494
Actin_1.2	B02	Actin	328	17.1019	17.1019
Actin_1.2	B03	Actin	328	17.3494	17.3494
Actin_1.2	C01	Actin	329	16.6788	16.6788	16.7664	16.7664	0.087001	0.087001	16.6788
Actin_1.2	C02	Actin	329	16.8528	16.8528
Actin_1.2	C03	Actin	329	16.7675	16.7675
Actin_1.2	D01	Actin	330	16.7741	16.7741	16.8126	16.8126	0.0666142	0.0666142	16.8896
Actin_1.2	D02	Actin	330	16.7742	16.7742
Actin_1.2	D03	Actin	330	16.8896	16.8896
Actin_1.2	E01	Actin	331	17.0922	17.0922	17.2356	17.2356	0.126717	0.126717	17.0922
Actin_1.2	E02	Actin	331	17.282	17.282
Actin_1.2	E03	Actin	331	17.3326	17.3326
Actin_1.2	F01	Actin	332	16.8337	16.8337	16.9747	16.9747	0.127496	0.127496	16.8337
Actin_1.2	F02	Actin	332	17.0087	17.0087
Actin_1.2	F03	Actin	332	17.0818	17.0818
Actin_1.2	G01	Actin	333	17.1171	17.1171	17.1906	17.1906	0.0831545	0.0831545	17.2808
Actin_1.2	G02	Actin	333	17.1738	17.1738
Actin_1.2	G03	Actin	333	17.2808	17.2808
Actin_1.2	H01	Actin	334	16.3327	16.3327	16.4044	16.4044	0.0623194	0.0623194	16.3327
Actin_1.2	H02	Actin	334	16.4357	16.4357
Actin_1.2	H03	Actin	334	16.445	16.445
Actin_1.2	A04	Actin	335	19.1262	19.1262	19.2488	19.2488	0.108846	0.108846	19.1262
Actin_1.2	A05	Actin	335	19.2861	19.2861
Actin_1.2	A06	Actin	335	19.3342	19.3342
Actin_1.2	C04	Actin	337	18.6718	18.6718	18.82	18.82	0.140617	0.140617	18.6718
Actin_1.2	C05	Actin	337	18.8364	18.8364
Actin_1.2	C06	Actin	337	18.9516	18.9516
Actin_1.2	D04	Actin	338	18.0347	18.0347	18.1326	18.1326	0.0901528	0.0901528	18.0347
Actin_1.2	D05	Actin	338	18.1508	18.1508
Actin_1.2	D06	Actin	338	18.2122	18.2122
Actin_1.2	E04	Actin	339	16.6372	16.6372	16.9132	16.9132	0.242231	0.242231	16.6372
Actin_1.2	E05	Actin	339	17.0905	17.0905
Actin_1.2	E06	Actin	339	17.012	17.012
Actin_1.2	F04	Actin	340	18.107	18.107	18.2664	18.2664	0.166489	0.166489	18.4391
Actin_1.2	F05	Actin	340	18.2532	18.2532
Actin_1.2	F06	Actin	340	18.4391	18.4391
Actin_1.2	G04	Actin	341	17.9246	17.9246	18.0887	18.0887	0.150874	0.150874	17.9246
Actin_1.2	G05	Actin	341	18.1199	18.1199
Actin_1.2	G06	Actin	341	18.2215	18.2215
Actin_1.2	H04	Actin	342	19.2218	19.2218	19.3609	19.3609	0.123757	0.123757	19.2218
Actin_1.2	H05	Actin	342	19.4019	19.4019
Actin_1.2	H06	Actin	342	19.4589	19.4589
Actin_1.2	A07	Actin	343	19.4232	19.4232	19.4971	19.4971	0.0822181	0.0822181	19.5857
Actin_1.2	A08	Actin	343	19.4823	19.4823
Actin_1.2	A09	Actin	343	19.5857	19.5857
Actin_1.2	B07	Actin	344	17.8782	17.8782	17.9914	17.9914	0.10152	0.10152	17.8782
Actin_1.2	B08	Actin	344	18.0217	18.0217
Actin_1.2	B09	Actin	344	18.0744	18.0744
Actin_1.2	C07	Actin	345	17.7133	17.7133	17.935	17.935	0.200036	0.200036	17.7133
Actin_1.2	C08	Actin	345	17.9896	17.9896
Actin_1.2	C09	Actin	345	18.102	18.102
Actin_1.2	D07	Actin	346	27.7138	27.7138	27.9634	27.9634	0.216183	0.216183	27.7138
Actin_1.2	D08	Actin	346	28.0918	28.0918
Actin_1.2	D09	Actin	346	28.0847	28.0847
Actin_1.2	E07	Actin	347	19.8357	19.8357	19.9964	19.9964	0.140871	0.140871	19.8357
Actin_1.2	E08	Actin	347	20.0986	20.0986
Actin_1.2	E09	Actin	347	20.0549	20.0549
Actin_1.2	F07	Actin	348	18.6619	18.6619	18.7676	18.7676	0.0935443	0.0935443	18.6619
Actin_1.2	F08	Actin	348	18.8015	18.8015
Actin_1.2	F09	Actin	348	18.8395	18.8395
Actin_1.2	G07	Actin	349	18.4092	18.4092	18.6011	18.6011	0.16883	0.16883	18.4092
Actin_1.2	G08	Actin	349	18.7268	18.7268
Actin_1.2	G09	Actin	349	18.6671	18.6671
Actin_1.2	H07	Actin	350	17.4343	17.4343	17.6225	17.6225	0.171859	0.171859	17.4343
Actin_1.2	H08	Actin	350	17.6624	17.6624
Actin_1.2	H09	Actin	350	17.771	17.771
Actin_1.2	A10	Actin	351	17.5469	17.5469	17.598	17.598	0.0736714	0.0736714	17.6824
Actin_1.2	A11	Actin	351	17.5646	17.5646
Actin_1.2	A12	Actin	351	17.6824	17.6824
Actin_1.2	B10	Actin	352	21.1933	21.1933	21.3202	21.3202	0.110139	0.110139	21.1933
Actin_1.2	B11	Actin	352	21.3915	21.3915
Actin_1.2	B12	Actin	352	21.3758	21.3758
Actin_1.2	C10	Actin	353	18.9835	18.9835	19.2118	19.2118	0.199238	0.199238	18.9835
Actin_1.2	C11	Actin	353	19.3008	19.3008
Actin_1.2	C12	Actin	353	19.351	19.351
Actin_1.2	D10	Actin	354	17.9197	17.9197	18.0771	18.0771	0.145189	0.145189	17.9197
Actin_1.2	D11	Actin	354	18.1058	18.1058
Actin_1.2	D12	Actin	354	18.2058	18.2058
Actin_1.2	E10	Actin	355	21.4345	21.4345	21.6339	21.6339	0.208128	0.208128	21.8498
Actin_1.2	E11	Actin	355	21.6172	21.6172
Actin_1.2	E12	Actin	355	21.8498	21.8498
Actin_1.2	F10	Actin	356	28.5502	28.5502	28.8769	28.6924	0.349799	0.201134	29.2459
Actin_1.2	F11	Actin	356	29.2459
Actin_1.2	F12	Actin	356	28.8346	28.8346
Actin_1.2	G10	Actin	357	17.0465	17.0465	17.1763	17.1763	0.125864	0.125864	17.0465
Actin_1.2	G11	Actin	357	17.1847	17.1847
Actin_1.2	G12	Actin	357	17.2978	17.2978
Actin_2.2	A01	Actin	358	17.8551	17.8551	17.8593	17.8593	0.0599818	0.0599818	17.9213
Actin_2.2	A02	Actin	358	17.8015	17.8015
Actin_2.2	A03	Actin	358	17.9213	17.9213
Actin_2.2	B01	Actin	359	19.6149	19.6149	19.701	19.701	0.0780201	0.0780201	19.6149
Actin_2.2	B02	Actin	359	19.7212	19.7212
Actin_2.2	B03	Actin	359	19.767	19.767
Actin_2.2	C01	Actin	360	17.7123	17.7123	17.6678	17.6678	0.0405967	0.0405967	17.7123
Actin_2.2	C02	Actin	360	17.6327	17.6327
Actin_2.2	C03	Actin	360	17.6584	17.6584
Actin_2.2	D01	Actin	361	18.0867	18.0867	18.102	18.102	0.0136982	0.0136982	18.0867
Actin_2.2	D02	Actin	361	18.1129	18.1129
Actin_2.2	D03	Actin	361	18.1065	18.1065
Actin_2.2	E01	Actin	362	18.5552	18.5552	18.5812	18.5812	0.0395458	0.0395458	18.6267
Actin_2.2	E02	Actin	362	18.5616	18.5616
Actin_2.2	E03	Actin	362	18.6267	18.6267
Actin_2.2	F01	Actin	363	21.2306	21.2306	21.3205	21.3205	0.0781009	0.0781009	21.2306
Actin_2.2	F02	Actin	363	21.372	21.372
Actin_2.2	F03	Actin	363	21.3589	21.3589
Actin_2.2	G01	Actin	364	22.7689	22.7689	22.8367	22.8367	0.0780535	0.0780535	22.922
Actin_2.2	G02	Actin	364	22.819	22.819
Actin_2.2	G03	Actin	364	22.922	22.922
Actin_2.2	H01	Actin	365	24.686	24.686	24.9165	24.9165	0.262463	0.262463	25.2022
Actin_2.2	H02	Actin	365	25.2022	25.2022
Actin_2.2	H03	Actin	365	24.8613	24.8613
Actin_2.2	A04	Actin	366	22.2497	22.2497	22.1152	22.1152	0.117954	0.117954	22.2497
Actin_2.2	A05	Actin	366	22.0661	22.0661
Actin_2.2	A06	Actin	366	22.0296	22.0296
Actin_2.2	B04	Actin	367	20.391	20.391	20.4991	20.4991	0.0938106	0.0938106	20.391
Actin_2.2	B05	Actin	367	20.5464	20.5464
Actin_2.2	B06	Actin	367	20.5598	20.5598
Actin_2.2	C04	Actin	368	18.9784	18.9784	19.1515	19.1515	0.183383	0.183383	19.3437
Actin_2.2	C05	Actin	368	19.1324	19.1324
Actin_2.2	C06	Actin	368	19.3437	19.3437
Actin_2.2	D04	Actin	369	18.551	18.551	18.6755	18.6755	0.108269	0.108269	18.551
Actin_2.2	D05	Actin	369	18.728	18.728
Actin_2.2	D06	Actin	369	18.7475	18.7475
Actin_2.2	E04	Actin	370	17.1847	17.1847	17.3845	17.3845	0.175063	0.175063	17.1847
Actin_2.2	E05	Actin	370	17.5112	17.5112
Actin_2.2	E06	Actin	370	17.4575	17.4575
Actin_2.2	F04	Actin	371	20.4439	20.4439	20.5835	20.5835	0.12627	0.12627	20.4439
Actin_2.2	F05	Actin	371	20.6171	20.6171
Actin_2.2	F06	Actin	371	20.6896	20.6896
Actin_2.2	G04	Actin	372	21.6703	21.6703	21.7438	21.7438	0.065153	0.065153	21.6703
Actin_2.2	G05	Actin	372	21.7666	21.7666
Actin_2.2	G06	Actin	372	21.7944	21.7944
Actin_2.2	H04	Actin	373	28.5774	28.5774	28.8253	28.8253	0.253794	0.253794	29.0846
Actin_2.2	H05	Actin	373	29.0846	29.0846
Actin_2.2	H06	Actin	373	28.814	28.814
Actin_2.2	A07	Actin	374	21.0494	21.0494	21.0937	21.0937	0.0582404	0.0582404	21.1596
Actin_2.2	A08	Actin	374	21.0719	21.0719
Actin_2.2	A09	Actin	374	21.1596	21.1596
Actin_2.2	B07	Actin	387	20.1254	20.1254	20.2171	20.2171	0.0975497	0.0975497	20.3196
Actin_2.2	B08	Actin	387	20.2062	20.2062
Actin_2.2	B09	Actin	387	20.3196	20.3196
Actin_2.2	C07	Actin	388	24.3191	24.3191	24.5213	24.5213	0.214438	0.214438	24.7462
Actin_2.2	C08	Actin	388	24.4986	24.4986
Actin_2.2	C09	Actin	388	24.7462	24.7462
Actin_2.2	D07	Actin	389	20.1687	20.1687	20.3431	20.3431	0.152499	0.152499	20.1687
Actin_2.2	D08	Actin	389	20.4091	20.4091
Actin_2.2	D09	Actin	389	20.4514	20.4514
Actin_2.2	E07	Actin	390	20.176	20.176	20.3967	20.3967	0.191666	0.191666	20.176
Actin_2.2	E08	Actin	390	20.4918	20.4918
Actin_2.2	E09	Actin	390	20.5222	20.5222
Actin_2.2	F07	Actin	391	19.1893	19.1893	19.4209	19.4209	0.200517	0.200517	19.1893
Actin_2.2	F08	Actin	391	19.5368	19.5368
Actin_2.2	F09	Actin	391	19.5365	19.5365
Actin_2.2	G07	Actin	392	20.5731	20.5731	20.7761	20.7761	0.18867	0.18867	20.5731
Actin_2.2	G08	Actin	392	20.8091	20.8091
Actin_2.2	G09	Actin	392	20.946	20.946
Actin_2.2	H07	Actin	393	21.0928	21.0928	21.2137	21.2137	0.10576	0.10576	21.0928
Actin_2.2	H08	Actin	393	21.2588	21.2588
Actin_2.2	H09	Actin	393	21.2894	21.2894
Actin_2.2	A10	Actin	394	21.096	21.096	21.1784	21.1784	0.0715941	0.0715941	21.096
Actin_2.2	A11	Actin	394	21.2243	21.2243
Actin_2.2	A12	Actin	394	21.215	21.215
Actin_2.2	B10	Actin	395	20.5425	20.5425	20.6398	20.6398	0.116995	0.116995	20.7696
Actin_2.2	B11	Actin	395	20.6074	20.6074
Actin_2.2	B12	Actin	395	20.7696	20.7696
Actin_2.2	C10	Actin	396	23.4197	23.4197	23.4827	23.4827	0.151658	0.151658	23.6557
Actin_2.2	C11	Actin	396	23.3727	23.3727
Actin_2.2	C12	Actin	396	23.6557	23.6557
Actin_2.2	D10	Actin	397	21.2591	21.2591	21.4106	21.4106	0.14663	0.14663	21.2591
Actin_2.2	D11	Actin	397	21.421	21.421
Actin_2.2	D12	Actin	397	21.5518	21.5518
Actin_2.2	G10	Actin	397.1	20.6019	20.6019	20.683	20.683	0.0777601	0.0777601	20.6019
Actin_2.2	G11	Actin	397.1	20.6902	20.6902
Actin_2.2	G12	Actin	397.1	20.7569	20.7569
Actin_2.2	E10	Actin	398	19.9815	19.9815	20.2416	20.2416	0.258174	0.258174	19.9815
Actin_2.2	E11	Actin	398	20.2455	20.2455
Actin_2.2	E12	Actin	398	20.4978	20.4978
Actin_2.2	F10	Actin	399	22.1984	22.1984	22.4097	22.4097	0.277805	0.277805	22.7244
Actin_2.2	F11	Actin	399	22.3063	22.3063
Actin_2.2	F12	Actin	399	22.7244	22.7244
Actin_3.2	A01	Actin	400	24.4398	24.4398	24.5245	24.5245	0.10608	0.10608	24.6435
Actin_3.2	A02	Actin	400	24.4902	24.4902
Actin_3.2	A03	Actin	400	24.6435	24.6435
Actin_3.2	B01	Actin	401	20.4354	20.4354	20.537	20.537	0.167973	0.167973	20.7308
Actin_3.2	B02	Actin	401	20.4446	20.4446
Actin_3.2	B03	Actin	401	20.7308	20.7308
Actin_3.2	C01	Actin	402	22.2521	22.2521	22.3788	22.3788	0.19825	0.19825	22.6073
Actin_3.2	C02	Actin	402	22.6073	22.6073
Actin_3.2	C03	Actin	402	22.2771	22.2771
Actin_3.2	D01	Actin	403	20.6355	20.6355	20.7086	20.7086	0.0790713	0.0790713	20.7925
Actin_3.2	D02	Actin	403	20.6976	20.6976
Actin_3.2	D03	Actin	403	20.7925	20.7925
Actin_3.2	E01	Actin	404	21.0439	21.0439	21.0957	21.0957	0.0479682	0.0479682	21.0439
Actin_3.2	E02	Actin	404	21.1387	21.1387
Actin_3.2	E03	Actin	404	21.1044	21.1044
Actin_3.2	F01	Actin	405	22.0336	22.0336	22.1708	22.1708	0.11908	0.11908	22.0336
Actin_3.2	F02	Actin	405	22.2321	22.2321
Actin_3.2	F03	Actin	405	22.2468	22.2468
Actin_3.2	G01	Actin	406	21.8144	21.8144	21.8328	21.8328	0.0446169	0.0446169	21.8837
Actin_3.2	G02	Actin	406	21.8004	21.8004
Actin_3.2	G03	Actin	406	21.8837	21.8837
Actin_3.2	H01	Actin	407	18.7967	18.7967	18.8749	18.8749	0.0709861	0.0709861	18.7967
Actin_3.2	H02	Actin	407	18.893	18.893
Actin_3.2	H03	Actin	407	18.9351	18.9351
Actin_3.2	A04	Actin	408	21.6624	21.6624	21.9092	21.9092	0.241158	0.241158	21.6624
Actin_3.2	A05	Actin	408	22.1443	22.1443
Actin_3.2	A06	Actin	408	21.921	21.921
Actin_3.2	B04	Actin	409	21.6681	21.6681	21.851	21.851	0.15913	0.15913	21.6681
Actin_3.2	B05	Actin	409	21.958	21.958
Actin_3.2	B06	Actin	409	21.9268	21.9268
Actin_3.2	C04	Actin	410	22.4093	22.4093	22.569	22.569	0.146668	0.146668	22.4093
Actin_3.2	C05	Actin	410	22.6003	22.6003
Actin_3.2	C06	Actin	410	22.6976	22.6976
Actin_3.2	D04	Actin	411	17.8437	17.8437	18.0075	18.0075	0.144881	0.144881	17.8437
Actin_3.2	D05	Actin	411	18.119	18.119
Actin_3.2	D06	Actin	411	18.0598	18.0598
Actin_3.2	E04	Actin	412	19.2589	19.2589	19.4757	19.4757	0.199118	0.199118	19.2589
Actin_3.2	E05	Actin	412	19.6505	19.6505
Actin_3.2	E06	Actin	412	19.5177	19.5177
Actin_3.2	F04	Actin	413	19.5317	19.5317	19.7348	19.7348	0.177764	0.177764	19.5317
Actin_3.2	F05	Actin	413	19.8103	19.8103
Actin_3.2	F06	Actin	413	19.8623	19.8623
Actin_3.2	G04	Actin	414	21.2629	21.2629	21.7003	21.3988	0.539557	0.192289	22.3032
Actin_3.2	G05	Actin	414	21.5348	21.5348
Actin_3.2	G06	Actin	414	22.3032
Actin_3.2	H04	Actin	415	17.1735	17.1735	17.313	17.313	0.121678	0.121678	17.1735
Actin_3.2	H05	Actin	415	17.3973	17.3973
Actin_3.2	H06	Actin	415	17.3682	17.3682
Actin_3.2	A07	Actin	416	18.7876	18.7876	18.8938	18.8938	0.103955	0.103955	18.7876
Actin_3.2	A08	Actin	416	18.8985	18.8985
Actin_3.2	A09	Actin	416	18.9953	18.9953
Actin_3.2	B07	Actin	417	17.7594	17.7594	17.9297	17.9297	0.161942	0.161942	17.7594
Actin_3.2	B08	Actin	417	18.0817	18.0817
Actin_3.2	B09	Actin	417	17.948	17.948
Actin_3.2	C07	Actin	418	17.0611	17.0611	17.1627	17.1627	0.117678	0.117678	17.2917
Actin_3.2	C08	Actin	418	17.1354	17.1354
Actin_3.2	C09	Actin	418	17.2917	17.2917
Actin_3.2	D07	Actin	419	18.2604	18.2604	18.3959	18.3959	0.122147	0.122147	18.2604
Actin_3.2	D08	Actin	419	18.4976	18.4976
Actin_3.2	D09	Actin	419	18.4297	18.4297
Actin_3.2	E07	Actin	420	19.5821	19.5821	19.8401	19.8401	0.224235	0.224235	19.5821
Actin_3.2	E08	Actin	420	19.9494	19.9494
Actin_3.2	E09	Actin	420	19.9886	19.9886
Actin_3.2	F07	Actin	421	17.39	17.39	17.4323	17.4323	0.0430295	0.0430295	17.4761
Actin_3.2	F08	Actin	421	17.4761	17.4761
Actin_3.2	F09	Actin	421	17.4309	17.4309
Actin_3.2	G07	Actin	422	19.439	19.439	19.5996	19.5996	0.140692	0.140692	19.439
Actin_3.2	G08	Actin	422	19.6589	19.6589
Actin_3.2	G09	Actin	422	19.701	19.701
Actin_3.2	H07	Actin	423	21.7442	21.7442	21.9461	21.9461	0.178746	0.178746	21.7442
Actin_3.2	H08	Actin	423	22.01	22.01
Actin_3.2	H09	Actin	423	22.0842	22.0842
Actin_3.2	A10	Actin	424	22.366	22.366	22.4038	22.4038	0.0770065	0.0770065	22.4924
Actin_3.2	A11	Actin	424	22.353	22.353
Actin_3.2	A12	Actin	424	22.4924	22.4924
Actin_3.2	B10	Actin	425	32.4462	32.4462	32.492	32.492	0.2345	0.2345	32.746
Actin_3.2	B11	Actin	425	32.2838	32.2838
Actin_3.2	B12	Actin	425	32.746	32.746
Actin_3.2	C10	Actin	426	22.4243	22.4243	22.5903	22.5903	0.188126	0.188126	22.7946
Actin_3.2	C11	Actin	426	22.5518	22.5518
Actin_3.2	C12	Actin	426	22.7946	22.7946
Actin_3.2	D10	Actin	427	20.2525	20.2525	20.4204	20.4204	0.176846	0.176846	20.605
Actin_3.2	D11	Actin	427	20.4037	20.4037
Actin_3.2	D12	Actin	427	20.605	20.605
Actin_3.2	E10	Actin	428	21.9928	21.9928	22.2456	22.2456	0.221081	0.221081	21.9928
Actin_3.2	E11	Actin	428	22.403	22.403
Actin_3.2	E12	Actin	428	22.3409	22.3409
Actin_3.2	F10	Actin	429	22.6143	22.6143	22.8945	22.8945	0.254595	0.254595	22.6143
Actin_3.2	F11	Actin	429	22.9577	22.9577
Actin_3.2	F12	Actin	429	23.1115	23.1115
Actin_3.2	G10	Actin	430	22.1692	22.1692	22.3851	22.3851	0.188076	0.188076	22.1692
Actin_3.2	G11	Actin	430	22.4727	22.4727
Actin_3.2	G12	Actin	430	22.5134	22.5134
Actin_1.1	A01	Actin	844	18.1656	18.1656	17.8858	17.8858	0.246908	0.246908	18.1656
Actin_1.1	A02	Actin	844	17.6988	17.6988
Actin_1.1	A03	Actin	844	17.7928	17.7928
Actin_1.1	B01	Actin	845	19.6044	19.6044	19.7985	19.7985	0.204503	0.204503	20.012
Actin_1.1	B02	Actin	845	19.7792	19.7792
Actin_1.1	B03	Actin	845	20.012	20.012
Actin_1.1	C01	Actin	846	17.1884	17.1884	17.2951	17.2951	0.111048	0.111048	17.4101
Actin_1.1	C02	Actin	846	17.2869	17.2869
Actin_1.1	C03	Actin	846	17.4101	17.4101
Actin_1.1	D01	Actin	847	17.3441	17.3441	17.4144	17.4144	0.0616017	0.0616017	17.3441
Actin_1.1	D02	Actin	847	17.4395	17.4395
Actin_1.1	D03	Actin	847	17.4594	17.4594
Actin_1.1	E01	Actin	848	16.164	16.164	16.2877	16.2877	0.165951	0.165951	16.4763
Actin_1.1	E02	Actin	848	16.223	16.223
Actin_1.1	E03	Actin	848	16.4763	16.4763
Actin_1.1	F01	Actin	849	15.2612	15.2612	15.4271	15.4271	0.160402	0.160402	15.2612
Actin_1.1	F02	Actin	849	15.4386	15.4386
Actin_1.1	F03	Actin	849	15.5814	15.5814
Actin_1.1	G01	Actin	850	15.3415	15.3415	15.3941	15.3941	0.0455644	0.0455644	15.3415
Actin_1.1	G02	Actin	850	15.4176	15.4176
Actin_1.1	G03	Actin	850	15.423	15.423
Actin_1.1	H01	Actin	851	16.3885	16.3885	16.4787	16.4787	0.0826071	0.0826071	16.3885
Actin_1.1	H02	Actin	851	16.4969	16.4969
Actin_1.1	H03	Actin	851	16.5507	16.5507
Actin_1.1	A04	Actin	852	16.255	16.255	16.4357	16.4357	0.167872	0.167872	16.255
Actin_1.1	A05	Actin	852	16.4653	16.4653
Actin_1.1	A06	Actin	852	16.5868	16.5868
Actin_1.1	B04	Actin	853	17.568	17.568	17.718	17.718	0.187644	0.187644	17.9284
Actin_1.1	B05	Actin	853	17.6575	17.6575
Actin_1.1	B06	Actin	853	17.9284	17.9284
Actin_1.1	C04	Actin	854	15.0789	15.0789	15.2561	15.2561	0.183933	0.183933	15.4461
Actin_1.1	C05	Actin	854	15.2433	15.2433
Actin_1.1	C06	Actin	854	15.4461	15.4461
Actin_1.1	D04	Actin	855	14.8586	14.8586	15.0278	15.0278	0.149833	0.149833	14.8586
Actin_1.1	D05	Actin	855	15.0811	15.0811
Actin_1.1	D06	Actin	855	15.1437	15.1437
Actin_1.1	E04	Actin	856	16.1803	16.1803	16.4798	16.3194	0.310717	0.196704	16.8006
Actin_1.1	E05	Actin	856	16.8006
Actin_1.1	E06	Actin	856	16.4585	16.4585
Actin_1.1	F04	Actin	857	15.5481	15.5481	15.7882	15.7882	0.208646	0.208646	15.5481
Actin_1.1	F05	Actin	857	15.8913	15.8913
Actin_1.1	F06	Actin	857	15.9253	15.9253
Actin_1.1	G04	Actin	858	17.6306	17.6306	17.838	17.838	0.18043	0.18043	17.6306
Actin_1.1	G05	Actin	858	17.9589	17.9589
Actin_1.1	G06	Actin	858	17.9245	17.9245
Actin_1.1	H04	Actin	859	17.4634	17.4634	17.6974	17.6974	0.212554	0.212554	17.4634
Actin_1.1	H05	Actin	859	17.8784	17.8784
Actin_1.1	H06	Actin	859	17.7504	17.7504
Actin_1.1	A07	Actin	860	15.9232	15.9232	16.0625	16.0625	0.121041	0.121041	15.9232
Actin_1.1	A08	Actin	860	16.1422	16.1422
Actin_1.1	A09	Actin	860	16.122	16.122
Actin_1.1	B07	Actin	861	15.2925	15.2925	15.59	15.59	0.257805	0.257805	15.2925
Actin_1.1	B08	Actin	861	15.7465	15.7465
Actin_1.1	B09	Actin	861	15.7311	15.7311
Actin_1.1	C07	Actin	862	16.3619	16.3619	16.5484	16.5484	0.181786	0.181786	16.3619
Actin_1.1	C08	Actin	862	16.5584	16.5584
Actin_1.1	C09	Actin	862	16.7251	16.7251
Actin_1.1	D07	Actin	863	15.6831		16.0301	16.2036	0.302358	0.0471257	15.6831
Actin_1.1	D08	Actin	863	16.1703	16.1703
Actin_1.1	D09	Actin	863	16.2369	16.2369
Actin_1.1	E07	Actin	864	16.2973	16.2973	16.5835	16.5835	0.251308	0.251308	16.2973
Actin_1.1	E08	Actin	864	16.6851	16.6851
Actin_1.1	E09	Actin	864	16.768	16.768
Actin_1.1	F07	Actin	865	15.367	15.367	15.5775	15.5775	0.182985	0.182985	15.367
Actin_1.1	F08	Actin	865	15.6667	15.6667
Actin_1.1	F09	Actin	865	15.6988	15.6988
Actin_1.1	G07	Actin	866	16.3557	16.3557	16.5967	16.5967	0.238908	0.238908	16.3557
Actin_1.1	G08	Actin	866	16.6008	16.6008
Actin_1.1	G09	Actin	866	16.8335	16.8335
Actin_1.1	H07	Actin	867	15.6196	15.6196	15.8105	15.8105	0.165452	0.165452	15.6196
Actin_1.1	H08	Actin	867	15.9015	15.9015
Actin_1.1	H09	Actin	867	15.9106	15.9106
Actin_1.1	A10	Actin	868	18.33	18.33	18.2978	18.2978	0.0527234	0.0527234	18.2369
Actin_1.1	A11	Actin	868	18.3264	18.3264
Actin_1.1	A12	Actin	868	18.2369	18.2369
Actin_1.1	B10	Actin	869	17.8726	17.8726	18.0834	18.0834	0.183721	0.183721	17.8726
Actin_1.1	B11	Actin	869	18.2095	18.2095
Actin_1.1	B12	Actin	869	18.1681	18.1681
Actin_1.1	C10	Actin	870	17.3737	17.3737	17.604	17.604	0.256528	0.256528	17.8805
Actin_1.1	C11	Actin	870	17.5578	17.5578
Actin_1.1	C12	Actin	870	17.8805	17.8805
Actin_1.1	D10	Actin	871	16.4341	16.4341	16.6207	16.6207	0.210124	0.210124	16.8483
Actin_1.1	D11	Actin	871	16.5797	16.5797
Actin_1.1	D12	Actin	871	16.8483	16.8483
Actin_1.1	E10	Actin	872	16.3846		16.7435	16.923	0.314563	0.0685099	16.3846
Actin_1.1	E11	Actin	872	16.8745	16.8745
Actin_1.1	E12	Actin	872	16.9714	16.9714
Actin_1.1	F10	Actin	873	15.9769	15.9769	16.2192	16.2192	0.214401	0.214401	15.9769
Actin_1.1	F11	Actin	873	16.2966	16.2966
Actin_1.1	F12	Actin	873	16.3842	16.3842
Actin_2.1	A07	Actin	874	23.3787		22.2792	21.7295	0.954571	0.0948116	23.3787
Actin_2.1	A08	Actin	874	21.6624	21.6624
Actin_2.1	A09	Actin	874	21.7965	21.7965
Actin_2.1	B07	Actin	875	15.7097	15.7097	15.7781	15.5884	0.350259	0.171593	16.1575
Actin_2.1	B08	Actin	875	16.1575
Actin_2.1	B09	Actin	875	15.4671	15.4671
Actin_2.1	A01	Actin	876	19.4892	19.4892	19.7526	19.7526	0.241114	0.241114	19.4892
Actin_2.1	A02	Actin	876	19.8062	19.8062
Actin_2.1	A03	Actin	876	19.9624	19.9624
Actin_2.1	B01	Actin	877	18.2422	18.2422	18.3934	18.3934	0.131005	0.131005	18.2422
Actin_2.1	B02	Actin	877	18.4645	18.4645
Actin_2.1	B03	Actin	877	18.4735	18.4735
Actin_2.1	C01	Actin	878	20.3326	20.3326	20.5126	20.5126	0.155948	0.155948	20.3326
Actin_2.1	C02	Actin	878	20.6065	20.6065
Actin_2.1	C03	Actin	878	20.5987	20.5987
Actin_2.1	D01	Actin	879	17.4496		18.0969	18.4205	0.560518	0.00383388	17.4496
Actin_2.1	D02	Actin	879	18.4178	18.4178
Actin_2.1	D03	Actin	879	18.4232	18.4232
Actin_2.1	E01	Actin	880	20.6752		22.316	23.1364	1.42113	0.0293754	20.6752
Actin_2.1	E02	Actin	880	23.1156	23.1156
Actin_2.1	E03	Actin	880	23.1572	23.1572
Actin_2.1	F01	Actin	881	20.3741		22.3681	23.3651	1.72772	0.0769377	20.3741
Actin_2.1	F02	Actin	881	23.4195	23.4195
Actin_2.1	F03	Actin	881	23.3107	23.3107
Actin_2.1	G01	Actin	882	20.196	20.196	20.8992	20.2005	1.2102	0.0063574	22.2967
Actin_2.1	G02	Actin	882	20.205	20.205
Actin_2.1	G03	Actin	882	22.2967
Actin_2.1	H01	Actin	883	20.0682	20.0682	20.7715	20.1186	1.13196	0.0712904	22.0773
Actin_2.1	H02	Actin	883	20.169	20.169
Actin_2.1	H03	Actin	883	22.0773
Actin_2.1	A04	Actin	884	23.0881	23.0881	23.1883	23.1883	0.160067	0.160067	23.3729
Actin_2.1	A05	Actin	884	23.1039	23.1039
Actin_2.1	A06	Actin	884	23.3729	23.3729
Actin_2.1	B04	Actin	885	20.2894	20.2894	20.3696	20.3696	0.0917266	0.0917266	20.4696
Actin_2.1	B05	Actin	885	20.3497	20.3497
Actin_2.1	B06	Actin	885	20.4696	20.4696
Actin_2.1	C04	Actin	886	24.222	24.222	24.3285	24.3285	0.160556	0.160556	24.5132
Actin_2.1	C05	Actin	886	24.2503	24.2503
Actin_2.1	C06	Actin	886	24.5132	24.5132
Actin_2.1	D04	Actin	887	23.9964	23.9964	24.1339	24.1339	0.13449	0.13449	23.9964
Actin_2.1	D05	Actin	887	24.1402	24.1402
Actin_2.1	D06	Actin	887	24.2652	24.2652
Actin_2.1	E04	Actin	888	23.0346	23.0346	22.9265	22.9265	0.195821	0.195821	22.7004
Actin_2.1	E05	Actin	888	22.7004	22.7004
Actin_2.1	E06	Actin	888	23.0444	23.0444
Actin_2.1	F04	Actin	889	24.1913	24.1913	24.3775	24.3775	0.171513	0.171513	24.1913
Actin_2.1	F05	Actin	889	24.5289	24.5289
Actin_2.1	F06	Actin	889	24.4124	24.4124
Actin_2.1	G04	Actin	890	27.1395	27.1395	26.9092	27.1578	0.430884	0.0258798	26.4121
Actin_2.1	G05	Actin	890	26.4121
Actin_2.1	G06	Actin	890	27.1761	27.1761
Actin_2.1	H04	Actin	891	23.6712	23.6712	23.7205	23.7205	0.0426928	0.0426928	23.6712
Actin_2.1	H05	Actin	891	23.7459	23.7459
Actin_2.1	H06	Actin	891	23.7443	23.7443
DWV_1.1	H10	DWV	NTC			35.9729	35.9729	#DIV/0!	#DIV/0!	35.9729
DWV_1.1	H11	DWV	NTC
DWV_1.1	H12	DWV	NTC	35.9729	35.9729
DWV_1.2	H10	DWV	NTC			#DIV/0!	#DIV/0!	#DIV/0!	#DIV/0!	#NUM!
DWV_1.2	H11	DWV	NTC
DWV_1.2	H12	DWV	NTC
DWV_2.1	H10	DWV	NTC			#DIV/0!	#DIV/0!	#DIV/0!	#DIV/0!	#NUM!
DWV_2.1	H11	DWV	NTC
DWV_2.1	H12	DWV	NTC
DWV_2.2	H10	DWV	NTC			36.6529	36.6529	#DIV/0!	#DIV/0!	36.6529
DWV_2.2	H11	DWV	NTC
DWV_2.2	H12	DWV	NTC	36.6529	36.6529
DWV_3.2	H10	DWV	NTC			#DIV/0!	#DIV/0!	#DIV/0!	#DIV/0!	#NUM!
DWV_3.2	H11	DWV	NTC
DWV_3.2	H12	DWV	NTC
DWV_1.1	G10	DWV	Pos Ctrl	12.3655		12.7714	12.9743	0.405316	0.285387	12.3655
DWV_1.1	G11	DWV	Pos Ctrl	12.7725	12.7725
DWV_1.1	G12	DWV	Pos Ctrl	13.1761	13.1761
DWV_2.1	G10	DWV	Pos Ctrl	13.1375	13.1375	13.2252	13.2252	0.151748	0.151748	13.4004
DWV_2.1	G11	DWV	Pos Ctrl	13.1376	13.1376
DWV_2.1	G12	DWV	Pos Ctrl	13.4004	13.4004
DWV_1.2	A01	DWV	327	33.5327		32.5129	32.003	0.980412	0.601993	33.5327
DWV_1.2	A02	DWV	327	32.4286	32.4286
DWV_1.2	A03	DWV	327	31.5773	31.5773
DWV_1.2	B01	DWV	328	29.9419	29.9419	30.0023	29.7926	0.392592	0.211119	30.4215
DWV_1.2	B02	DWV	328	29.6433	29.6433
DWV_1.2	B03	DWV	328	30.4215
DWV_1.2	C01	DWV	329	29.2784	29.2784	29.2418	29.2418	0.179908	0.179908	29.0464
DWV_1.2	C02	DWV	329	29.0464	29.0464
DWV_1.2	C03	DWV	329	29.4005	29.4005
DWV_1.2	D01	DWV	330	31.2984	31.2984	31.5159	31.5159	0.253589	0.253589	31.7944
DWV_1.2	D02	DWV	330	31.4549	31.4549
DWV_1.2	D03	DWV	330	31.7944	31.7944
DWV_1.2	E01	DWV	331	28.679	28.679	28.883	28.883	0.183948	0.183948	28.679
DWV_1.2	E02	DWV	331	29.0362	29.0362
DWV_1.2	E03	DWV	331	28.9339	28.9339
DWV_1.2	F01	DWV	332	30.9711	30.9711	31.0091	30.7288	0.54266	0.342694	31.5698
DWV_1.2	F02	DWV	332	31.5698
DWV_1.2	F03	DWV	332	30.4865	30.4865
DWV_1.2	G01	DWV	333	31.5816	31.5816	31.3162	31.3162	0.231204	0.231204	31.5816
DWV_1.2	G02	DWV	333	31.2091	31.2091
DWV_1.2	G03	DWV	333	31.158	31.158
DWV_1.2	H01	DWV	334	28.2854	28.2854	28.4794	28.4794	0.169154	0.169154	28.2854
DWV_1.2	H02	DWV	334	28.5959	28.5959
DWV_1.2	H03	DWV	334	28.557	28.557
DWV_1.2	A04	DWV	335	31.4766	31.4766	31.3133	31.3133	0.154607	0.154607	31.4766
DWV_1.2	A05	DWV	335	31.1693	31.1693
DWV_1.2	A06	DWV	335	31.2939	31.2939
DWV_1.2	C04	DWV	337	31.983	31.983	32.6111	32.2775	0.648496	0.416504	33.2783
DWV_1.2	C05	DWV	337	32.5721	32.5721
DWV_1.2	C06	DWV	337	33.2783
DWV_1.2	D04	DWV	338	34.1815	34.1815	33.9412	34.7541	1.51994	0.809745	32.3154
DWV_1.2	D05	DWV	338	32.3154
DWV_1.2	D06	DWV	338	35.3267	35.3267
DWV_1.2	E04	DWV	339	33.9024	33.9024	33.654	33.654	0.215209	0.215209	33.9024
DWV_1.2	E05	DWV	339	33.5342	33.5342
DWV_1.2	E06	DWV	339	33.5253	33.5253
DWV_1.2	F04	DWV	340	33.3048	33.3048	33.6882	33.2571	0.74805	0.0673429	34.5502
DWV_1.2	F05	DWV	340	33.2095	33.2095
DWV_1.2	F06	DWV	340	34.5502
DWV_1.2	G04	DWV	341	33.6614	33.6614	34.0354	33.843	0.379506	0.256883	34.4202
DWV_1.2	G05	DWV	341	34.0247	34.0247
DWV_1.2	G06	DWV	341	34.4202
DWV_1.2	H04	DWV	342	22.2103	22.2103	22.2842	22.2842	0.0678521	0.0678521	22.2103
DWV_1.2	H05	DWV	342	22.2986	22.2986
DWV_1.2	H06	DWV	342	22.3437	22.3437
DWV_1.2	A07	DWV	343	31.1973	31.1973	31.041	31.041	0.178156	0.178156	30.847
DWV_1.2	A08	DWV	343	31.0786	31.0786
DWV_1.2	A09	DWV	343	30.847	30.847
DWV_1.2	B07	DWV	344	31.2525	31.2525	31.1257	31.1257	0.118183	0.118183	31.2525
DWV_1.2	B08	DWV	344	31.106	31.106
DWV_1.2	B09	DWV	344	31.0186	31.0186
DWV_1.2	C07	DWV	345	30.4147	30.4147	30.6304	30.6304	0.216039	0.216039	30.8467
DWV_1.2	C08	DWV	345	30.8467	30.8467
DWV_1.2	C09	DWV	345	30.6298	30.6298
DWV_1.2	D07	DWV	346	34.3518	34.3518	34.9872	34.4001	1.01796	0.0683162	36.1613
DWV_1.2	D08	DWV	346	36.1613
DWV_1.2	D09	DWV	346	34.4485	34.4485
DWV_1.2	E07	DWV	347	30.7826		31.3402	31.619	0.501221	0.189861	30.7826
DWV_1.2	E08	DWV	347	31.4847	31.4847
DWV_1.2	E09	DWV	347	31.7532	31.7532
DWV_1.2	F07	DWV	348	32.0318	32.0318	33.0478	32.4891	1.07026	0.646631	34.1651
DWV_1.2	F08	DWV	348	32.9463	32.9463
DWV_1.2	F09	DWV	348	34.1651
DWV_1.2	G07	DWV	349	32.906	32.906	32.7489	33.2097	0.853967	0.42948	31.8273
DWV_1.2	G08	DWV	349	33.5134	33.5134
DWV_1.2	G09	DWV	349	31.8273
DWV_1.2	H07	DWV	350	32.3403	32.3403	32.9182	32.2498	1.16126	0.128042	34.255
DWV_1.2	H08	DWV	350	32.1593	32.1593
DWV_1.2	H09	DWV	350	34.255
DWV_1.2	A10	DWV	351	34.9115		34.4708	34.2505	0.382391	0.0335968	34.9115
DWV_1.2	A11	DWV	351	34.2742	34.2742
DWV_1.2	A12	DWV	351	34.2267	34.2267
DWV_1.2	B10	DWV	352	34.2733	34.2733	34.1338	34.1338	0.268546	0.268546	33.8242
DWV_1.2	B11	DWV	352	33.8242	33.8242
DWV_1.2	B12	DWV	352	34.3039	34.3039
DWV_1.2	C10	DWV	353	34.0674		33.3745	33.028	0.601139	0.0497635	34.0674
DWV_1.2	C11	DWV	353	33.0632	33.0632
DWV_1.2	C12	DWV	353	32.9928	32.9928
DWV_1.2	D10	DWV	354	32.4492	32.4492	32.5163	32.5163	0.291925	0.291925	32.8359
DWV_1.2	D11	DWV	354	32.8359	32.8359
DWV_1.2	D12	DWV	354	32.2637	32.2637
DWV_1.2	E10	DWV	355	34.1412	34.1412	34.0786	34.2971	0.409251	0.220463	33.6417
DWV_1.2	E11	DWV	355	33.6417
DWV_1.2	E12	DWV	355	34.453	34.453
DWV_1.2	F10	DWV	356	34.4519	34.4519	34.4574	34.2994	0.313363	0.215762	34.7735
DWV_1.2	F11	DWV	356	34.1468	34.1468
DWV_1.2	F12	DWV	356	34.7735
DWV_1.2	G10	DWV	357	34.4305	34.4305	34.104	34.3233	0.394699	0.151584	33.6653
DWV_1.2	G11	DWV	357	33.6653
DWV_1.2	G12	DWV	357	34.2161	34.2161
DWV_2.2	A01	DWV	358	35.086	35.086	35.1616	34.8326	0.623665	0.358451	35.8196
DWV_2.2	A02	DWV	358	35.8196
DWV_2.2	A03	DWV	358	34.5791	34.5791
DWV_2.2	B01	DWV	359	33.954	33.954	33.2407	33.6839	0.813931	0.381985	32.3541
DWV_2.2	B02	DWV	359	33.4138	33.4138
DWV_2.2	B03	DWV	359	32.3541
DWV_2.2	C01	DWV	360	32.6031	32.6031	32.5741	32.5741	0.117762	0.117762	32.4446
DWV_2.2	C02	DWV	360	32.6748	32.6748
DWV_2.2	C03	DWV	360	32.4446	32.4446
DWV_2.2	D01	DWV	361	32.8135	32.8135	33.0794	32.9154	0.301764	0.144133	33.4073
DWV_2.2	D02	DWV	361	33.0173	33.0173
DWV_2.2	D03	DWV	361	33.4073
DWV_2.2	E01	DWV	362	32.0705		33.0319	33.5126	0.842051	0.177908	32.0705
DWV_2.2	E02	DWV	362	33.3868	33.3868
DWV_2.2	E03	DWV	362	33.6384	33.6384
DWV_2.2	F01	DWV	363	33.931	33.931	33.2461	33.7863	0.94674	0.204552	32.1658
DWV_2.2	F02	DWV	363	32.1658
DWV_2.2	F03	DWV	363	33.6417	33.6417
DWV_2.2	G01	DWV	364	31.3151		30.9033	30.6974	0.359786	0.0672519	31.3151
DWV_2.2	G02	DWV	364	30.6499	30.6499
DWV_2.2	G03	DWV	364	30.745	30.745
DWV_2.2	H01	DWV	365	32.121	32.121	32.4645	32.2684	0.370313	0.208427	32.8568
DWV_2.2	H02	DWV	365	32.8568
DWV_2.2	H03	DWV	365	32.4157	32.4157
DWV_2.2	A04	DWV	366	32.3734		33.0425	33.3771	0.586974	0.13234	32.3734
DWV_2.2	A05	DWV	366	33.4707	33.4707
DWV_2.2	A06	DWV	366	33.2835	33.2835
DWV_2.2	B04	DWV	367	33.1821	33.1821	33.2982	32.7979	0.947766	0.543266	34.2986
DWV_2.2	B05	DWV	367	34.2986
DWV_2.2	B06	DWV	367	32.4138	32.4138
DWV_2.2	C04	DWV	368	32.605		31.944	31.6135	0.573342	0.0461058	32.605
DWV_2.2	C05	DWV	368	31.6461	31.6461
DWV_2.2	C06	DWV	368	31.5809	31.5809
DWV_2.2	D04	DWV	369	31.8497	31.8497	32.4908	32.054	0.783581	0.288905	33.3643
DWV_2.2	D05	DWV	369	33.3643
DWV_2.2	D06	DWV	369	32.2583	32.2583
DWV_2.2	E04	DWV	370	31.7142	31.7142	31.8309	31.6167	0.3837	0.137958	32.2594
DWV_2.2	E05	DWV	370	32.2594
DWV_2.2	E06	DWV	370	31.5191	31.5191
DWV_2.2	F04	DWV	371	32.0969	32.0969	32.6785	32.3861	0.583232	0.408931	33.2634
DWV_2.2	F05	DWV	371	32.6752	32.6752
DWV_2.2	F06	DWV	371	33.2634
DWV_2.2	G04	DWV	372	30.8969	30.8969	30.9771	30.9771	0.0729871	0.0729871	30.8969
DWV_2.2	G05	DWV	372	30.9949	30.9949
DWV_2.2	G06	DWV	372	31.0395	31.0395
DWV_2.2	H04	DWV	373			34.6823	34.6823	0.610692	0.610692	35.1141
DWV_2.2	H05	DWV	373	34.2505	34.2505
DWV_2.2	H06	DWV	373	35.1141	35.1141
DWV_2.2	A07	DWV	374	34.0759		33.6334	33.4122	0.38979	0.100941	34.0759
DWV_2.2	A08	DWV	374	33.3408	33.3408
DWV_2.2	A09	DWV	374	33.4836	33.4836
DWV_2.2	B07	DWV	387	32.8006		33.9909	34.586	1.0597	0.347399	32.8006
DWV_2.2	B08	DWV	387	34.3404	34.3404
DWV_2.2	B09	DWV	387	34.8317	34.8317
DWV_2.2	C07	DWV	388	34.7538	34.7538	35.3734	35.0176	0.670425	0.372963	36.0851
DWV_2.2	C08	DWV	388	35.2813	35.2813
DWV_2.2	C09	DWV	388	36.0851
DWV_2.2	D07	DWV	389	33.7871	33.7871	35.1349	35.1349	1.9061	1.9061	33.7871
DWV_2.2	D08	DWV	389
DWV_2.2	D09	DWV	389	36.4827	36.4827
DWV_2.2	E07	DWV	390	33.405	33.405	33.3548	33.3548	0.209253	0.209253	33.1249
DWV_2.2	E08	DWV	390	33.1249	33.1249
DWV_2.2	E09	DWV	390	33.5343	33.5343
DWV_2.2	F07	DWV	391	35.545	35.545	34.9778	34.9778	0.802046	0.802046	34.4107
DWV_2.2	F08	DWV	391
DWV_2.2	F09	DWV	391	34.4107	34.4107
DWV_2.2	G07	DWV	392	34.007	34.007	34.1972	33.7034	0.907598	0.42939	35.1848
DWV_2.2	G08	DWV	392	35.1848
DWV_2.2	G09	DWV	392	33.3998	33.3998
DWV_2.2	H07	DWV	393	34.3594		35.2731	35.7299	0.807083	0.224856	34.3594
DWV_2.2	H08	DWV	393	35.5709	35.5709
DWV_2.2	H09	DWV	393	35.8889	35.8889
DWV_2.2	A10	DWV	394	37.0884	37.0884	39.3787	38.1302	2.40044	1.4733	41.8759
DWV_2.2	A11	DWV	394	41.8759
DWV_2.2	A12	DWV	394	39.1719	39.1719
DWV_2.2	B10	DWV	395	39.553	39.553	38.6065	40.0017	2.45788	0.634637	35.8161
DWV_2.2	B11	DWV	395	40.4505	40.4505
DWV_2.2	B12	DWV	395	35.8161
DWV_2.2	C10	DWV	396	35.1864	35.1864	34.3559	34.3559	1.17444	1.17444	35.1864
DWV_2.2	C11	DWV	396	33.5255	33.5255
DWV_2.2	C12	DWV	396
DWV_2.2	D10	DWV	397	33.4335	33.4335	34.1838	34.1838	1.06107	1.06107	33.4335
DWV_2.2	D11	DWV	397	34.9341	34.9341
DWV_2.2	D12	DWV	397
DWV_2.2	G10	DWV	397.1			#DIV/0!	#DIV/0!	#DIV/0!	#DIV/0!	#NUM!
DWV_2.2	G11	DWV	397.1
DWV_2.2	G12	DWV	397.1
DWV_2.2	E10	DWV	398	35.1962	35.1962	35.2766	35.2766	0.113803	0.113803	35.3571
DWV_2.2	E11	DWV	398	35.3571	35.3571
DWV_2.2	E12	DWV	398
DWV_2.2	F10	DWV	399	33.3062	33.3062	34.2363	34.2363	1.31538	1.31538	35.1664
DWV_2.2	F11	DWV	399
DWV_2.2	F12	DWV	399	35.1664	35.1664
DWV_3.2	A01	DWV	400	37.2606		36.2928	35.8089	0.843618	0.13559	37.2606
DWV_3.2	A02	DWV	400	35.713	35.713
DWV_3.2	A03	DWV	400	35.9048	35.9048
DWV_3.2	B01	DWV	401	34.0728	34.0728	33.9932	34.3406	0.658597	0.378669	33.2984
DWV_3.2	B02	DWV	401	33.2984
DWV_3.2	B03	DWV	401	34.6083	34.6083
DWV_3.2	C01	DWV	402			35.0682	35.0682	0.0597188	0.0597188	35.026
DWV_3.2	C02	DWV	402	35.1104	35.1104
DWV_3.2	C03	DWV	402	35.026	35.026
DWV_3.2	D01	DWV	403	37.2076	37.2076	36.9473	36.9473	0.297971	0.297971	36.6223
DWV_3.2	D02	DWV	403	37.0121	37.0121
DWV_3.2	D03	DWV	403	36.6223	36.6223
DWV_3.2	E01	DWV	404	36.1392	36.1392	36.1392	36.1392	#DIV/0!	#DIV/0!	36.1392
DWV_3.2	E02	DWV	404
DWV_3.2	E03	DWV	404
DWV_3.2	F01	DWV	405			35.9505	35.9505	#DIV/0!	#DIV/0!	35.9505
DWV_3.2	F02	DWV	405	35.9505	35.9505
DWV_3.2	F03	DWV	405
DWV_3.2	G01	DWV	406	34.7844	34.7844	37.2576	37.2576	3.49753	3.49753	34.7844
DWV_3.2	G02	DWV	406
DWV_3.2	G03	DWV	406	39.7307	39.7307
DWV_3.2	H01	DWV	407	36.5645	36.5645	37.5719	37.5719	1.42476	1.42476	36.5645
DWV_3.2	H02	DWV	407	38.5794	38.5794
DWV_3.2	H03	DWV	407
DWV_3.2	A04	DWV	408	35.7843	35.7843	35.4314	35.4314	0.499095	0.499095	35.0784
DWV_3.2	A05	DWV	408	35.0784	35.0784
DWV_3.2	A06	DWV	408
DWV_3.2	B04	DWV	409			35.4258	35.4258	0.0847078	0.0847078	35.3659
DWV_3.2	B05	DWV	409	35.3659	35.3659
DWV_3.2	B06	DWV	409	35.4857	35.4857
DWV_3.2	C04	DWV	410			35.6655	35.6655	#DIV/0!	#DIV/0!	35.6655
DWV_3.2	C05	DWV	410	35.6655	35.6655
DWV_3.2	C06	DWV	410
DWV_3.2	D04	DWV	411	32.0603	32.0603	31.8621	32.196	0.594099	0.191895	31.1942
DWV_3.2	D05	DWV	411	31.1942
DWV_3.2	D06	DWV	411	32.3317	32.3317
DWV_3.2	E04	DWV	412	32.0879		32.4123	32.5745	0.324295	0.229115	32.0879
DWV_3.2	E05	DWV	412	32.7365	32.7365
DWV_3.2	E06	DWV	412	32.4125	32.4125
DWV_3.2	F04	DWV	413	31.9246		32.5122	32.806	0.509013	0.0180778	31.9246
DWV_3.2	F05	DWV	413	32.8187	32.8187
DWV_3.2	F06	DWV	413	32.7932	32.7932
DWV_3.2	G04	DWV	414	31.7137	31.7137	31.4339	31.6126	0.325675	0.143022	31.0764
DWV_3.2	G05	DWV	414	31.5115	31.5115
DWV_3.2	G06	DWV	414	31.0764
DWV_3.2	H04	DWV	415	31.4261	31.4261	31.3869	31.5524	0.313351	0.178632	31.0557
DWV_3.2	H05	DWV	415	31.0557
DWV_3.2	H06	DWV	415	31.6787	31.6787
DWV_3.2	A07	DWV	416	10.4556	10.4556	10.4772	10.4772	0.0716173	0.0716173	10.5571
DWV_3.2	A08	DWV	416	10.5571	10.5571
DWV_3.2	A09	DWV	416	10.4188	10.4188
DWV_3.2	B07	DWV	417	27.9174	27.9174	27.7214	27.7214	0.177507	0.177507	27.9174
DWV_3.2	B08	DWV	417	27.6753	27.6753
DWV_3.2	B09	DWV	417	27.5714	27.5714
DWV_3.2	C07	DWV	418	9.16685	9.16685	9.07092	9.07092	0.128633	0.128633	8.92475
DWV_3.2	C08	DWV	418	8.92475	8.92475
DWV_3.2	C09	DWV	418	9.12115	9.12115
DWV_3.2	D07	DWV	419	21.6222	21.6222	21.5979	21.5979	0.0305999	0.0305999	21.5635
DWV_3.2	D08	DWV	419	21.6081	21.6081
DWV_3.2	D09	DWV	419	21.5635	21.5635
DWV_3.2	E07	DWV	420	29.874	29.874	30.193	30.193	0.292894	0.292894	29.874
DWV_3.2	E08	DWV	420	30.4499	30.4499
DWV_3.2	E09	DWV	420	30.255	30.255
DWV_3.2	F07	DWV	421	27.3844	27.3844	27.5556	27.5556	0.221986	0.221986	27.8064
DWV_3.2	F08	DWV	421	27.8064	27.8064
DWV_3.2	F09	DWV	421	27.4759	27.4759
DWV_3.2	G07	DWV	422	29.1671	29.1671	29.3651	29.3651	0.197007	0.197007	29.1671
DWV_3.2	G08	DWV	422	29.5611	29.5611
DWV_3.2	G09	DWV	422	29.367	29.367
DWV_3.2	H07	DWV	423	28.5577		28.9049	29.0785	0.300808	0.0122674	28.5577
DWV_3.2	H08	DWV	423	29.0698	29.0698
DWV_3.2	H09	DWV	423	29.0871	29.0871
DWV_3.2	A10	DWV	424	30.6522		31.0185	31.2016	0.322874	0.0849789	30.6522
DWV_3.2	A11	DWV	424	31.1415	31.1415
DWV_3.2	A12	DWV	424	31.2617	31.2617
DWV_3.2	B10	DWV	425	30.7078	30.7078	31.0144	30.8459	0.322888	0.195247	31.3514
DWV_3.2	B11	DWV	425	31.3514
DWV_3.2	B12	DWV	425	30.9839	30.9839
DWV_3.2	C10	DWV	426	29.5157		29.9112	30.1089	0.342549	0.00836177	29.5157
DWV_3.2	C11	DWV	426	30.103	30.103
DWV_3.2	C12	DWV	426	30.1148	30.1148
DWV_3.2	D10	DWV	427	29.1918		29.6552	29.8869	0.44655	0.276942	29.1918
DWV_3.2	D11	DWV	427	29.6911	29.6911
DWV_3.2	D12	DWV	427	30.0828	30.0828
DWV_3.2	E10	DWV	428	30.5241		31.0628	31.3322	0.481814	0.170235	30.5241
DWV_3.2	E11	DWV	428	31.2118	31.2118
DWV_3.2	E12	DWV	428	31.4526	31.4526
DWV_3.2	F10	DWV	429	28.9826	28.9826	29.305	29.0801	0.401626	0.137914	29.7549
DWV_3.2	F11	DWV	429	29.1776	29.1776
DWV_3.2	F12	DWV	429	29.7549
DWV_3.2	G10	DWV	430	30.223		30.6684	30.8911	0.38913	0.0723663	30.223
DWV_3.2	G11	DWV	430	30.8399	30.8399
DWV_3.2	G12	DWV	430	30.9423	30.9423
DWV_1.1	A01	DWV	844	26.8905	26.8905	27.252	26.9993	0.450997	0.153899	27.7574
DWV_1.1	A02	DWV	844	27.7574
DWV_1.1	A03	DWV	844	27.1081	27.1081
DWV_1.1	B01	DWV	845	31.7525	31.7525	31.3035	31.6062	0.54419	0.206934	30.6983
DWV_1.1	B02	DWV	845	30.6983
DWV_1.1	B03	DWV	845	31.4598	31.4598
DWV_1.1	C01	DWV	846	30.475	30.475	30.397	30.397	0.108338	0.108338	30.2733
DWV_1.1	C02	DWV	846	30.2733	30.2733
DWV_1.1	C03	DWV	846	30.4427	30.4427
DWV_1.1	D01	DWV	847	31.7805	31.7805	31.6075	31.6075	0.172711	0.172711	31.7805
DWV_1.1	D02	DWV	847	31.4351	31.4351
DWV_1.1	D03	DWV	847	31.6068	31.6068
DWV_1.1	E01	DWV	848	32.773		33.2849	33.5409	0.444712	0.0486758	32.773
DWV_1.1	E02	DWV	848	33.5753	33.5753
DWV_1.1	E03	DWV	848	33.5065	33.5065
DWV_1.1	F01	DWV	849	35.7177	35.7177	35.2147	36.0329	1.45168	0.445753	33.5785
DWV_1.1	F02	DWV	849	36.3481	36.3481
DWV_1.1	F03	DWV	849	33.5785
DWV_1.1	G01	DWV	850	31.7636	31.7636	31.8134	31.8134	0.266946	0.266946	32.1018
DWV_1.1	G02	DWV	850	32.1018	32.1018
DWV_1.1	G03	DWV	850	31.575	31.575
DWV_1.1	H01	DWV	851	25.5997	25.5997	25.7712	25.7712	0.183777	0.183777	25.9652
DWV_1.1	H02	DWV	851	25.7487	25.7487
DWV_1.1	H03	DWV	851	25.9652	25.9652
DWV_1.1	A04	DWV	852	29.7076	29.7076	29.8542	29.8542	0.140363	0.140363	29.7076
DWV_1.1	A05	DWV	852	29.8675	29.8675
DWV_1.1	A06	DWV	852	29.9874	29.9874
DWV_1.1	B04	DWV	853	34.0681	34.0681	34.5051	33.7104	1.42218	0.505935	36.0945
DWV_1.1	B05	DWV	853	33.3526	33.3526
DWV_1.1	B06	DWV	853	36.0945
DWV_1.1	C04	DWV	854	32.6783	32.6783	32.6501	32.6501	0.141493	0.141493	32.4966
DWV_1.1	C05	DWV	854	32.4966	32.4966
DWV_1.1	C06	DWV	854	32.7753	32.7753
DWV_1.1	D04	DWV	855	30.663	30.663	30.6615	30.6615	0.145783	0.145783	30.515
DWV_1.1	D05	DWV	855	30.515	30.515
DWV_1.1	D06	DWV	855	30.8065	30.8065
DWV_1.1	E04	DWV	856	32.0363	32.0363	32.0587	32.0587	0.0194006	0.0194006	32.0363
DWV_1.1	E05	DWV	856	32.0684	32.0684
DWV_1.1	E06	DWV	856	32.0713	32.0713
DWV_1.1	F04	DWV	857	31.4114	31.4114	31.5955	31.2686	0.583879	0.201872	32.2492
DWV_1.1	F05	DWV	857	32.2492
DWV_1.1	F06	DWV	857	31.1259	31.1259
DWV_1.1	G04	DWV	858	30.5777	30.5777	30.7059	30.7059	0.227672	0.227672	30.9688
DWV_1.1	G05	DWV	858	30.9688	30.9688
DWV_1.1	G06	DWV	858	30.5713	30.5713
DWV_1.1	H04	DWV	859			33.0345	33.0345	0.381716	0.381716	32.7646
DWV_1.1	H05	DWV	859	32.7646	32.7646
DWV_1.1	H06	DWV	859	33.3045	33.3045
DWV_1.1	A07	DWV	860	32.115	32.115	32.4007	32.2274	0.320491	0.158982	32.7473
DWV_1.1	A08	DWV	860	32.7473
DWV_1.1	A09	DWV	860	32.3399	32.3399
DWV_1.1	B07	DWV	861	32.1242	32.1242	32.0602	32.2401	0.332503	0.163967	31.7004
DWV_1.1	B08	DWV	861	31.7004
DWV_1.1	B09	DWV	861	32.3561	32.3561
DWV_1.1	C07	DWV	862	31.7644	31.7644	32.166	31.9485	0.419263	0.260319	32.6009
DWV_1.1	C08	DWV	862	32.6009
DWV_1.1	C09	DWV	862	32.1326	32.1326
DWV_1.1	D07	DWV	863	31.3527		32.1359	32.5276	0.698075	0.233267	31.3527
DWV_1.1	D08	DWV	863	32.6925	32.6925
DWV_1.1	D09	DWV	863	32.3626	32.3626
DWV_1.1	E07	DWV	864	34.585	34.585	34.8564	34.8564	0.383887	0.383887	34.585
DWV_1.1	E08	DWV	864
DWV_1.1	E09	DWV	864	35.1279	35.1279
DWV_1.1	F07	DWV	865	29.3175	29.3175	29.5218	29.5218	0.177181	0.177181	29.3175
DWV_1.1	F08	DWV	865	29.6143	29.6143
DWV_1.1	F09	DWV	865	29.6335	29.6335
DWV_1.1	G07	DWV	866	27.6526	27.6526	27.9301	27.9301	0.262533	0.262533	27.6526
DWV_1.1	G08	DWV	866	28.1746	28.1746
DWV_1.1	G09	DWV	866	27.9632	27.9632
DWV_1.1	H07	DWV	867	29.3367	29.3367	29.4104	29.4104	0.214805	0.214805	29.6524
DWV_1.1	H08	DWV	867	29.6524	29.6524
DWV_1.1	H09	DWV	867	29.2422	29.2422
DWV_1.1	A10	DWV	868	31.3571	31.3571	31.4394	31.076	0.68932	0.397582	32.1661
DWV_1.1	A11	DWV	868	30.7949	30.7949
DWV_1.1	A12	DWV	868	32.1661
DWV_1.1	B10	DWV	869	33.4114	33.4114	33.221	33.3962	0.303765	0.0215517	32.8707
DWV_1.1	B11	DWV	869	32.8707
DWV_1.1	B12	DWV	869	33.3809	33.3809
DWV_1.1	C10	DWV	870	31.0496	31.0496	32.2251	31.4593	1.38825	0.579375	33.7567
DWV_1.1	C11	DWV	870	31.869	31.869
DWV_1.1	C12	DWV	870	33.7567
DWV_1.1	D10	DWV	871	32.5232	32.5232	32.5174	32.6785	0.319484	0.21966	32.195
DWV_1.1	D11	DWV	871	32.195
DWV_1.1	D12	DWV	871	32.8339	32.8339
DWV_1.1	E10	DWV	872	31.1701	31.1701	31.5961	31.188	0.707011	0.0253608	32.4122
DWV_1.1	E11	DWV	872	31.206	31.206
DWV_1.1	E12	DWV	872	32.4122
DWV_1.1	F10	DWV	873	31.4604		31.9195	32.1491	0.457699	0.320492	31.4604
DWV_1.1	F11	DWV	873	31.9225	31.9225
DWV_1.1	F12	DWV	873	32.3758	32.3758
DWV_2.1	A07	DWV	874	34.2766	34.2766	34.4688	33.9755	0.905828	0.425755	35.4553
DWV_2.1	A08	DWV	874	33.6745	33.6745
DWV_2.1	A09	DWV	874	35.4553
DWV_2.1	B07	DWV	875	27.2542	27.2542	27.2211	27.2211	0.121887	0.121887	27.0861
DWV_2.1	B08	DWV	875	27.0861	27.0861
DWV_2.1	B09	DWV	875	27.3231	27.3231
DWV_2.1	A01	DWV	876	30.7509	30.7509	30.9908	30.8213	0.301898	0.0996529	31.3298
DWV_2.1	A02	DWV	876	30.8918	30.8918
DWV_2.1	A03	DWV	876	31.3298
DWV_2.1	B01	DWV	877	31.2642	31.2642	31.0338	31.0338	0.202242	0.202242	31.2642
DWV_2.1	B02	DWV	877	30.8856	30.8856
DWV_2.1	B03	DWV	877	30.9515	30.9515
DWV_2.1	C01	DWV	878	21.4429	21.4429	21.5181	21.5181	0.0653976	0.0653976	21.4429
DWV_2.1	C02	DWV	878	21.5497	21.5497
DWV_2.1	C03	DWV	878	21.5618	21.5618
DWV_2.1	D01	DWV	879	30.1225	30.1225	30.1466	30.1466	0.190113	0.190113	30.3476
DWV_2.1	D02	DWV	879	30.3476	30.3476
DWV_2.1	D03	DWV	879	29.9696	29.9696
DWV_2.1	E01	DWV	880	32.1089	32.1089	31.8573	32.1254	0.464666	0.0234178	31.3211
DWV_2.1	E02	DWV	880	32.142	32.142
DWV_2.1	E03	DWV	880	31.3211
DWV_2.1	F01	DWV	881	25.547	25.547	25.6287	25.6287	0.0770608	0.0770608	25.547
DWV_2.1	F02	DWV	881	25.6391	25.6391
DWV_2.1	F03	DWV	881	25.7001	25.7001
DWV_2.1	G01	DWV	882	31.3096	31.3096	31.661	31.3637	0.517736	0.076524	32.2555
DWV_2.1	G02	DWV	882	31.4178	31.4178
DWV_2.1	G03	DWV	882	32.2555
DWV_2.1	H01	DWV	883	32.2137	32.2137	32.2455	32.2455	0.23038	0.23038	32.4902
DWV_2.1	H02	DWV	883	32.0327	32.0327
DWV_2.1	H03	DWV	883	32.4902	32.4902
DWV_2.1	A04	DWV	884	31.1099		31.4761	31.6592	0.359086	0.23819	31.1099
DWV_2.1	A05	DWV	884	31.8276	31.8276
DWV_2.1	A06	DWV	884	31.4908	31.4908
DWV_2.1	B04	DWV	885	32.7376	32.7376	33.5446	33.0294	0.938859	0.412713	34.575
DWV_2.1	B05	DWV	885	33.3212	33.3212
DWV_2.1	B06	DWV	885	34.575
DWV_2.1	C04	DWV	886	25.8291	25.8291	25.9994	25.9994	0.147907	0.147907	25.8291
DWV_2.1	C05	DWV	886	26.0741	26.0741
DWV_2.1	C06	DWV	886	26.0951	26.0951
DWV_2.1	D04	DWV	887	29.1087	29.1087	29.3046	29.3046	0.169952	0.169952	29.1087
DWV_2.1	D05	DWV	887	29.4131	29.4131
DWV_2.1	D06	DWV	887	29.3919	29.3919
DWV_2.1	E04	DWV	888	27.3547	27.3547	27.6537	27.6537	0.265765	0.265765	27.3547
DWV_2.1	E05	DWV	888	27.7438	27.7438
DWV_2.1	E06	DWV	888	27.8628	27.8628
DWV_2.1	F04	DWV	889	8.00163	8.00163	8.25053	8.25053	0.217322	0.217322	8.00163
DWV_2.1	F05	DWV	889	8.40265	8.40265
DWV_2.1	F06	DWV	889	8.34731	8.34731
DWV_2.1	G04	DWV	890	22.5223	22.5223	22.761	22.761	0.206815	0.206815	22.5223
DWV_2.1	G05	DWV	890	22.887	22.887
DWV_2.1	G06	DWV	890	22.8738	22.8738
DWV_2.1	H04	DWV	891	28.6213	28.6213	28.8018	28.8018	0.227102	0.227102	29.0568
DWV_2.1	H05	DWV	891	28.7273	28.7273
DWV_2.1	H06	DWV	891	29.0568	29.0568
KB_1.1	H10	KB	NTC	39.6524	39.6524	38.6452	39.36	1.27216	0.413458	37.2156
KB_1.1	H11	KB	NTC	39.0677	39.0677
KB_1.1	H12	KB	NTC	37.2156
KB_2.1	H10	KB	NTC	40.0596	40.0596	38.3453	39.436	1.98944	0.881946	36.1638
KB_2.1	H11	KB	NTC	38.8124	38.8124
KB_2.1	H12	KB	NTC	36.1638
KB_1.1	A01	KB	844	39.3946	39.3946	38.4765	39.2782	1.39355	0.164611	36.873
KB_1.1	A02	KB	844	36.873
KB_1.1	A03	KB	844	39.1618	39.1618
KB_1.1	B01	KB	845	38.6697		36.5781	35.5323	1.87816	0.702199	38.6697
KB_1.1	B02	KB	845	35.0358	35.0358
KB_1.1	B03	KB	845	36.0289	36.0289
KB_1.1	C01	KB	846	39.8837	39.8837	38.8833	39.7359	1.48407	0.209025	37.1782
KB_1.1	C02	KB	846	37.1782
KB_1.1	C03	KB	846	39.5881	39.5881
KB_1.1	D01	KB	847	37.4997		35.7239	34.836	1.53879	0.0737518	37.4997
KB_1.1	D02	KB	847	34.7839	34.7839
KB_1.1	D03	KB	847	34.8882	34.8882
KB_1.1	E01	KB	848	40.8111	40.8111	39.0402	40.3962	2.38515	0.586709	36.328
KB_1.1	E02	KB	848	36.328
KB_1.1	E03	KB	848	39.9814	39.9814
KB_1.1	F01	KB	849	43.8545		37.9887	35.0558	5.16537	1.32309	43.8545
KB_1.1	F02	KB	849	35.9914	35.9914
KB_1.1	F03	KB	849	34.1203	34.1203
KB_1.1	G01	KB	850	39.1012	39.1012	37.2671	38.4467	2.14537	0.925638	34.908
KB_1.1	G02	KB	850	34.908
KB_1.1	G03	KB	850	37.7922	37.7922
KB_1.1	H01	KB	851			36.9358	36.9358	1.85518	1.85518	35.624
KB_1.1	H02	KB	851	38.2476	38.2476
KB_1.1	H03	KB	851	35.624	35.624
KB_1.1	A04	KB	852	35.8357	35.8357	36.5356	35.75	1.36349	0.121312	38.1069
KB_1.1	A05	KB	852	38.1069
KB_1.1	A06	KB	852	35.6642	35.6642
KB_1.1	B04	KB	853	38.186	38.186	37.9135	39.1615	2.37151	1.37957	35.4175
KB_1.1	B05	KB	853	35.4175
KB_1.1	B06	KB	853	40.137	40.137
KB_1.1	C04	KB	854	37.1283	37.1283	37.9377	36.4082	2.74535	1.01841	40.9968
KB_1.1	C05	KB	854	35.6881	35.6881
KB_1.1	C06	KB	854	40.9968
KB_1.1	D04	KB	855	41.8405	41.8405	40.8911	41.9762	1.88424	0.191806	38.721
KB_1.1	D05	KB	855	38.721
KB_1.1	D06	KB	855	42.1118	42.1118
KB_1.1	E04	KB	856	38.647	38.647	40.8407	39.7091	2.22918	1.50197	43.1038
KB_1.1	E05	KB	856	40.7711	40.7711
KB_1.1	E06	KB	856	43.1038
KB_1.1	F04	KB	857	37.4518	37.4518	37.1349	37.6126	0.842857	0.2274	36.1796
KB_1.1	F05	KB	857	37.7734	37.7734
KB_1.1	F06	KB	857	36.1796
KB_1.1	G04	KB	858	39.4822	39.4822	38.6576	40.0431	2.46444	0.793168	35.8866
KB_1.1	G05	KB	858	35.8866
KB_1.1	G06	KB	858	40.6039	40.6039
KB_1.1	H04	KB	859	40.4894	40.4894	38.9712	39.968	1.80354	0.737319	36.9776
KB_1.1	H05	KB	859	39.4467	39.4467
KB_1.1	H06	KB	859	36.9776
KB_1.1	A07	KB	860	37.9744	37.9744	37.2822	38.0628	1.35495	0.124956	35.7209
KB_1.1	A08	KB	860	35.7209
KB_1.1	A09	KB	860	38.1511	38.1511
KB_1.1	B07	KB	861	37.2289	37.2289	38.279	37.3786	1.5667	0.211775	40.0798
KB_1.1	B08	KB	861	37.5284	37.5284
KB_1.1	B09	KB	861	40.0798
KB_1.1	C07	KB	862	37.308	37.308	38.4653	36.9012	2.73953	0.575411	41.5936
KB_1.1	C08	KB	862	41.5936
KB_1.1	C09	KB	862	36.4943	36.4943
KB_1.1	D07	KB	863	35.0821	35.0821	34.7756	34.7756	0.433455	0.433455	35.0821
KB_1.1	D08	KB	863
KB_1.1	D09	KB	863	34.4691	34.4691
KB_1.1	E07	KB	864	39.4185	39.4185	38.754	39.6233	1.51952	0.289612	37.0154
KB_1.1	E08	KB	864	39.8281	39.8281
KB_1.1	E09	KB	864	37.0154
KB_1.1	F07	KB	865	35.6807	35.6807	36.2577	35.306	1.69053	0.529908	38.1612
KB_1.1	F08	KB	865	38.1612
KB_1.1	F09	KB	865	34.9313	34.9313
KB_1.1	G07	KB	866	38.29		39.7276	40.4463	1.25716	0.247331	38.29
KB_1.1	G08	KB	866	40.2714	40.2714
KB_1.1	G09	KB	866	40.6212	40.6212
KB_1.1	H07	KB	867	41.3891		40.2457	39.674	1.05484	0.514171	41.3891
KB_1.1	H08	KB	867	39.3104	39.3104
KB_1.1	H09	KB	867	40.0375	40.0375
KB_1.1	A10	KB	868	36.2863	36.2863	37.1723	36.398	1.34585	0.157901	38.721
KB_1.1	A11	KB	868	36.5096	36.5096
KB_1.1	A12	KB	868	38.721
KB_1.1	B10	KB	869	36.3411	36.3411	36.7271	36.0788	1.153	0.370927	38.0235
KB_1.1	B11	KB	869	35.8166	35.8166
KB_1.1	B12	KB	869	38.0235
KB_1.1	C10	KB	870	35.2171	35.2171	38.1406	36.3395	3.31543	1.58728	41.7429
KB_1.1	C11	KB	870	41.7429
KB_1.1	C12	KB	870	37.4619	37.4619
KB_1.1	D10	KB	871	40.4533	40.4533	38.7671	39.7872	1.88821	0.942056	36.727
KB_1.1	D11	KB	871	36.727
KB_1.1	D12	KB	871	39.121	39.121
KB_1.1	E10	KB	872	38.3419	38.3419	37.572	38.3542	1.35471	0.0172994	36.0078
KB_1.1	E11	KB	872	36.0078
KB_1.1	E12	KB	872	38.3664	38.3664
KB_1.1	F10	KB	873	37.8263		36.8444	36.3534	0.8608	0.188888	37.8263
KB_1.1	F11	KB	873	36.2198	36.2198
KB_1.1	F12	KB	873	36.487	36.487
KB_2.1	A07	KB	874	36.1602	36.1602	37.8303	36.701	2.02944	0.764792	40.089
KB_2.1	A08	KB	874	40.089
KB_2.1	A09	KB	874	37.2418	37.2418
KB_2.1	B07	KB	875	35.4781	35.4781	36.586	35.8887	1.27564	0.580746	37.9806
KB_2.1	B08	KB	875	37.9806
KB_2.1	B09	KB	875	36.2994	36.2994
KB_2.1	A01	KB	876			#DIV/0!	#DIV/0!	#DIV/0!	#DIV/0!	#NUM!
KB_2.1	A02	KB	876
KB_2.1	A03	KB	876
KB_2.1	B01	KB	877			36.5971	36.5971	0.802298	0.802298	36.0298
KB_2.1	B02	KB	877	36.0298	36.0298
KB_2.1	B03	KB	877	37.1644	37.1644
KB_2.1	C01	KB	878	33.6358		35.7691	36.8358	1.84775	0.042657	33.6358
KB_2.1	C02	KB	878	36.866	36.866
KB_2.1	C03	KB	878	36.8056	36.8056
KB_2.1	D01	KB	879			35.651	35.651	0.610023	0.610023	35.2196
KB_2.1	D02	KB	879	35.2196	35.2196
KB_2.1	D03	KB	879	36.0823	36.0823
KB_2.1	E01	KB	880	35.8502	35.8502	35.3107	35.7147	0.712734	0.191584	34.5027
KB_2.1	E02	KB	880	35.5792	35.5792
KB_2.1	E03	KB	880	34.5027
KB_2.1	F01	KB	881	34.6657	34.6657	35.3691	34.9749	0.749522	0.437387	36.1575
KB_2.1	F02	KB	881	36.1575
KB_2.1	F03	KB	881	35.2842	35.2842
KB_2.1	G01	KB	882	34.3141	34.3141	34.876	34.5686	0.590149	0.359857	35.4908
KB_2.1	G02	KB	882	35.4908
KB_2.1	G03	KB	882	34.823	34.823
KB_2.1	H01	KB	883	37.2899	37.2899	36.1828	37.2392	1.83041	0.0717876	34.07
KB_2.1	H02	KB	883	37.1884	37.1884
KB_2.1	H03	KB	883	34.07
KB_2.1	A04	KB	884	35.0682	35.0682	37.114	37.114	2.89323	2.89323	35.0682
KB_2.1	A05	KB	884
KB_2.1	A06	KB	884	39.1599	39.1599
KB_2.1	B04	KB	885	37.1851		35.6318	34.8551	1.38016	0.436242	37.1851
KB_2.1	B05	KB	885	34.5466	34.5466
KB_2.1	B06	KB	885	35.1636	35.1636
KB_2.1	C04	KB	886	35.7909	35.7909	35.634	35.634	0.221854	0.221854	35.4772
KB_2.1	C05	KB	886	35.4772	35.4772
KB_2.1	C06	KB	886
KB_2.1	D04	KB	887	35.5516	35.5516	35.7018	35.7018	0.130669	0.130669	35.5516
KB_2.1	D05	KB	887	35.7886	35.7886
KB_2.1	D06	KB	887	35.7654	35.7654
KB_2.1	E04	KB	888	34.4362	34.4362	34.4585	34.4585	0.0315213	0.0315213	34.4362
KB_2.1	E05	KB	888
KB_2.1	E06	KB	888	34.4808	34.4808
KB_2.1	F04	KB	889			35.8509	35.8509	#DIV/0!	#DIV/0!	35.8509
KB_2.1	F05	KB	889
KB_2.1	F06	KB	889	35.8509	35.8509
KB_2.1	G04	KB	890	35.1621	35.1621	38.0266	35.4294	4.50642	0.378036	43.221
KB_2.1	G05	KB	890	43.221
KB_2.1	G06	KB	890	35.6967	35.6967
KB_2.1	H04	KB	891	34.4491		34.8553	35.0585	0.352116	0.0205476	34.4491
KB_2.1	H05	KB	891	35.0439	35.0439
KB_2.1	H06	KB	891	35.073	35.073
RpS-18_1.1	H10	RPS18	NTC			#DIV/0!	#DIV/0!	#DIV/0!	#DIV/0!	#NUM!
RpS-18_1.1	H11	RPS18	NTC
RpS-18_1.1	H12	RPS18	NTC
RpS-18_2.1	H10	RPS18	NTC			#DIV/0!	#DIV/0!	#DIV/0!	#DIV/0!	#NUM!
RpS-18_2.1	H11	RPS18	NTC
RpS-18_2.1	H12	RPS18	NTC
RpS-18_1.1	A01	RPS18	844	20.0348	20.0348	20.1268	20.1268	0.0936062	0.0936062	20.222
RpS-18_1.1	A02	RPS18	844	20.1236	20.1236
RpS-18_1.1	A03	RPS18	844	20.222	20.222
RpS-18_1.1	B01	RPS18	845	20.6582	20.6582	20.7302	20.7302	0.225724	0.225724	20.9831
RpS-18_1.1	B02	RPS18	845	20.5493	20.5493
RpS-18_1.1	B03	RPS18	845	20.9831	20.9831
RpS-18_1.1	C01	RPS18	846	19.7448	19.7448	19.7828	19.7828	0.0529273	0.0529273	19.8432
RpS-18_1.1	C02	RPS18	846	19.7603	19.7603
RpS-18_1.1	C03	RPS18	846	19.8432	19.8432
RpS-18_1.1	D01	RPS18	847	20.2254	20.2254	20.2519	20.2519	0.0604704	0.0604704	20.3211
RpS-18_1.1	D02	RPS18	847	20.2093	20.2093
RpS-18_1.1	D03	RPS18	847	20.3211	20.3211
RpS-18_1.1	E01	RPS18	848	19.3715	19.3715	19.4015	19.4015	0.0436552	0.0436552	19.4516
RpS-18_1.1	E02	RPS18	848	19.3814	19.3814
RpS-18_1.1	E03	RPS18	848	19.4516	19.4516
RpS-18_1.1	F01	RPS18	849	18.503	18.503	18.661	18.661	0.156869	0.156869	18.503
RpS-18_1.1	F02	RPS18	849	18.6633	18.6633
RpS-18_1.1	F03	RPS18	849	18.8167	18.8167
RpS-18_1.1	G01	RPS18	850	18.6827	18.6827	18.7185	18.7185	0.0330872	0.0330872	18.6827
RpS-18_1.1	G02	RPS18	850	18.748	18.748
RpS-18_1.1	G03	RPS18	850	18.7249	18.7249
RpS-18_1.1	H01	RPS18	851	19.9067	19.9067	20.0156	20.0156	0.098042	0.098042	19.9067
RpS-18_1.1	H02	RPS18	851	20.0435	20.0435
RpS-18_1.1	H03	RPS18	851	20.0967	20.0967
RpS-18_1.1	A04	RPS18	852	19.8404	19.8404	20.031	20.031	0.177711	0.177711	19.8404
RpS-18_1.1	A05	RPS18	852	20.0602	20.0602
RpS-18_1.1	A06	RPS18	852	20.1922	20.1922
RpS-18_1.1	B04	RPS18	853	18.8898	18.8898	19.0407	19.0407	0.136512	0.136512	18.8898
RpS-18_1.1	B05	RPS18	853	19.0768	19.0768
RpS-18_1.1	B06	RPS18	853	19.1555	19.1555
RpS-18_1.1	C04	RPS18	854	17.8872	17.8872	18.0145	18.0145	0.12237	0.12237	17.8872
RpS-18_1.1	C05	RPS18	854	18.025	18.025
RpS-18_1.1	C06	RPS18	854	18.1312	18.1312
RpS-18_1.1	D04	RPS18	855	17.8288	17.8288	17.9624	17.9624	0.115699	0.115699	17.8288
RpS-18_1.1	D05	RPS18	855	18.0298	18.0298
RpS-18_1.1	D06	RPS18	855	18.0285	18.0285
RpS-18_1.1	E04	RPS18	856	19.2321	19.2321	19.4807	19.2845	0.343759	0.0741156	19.873
RpS-18_1.1	E05	RPS18	856	19.873
RpS-18_1.1	E06	RPS18	856	19.3369	19.3369
RpS-18_1.1	F04	RPS18	857	18.4606	18.4606	18.4018	18.4018	0.0713993	0.0713993	18.3224
RpS-18_1.1	F05	RPS18	857	18.3224	18.3224
RpS-18_1.1	F06	RPS18	857	18.4225	18.4225
RpS-18_1.1	G04	RPS18	858	21.4594	21.4594	21.6356	21.6356	0.159773	0.159773	21.4594
RpS-18_1.1	G05	RPS18	858	21.6764	21.6764
RpS-18_1.1	G06	RPS18	858	21.7711	21.7711
RpS-18_1.1	H04	RPS18	859	20.3497	20.3497	20.5353	20.5353	0.164165	0.164165	20.3497
RpS-18_1.1	H05	RPS18	859	20.5944	20.5944
RpS-18_1.1	H06	RPS18	859	20.6617	20.6617
RpS-18_1.1	A07	RPS18	860	18.2682	18.2682	18.3712	18.3712	0.0905028	0.0905028	18.2682
RpS-18_1.1	A08	RPS18	860	18.4074	18.4074
RpS-18_1.1	A09	RPS18	860	18.438	18.438
RpS-18_1.1	B07	RPS18	861	18.3755	18.3755	18.5211	18.5211	0.128616	0.128616	18.3755
RpS-18_1.1	B08	RPS18	861	18.5688	18.5688
RpS-18_1.1	B09	RPS18	861	18.6191	18.6191
RpS-18_1.1	C07	RPS18	862	18.9235	18.9235	19.152	19.152	0.24063	0.24063	19.4031
RpS-18_1.1	C08	RPS18	862	19.1293	19.1293
RpS-18_1.1	C09	RPS18	862	19.4031	19.4031
RpS-18_1.1	D07	RPS18	863	18.708	18.708	18.8535	18.8535	0.128283	0.128283	18.708
RpS-18_1.1	D08	RPS18	863	18.9019	18.9019
RpS-18_1.1	D09	RPS18	863	18.9505	18.9505
RpS-18_1.1	E07	RPS18	864	20.1307	20.1307	20.3163	20.3163	0.185973	0.185973	20.5026
RpS-18_1.1	E08	RPS18	864	20.3158	20.3158
RpS-18_1.1	E09	RPS18	864	20.5026	20.5026
RpS-18_1.1	F07	RPS18	865	18.0096	18.0096	18.0582	18.0582	0.0444454	0.0444454	18.0096
RpS-18_1.1	F08	RPS18	865	18.0683	18.0683
RpS-18_1.1	F09	RPS18	865	18.0968	18.0968
RpS-18_1.1	G07	RPS18	866	20.6025	20.6025	20.8076	20.8076	0.199646	0.199646	20.6025
RpS-18_1.1	G08	RPS18	866	20.8188	20.8188
RpS-18_1.1	G09	RPS18	866	21.0013	21.0013
RpS-18_1.1	H07	RPS18	867	19.1214	19.1214	19.2583	19.2583	0.139895	0.139895	19.401
RpS-18_1.1	H08	RPS18	867	19.2525	19.2525
RpS-18_1.1	H09	RPS18	867	19.401	19.401
RpS-18_1.1	A10	RPS18	868	20.0171	20.0171	20.0951	20.0951	0.10713	0.10713	20.2172
RpS-18_1.1	A11	RPS18	868	20.0509	20.0509
RpS-18_1.1	A12	RPS18	868	20.2172	20.2172
RpS-18_1.1	B10	RPS18	869	19.751	19.751	19.924	19.924	0.159643	0.159643	19.751
RpS-18_1.1	B11	RPS18	869	19.9554	19.9554
RpS-18_1.1	B12	RPS18	869	20.0656	20.0656
RpS-18_1.1	C10	RPS18	870	19.1793	19.1793	19.3388	19.3388	0.146982	0.146982	19.1793
RpS-18_1.1	C11	RPS18	870	19.3682	19.3682
RpS-18_1.1	C12	RPS18	870	19.4688	19.4688
RpS-18_1.1	D10	RPS18	871	18.4062	18.4062	18.6002	18.6002	0.193818	0.193818	18.4062
RpS-18_1.1	D11	RPS18	871	18.6005	18.6005
RpS-18_1.1	D12	RPS18	871	18.7939	18.7939
RpS-18_1.1	E10	RPS18	872	18.3561	18.3561	18.5441	18.5441	0.184114	0.184114	18.3561
RpS-18_1.1	E11	RPS18	872	18.552	18.552
RpS-18_1.1	E12	RPS18	872	18.7241	18.7241
RpS-18_1.1	F10	RPS18	873	20.0147	20.0147	20.0962	20.0962	0.0733215	0.0733215	20.0147
RpS-18_1.1	F11	RPS18	873	20.1171	20.1171
RpS-18_1.1	F12	RPS18	873	20.1568	20.1568
RpS-18_2.1	A07	RPS18	874	23.1127	23.1127	23.2308	23.2308	0.10305	0.10305	23.1127
RpS-18_2.1	A08	RPS18	874	23.302	23.302
RpS-18_2.1	A09	RPS18	874	23.2778	23.2778
RpS-18_2.1	B07	RPS18	875	17.6698	17.6698	17.7855	17.7855	0.13948	0.13948	17.9404
RpS-18_2.1	B08	RPS18	875	17.7463	17.7463
RpS-18_2.1	B09	RPS18	875	17.9404	17.9404
RpS-18_2.1	A01	RPS18	876	20.4065	20.4065	20.5248	20.5248	0.13941	0.13941	20.6785
RpS-18_2.1	A02	RPS18	876	20.4895	20.4895
RpS-18_2.1	A03	RPS18	876	20.6785	20.6785
RpS-18_2.1	B01	RPS18	877	20.6241	20.6241	20.7487	20.7487	0.150343	0.150343	20.9157
RpS-18_2.1	B02	RPS18	877	20.7063	20.7063
RpS-18_2.1	B03	RPS18	877	20.9157	20.9157
RpS-18_2.1	C01	RPS18	878	24.4907	24.4907	24.6594	24.6594	0.150192	0.150192	24.4907
RpS-18_2.1	C02	RPS18	878	24.7089	24.7089
RpS-18_2.1	C03	RPS18	878	24.7786	24.7786
RpS-18_2.1	D01	RPS18	879	20.5989	20.5989	20.6785	20.6785	0.0891553	0.0891553	20.7749
RpS-18_2.1	D02	RPS18	879	20.6618	20.6618
RpS-18_2.1	D03	RPS18	879	20.7749	20.7749
RpS-18_2.1	E01	RPS18	880	27.469	27.469	27.7275	27.7275	0.223976	0.223976	27.469
RpS-18_2.1	E02	RPS18	880	27.8507	27.8507
RpS-18_2.1	E03	RPS18	880	27.8629	27.8629
RpS-18_2.1	F01	RPS18	881	27.3487	27.3487	27.3738	27.3738	0.024669	0.024669	27.3487
RpS-18_2.1	F02	RPS18	881	27.398	27.398
RpS-18_2.1	F03	RPS18	881	27.3748	27.3748
RpS-18_2.1	G01	RPS18	882	25.4192	25.4192	25.4394	25.4394	0.0190328	0.0190328	25.4192
RpS-18_2.1	G02	RPS18	882	25.457	25.457
RpS-18_2.1	G03	RPS18	882	25.4421	25.4421
RpS-18_2.1	H01	RPS18	883	25.1036	25.1036	25.2133	25.2133	0.0993566	0.0993566	25.1036
RpS-18_2.1	H02	RPS18	883	25.2389	25.2389
RpS-18_2.1	H03	RPS18	883	25.2973	25.2973
RpS-18_2.1	A04	RPS18	884	26.5342	26.5342	26.6277	26.6277	0.119419	0.119419	26.7623
RpS-18_2.1	A05	RPS18	884	26.7623	26.7623
RpS-18_2.1	A06	RPS18	884	26.5867	26.5867
RpS-18_2.1	B04	RPS18	885	24.2061	24.2061	24.3091	24.3091	0.0896839	0.0896839	24.2061
RpS-18_2.1	B05	RPS18	885	24.3697	24.3697
RpS-18_2.1	B06	RPS18	885	24.3516	24.3516
RpS-18_2.1	C04	RPS18	886	29.0809	29.0809	29.3125	29.3125	0.200507	0.200507	29.0809
RpS-18_2.1	C05	RPS18	886	29.4311	29.4311
RpS-18_2.1	C06	RPS18	886	29.4253	29.4253
RpS-18_2.1	D04	RPS18	887	28.1113	28.1113	28.0766	28.0766	0.0696747	0.0696747	27.9964
RpS-18_2.1	D05	RPS18	887	27.9964	27.9964
RpS-18_2.1	D06	RPS18	887	28.1221	28.1221
RpS-18_2.1	E04	RPS18	888	25.9548	25.9548	26.1447	26.1447	0.167069	0.167069	25.9548
RpS-18_2.1	E05	RPS18	888	26.2105	26.2105
RpS-18_2.1	E06	RPS18	888	26.2689	26.2689
RpS-18_2.1	F04	RPS18	889	25.8559	25.8559	26.0438	26.0438	0.169709	0.169709	25.8559
RpS-18_2.1	F05	RPS18	889	26.0895	26.0895
RpS-18_2.1	F06	RPS18	889	26.186	26.186
RpS-18_2.1	G04	RPS18	890	27.8162	27.8162	28.0777	28.0777	0.229295	0.229295	27.8162
RpS-18_2.1	G05	RPS18	890	28.2443	28.2443
RpS-18_2.1	G06	RPS18	890	28.1726	28.1726
RpS-18_2.1	H04	RPS18	891	29.7415	29.7415	29.8672	29.8672	0.138486	0.138486	30.0156
RpS-18_2.1	H05	RPS18	891	30.0156	30.0156
RpS-18_2.1	H06	RPS18	891	29.8444	29.8444

## Sheet: Sites1-6_20178.8vers1
Original (ish) ES/AF/BM summary ==>	sample #	Illinois Site ID	Latitude	Longitude	Date Sampled	hive ID	hive-level disease category (EFB / Varroosis / etc.)	frame ID/position (1-10 or 'middle' vs. 'outer', or 'diseased' vs. 'healthy control', etc.)	sample age (young, mid, old)	AF Instar Estimate	sample disease tags/description (if any)	Other stuff?	MISSING (AF review)		IDs match? (looks like 336 didn't amp for BQ but the other 279 sample IDs match)	BactQuant Data summary ==>	Age / type	Sample Description	Tube ID	AF disease codes	DNA BactQuant Cq Avg	New Bmott 16S copy calc (AF March 2020 stds), per rxn	Total 16S copies per sample AF stds (Same calc as before: 2ul per rxn from 100ul elution and 1/25=4% dilution)	blank	RJE should add new RNA/cDNA qPCR data in cols to right ==>>>	Actin	RPS18	ABP	DWV	KB	etc.		find	Content	RPS-18 Avg. Cq.					Means by site and hive*frame	Actin	RPS18	ABPV Mean CQ (excluding null/zeroes)	DWV Mean CQ (excluding null/zeroes)	KBPV Mean CQ (excluding null/zeroes)	Actin count (non zero)	ABPV count (non zero)	DWV count (non zero)	KBV count (non zero)
	327	Spring Valley	39.8805	-90.9754	2016-06-22	G Spoonmore	EFB	HH	old	5		Symptoms: Typical EFB – Shotgun brood, dying larvae, sour odor, weakness. EFB presence in this apiary since at least 2015. Beekeeper has sold nucs, and spread EFB and AFB.			1	blank	old	HH	327		22.7871	12265.6	1.5332e+07	blank		19.1305		35.7193	32.003				1	327	19.3801				Spring Valley	HH	17.6297	#DIV/0!	36.4036	30.9369	36.1175	11	4	11	2
	328	Spring Valley	39.8805	-90.9754	2016-06-22	G Spoonmore	EFB	HH	old	4		Hive origin: Beekeeper restocks with packages annually. EFB likely brought to apiary from MO, used equipment purchase.			1	blank	old	HH	328		26.35	1539.89	1.92486e+06	blank		17.2105			29.7926				1	328	17.9463				Spring Valley	DH, HF	19.2503	#DIV/0!	34.6605	31.6503	37.3715	12	4	12	1
	329	Spring Valley	39.8805	-90.9754	2016-06-22	G Spoonmore	EFB	HH	old	early 5		Sampling Protocol: 2016.3 – (used June 22 through July 8)			1	blank	old	HH	329		22.64	13362.5	1.67032e+07	blank		16.7664			29.2418				1	329	18.1675				Spring Valley	DH, DF	20.6153	#DIV/0!	37.9381	33.0848	37.2811	24	9	24	4
	330	Spring Valley	39.8805	-90.9754	2016-06-22	G Spoonmore	EFB	HH	old	late 4					1	blank	old	HH	330		22.33	16006.6	2.00083e+07	blank		16.8126		34.0984	31.5159				1	330	17.0901				Butler	HH	21.1535	#DIV/0!	40.0384	35.3711	35.2718	12	3	12	4
	331	Spring Valley	39.8805	-90.9754	2016-06-22	G Spoonmore	EFB	HH	middle	early 4					1	blank	middle	HH	331		25.63	2342.1	2.92762e+06	blank		17.2356			28.883				1	331	17.9295				Butler	DH, HF	21.7385	#DIV/0!	37.9135	35.8203	34.9052	12	5	12	11
	332	Spring Valley	39.8805	-90.9754	2016-06-22	G Spoonmore	EFB	HH	middle	4					1	blank	middle	HH	332		26.54	1378.58	1.72322e+06	blank		16.9747			30.7288				1	332	17.1878				Butler	DH, DF	18.7653	#DIV/0!	36.8556	26.3935	35.2604	12	3	12	12
	333	Spring Valley	39.8805	-90.9754	2016-06-22	G Spoonmore	EFB	HH	middle	3					1	blank	middle	HH	333		31.13	95.1581	118948	blank		17.1906		39.8575	31.3162				1	333	17.308				Hull	HH	16.7016	19.3947	29.9171	31.2204	37.7927	12	12	12	12
	334	Spring Valley	39.8805	-90.9754	2016-06-22	G Spoonmore	EFB	HH	middle	late 3/early 4					1	blank	middle	HH	334		26.83	1164.34	1.45542e+06	blank		16.4044		35.9392	28.4794	35.3174			1	334	17.883				Hull	DH, HL	16.3846	19.433	30.2954	31.4775	38.2917	12	12	12	12
	335	Spring Valley	39.8805	-90.9754	2016-06-22	G Spoonmore	EFB	HH	young	3					1	blank	young	HH	335		30.07	176.425	220531	blank		19.2488			31.3133	36.9176			1	335	18.2023				Hull	DH, DL	20.632	23.685	18.3927	28.9786	36.1558	24	24	24	23
	336	Spring Valley	39.8805	-90.9754	2016-06-22	G Spoonmore	EFB	HH	young	early 2					#VALUE!	blank								blank	Not run I guess?-BM 8.8.2022								1
	337	Spring Valley	39.8805	-90.9754	2016-06-22	G Spoonmore	EFB	HH	young	3					1	blank	young	HH	337		27.29	890.692	1.11337e+06	blank		18.82			32.2775				1	337	18.694
	338	Spring Valley	39.8805	-90.9754	2016-06-22	G Spoonmore	EFB	HH	young	3					1	blank	young	HH	338		30.01	182.699	228374	blank		18.1326			34.7541				1	338	18.5083
	339	Spring Valley	39.8805	-90.9754	2016-06-22	G Spoonmore	EFB	DH, HF	old	late 4					1	blank	old	DH, HF	339		20.16	56646.8	7.08085e+07	blank		16.9132		38.0177	33.654				1	339	17.2252
	340	Spring Valley	39.8805	-90.9754	2016-06-22	G Spoonmore	EFB	DH, HF	old	5					1	blank	old	DH, HF	340		24.01	6016.78	7.52098e+06	blank		18.2664			33.2571	37.3715			1	340	18.2116
	341	Spring Valley	39.8805	-90.9754	2016-06-22	G Spoonmore	EFB	DH, HF	old	5					1	blank	old	DH, HF	341		30.72	120.823	151029	blank		18.0887			33.843				1	341	18.3992
	342	Spring Valley	39.8805	-90.9754	2016-06-22	G Spoonmore	EFB	DH, HF	old	5					1	blank	old	DH, HF	342		16.03	627782	7.84728e+08	blank		19.3609		35.1213	22.2842				1	342	18.1521
	343	Spring Valley	39.8805	-90.9754	2016-06-22	G Spoonmore	EFB	DH, HF	middle	late 4					1	blank	middle	DH, HF	343		22.09	18407.9	2.30099e+07	blank		19.4971			31.041				1	343	18.803			<25 CQ	Spring Valley					1
	344	Spring Valley	39.8805	-90.9754	2016-06-22	G Spoonmore	EFB	DH, HF	middle	late 3					1	blank	middle	DH, HF	344		23.11	10162.7	1.27034e+07	blank		17.9914		33.9078	31.1257				1	344	18.2395				Butler					3
	345	Spring Valley	39.8805	-90.9754	2016-06-22	G Spoonmore	EFB	DH, HF	middle	late 3					1	blank	middle	DH, HF	345		27.9	624.361	780451	blank		17.935			30.6304				1	345	17.9072				Hull					3
	346	Spring Valley	39.8805	-90.9754	2016-06-22	G Spoonmore	EFB	DH, HF	middle	early 4					1	blank	middle	DH, HF	346		20.15	56977.7	7.12221e+07	blank		27.9634			34.4001				1	346	26.945
	347	Spring Valley	39.8805	-90.9754	2016-06-22	G Spoonmore	EFB	DH, HF	young	2					1	blank	young	DH, HF	347		29.04	321.43	401787	blank		19.9964			31.619				1	347	19.5692
	348	Spring Valley	39.8805	-90.9754	2016-06-22	G Spoonmore	EFB	DH, HF	young	3					1	blank	young	DH, HF	348		23.16	9871.01	1.23388e+07	blank		18.7676		31.5952	32.4891				1	348	19.0083
	349	Spring Valley	39.8805	-90.9754	2016-06-22	G Spoonmore	EFB	DH, HF	young	2					1	blank	young	DH, HF	349		31.73	67.0939	83867.4	blank		18.6011			33.2097				1	349	18.3741
	350	Spring Valley	39.8805	-90.9754	2016-06-22	G Spoonmore	EFB	DH, HF	young	3					1	blank	young	DH, HF	350		30.97	104.452	130565	blank		17.6225			32.2498				1	350	17.4651
	351	Spring Valley	39.8805	-90.9754	2016-06-22	G Spoonmore	EFB	DH, DF	young	3	slightly flattened				1	blank	young	DH, DF, BS	351		23.07	10402.2	1.30028e+07	blank		17.598			34.2505				1	351	17.8559
	352	Spring Valley	39.8805	-90.9754	2016-06-22	G Spoonmore	EFB	DH, DF	young	2	translucent				1	blank	young	DH, DF, BS	352		27.78	669.558	836947	blank		21.3202		36.5028	34.1338				1	352	20.7044
	353	Spring Valley	39.8805	-90.9754	2016-06-22	G Spoonmore	EFB	DH, DF	young	late 2	loosely curled				1	blank	young	DH, DF, BS	353		26.0595	1823.71	2.27964e+06	blank		19.2118			33.028				1	353	19.1022
	354	Spring Valley	39.8805	-90.9754	2016-06-22	G Spoonmore	EFB	DH, DF	young	late 2	oddly curled, translucent				1	blank	young	DH, DF, BS	354		25.3537	2751.03	3.43879e+06	blank		18.0771			32.5163				1	354	17.4893
	355	Spring Valley	39.8805	-90.9754	2016-06-22	G Spoonmore	EFB	DH, DF	middle	late 3	misplaced, dull, oxidized, translucent				1	blank	middle	DH, DF, BS	355		16.3221	529563	6.61954e+08	blank		21.6339		35.4584	34.2971				1	355	22.76
	356	Spring Valley	39.8805	-90.9754	2016-06-22	G Spoonmore	EFB	DH, DF	middle	early 4	malnourished, flattened, translucent				1	blank	middle	DH, DF, BS	356		18.8065	124605	1.55756e+08	blank		28.6924			34.2994				1	356	29.3506
	357	Spring Valley	39.8805	-90.9754	2016-06-22	G Spoonmore	EFB	DH, DF	middle	early 4	malnourished, translucent				1	blank	middle	DH, DF, BS	357		21.2196	30559.9	3.81999e+07	blank		17.1763		35.625	34.3233				1	357	18.0471
	358	Spring Valley	39.8805	-90.9754	2016-06-22	G Spoonmore	EFB	DH, DF	middle	late 4/early 5	malnourished, slightly flattened, translucent				1	blank	middle	DH, DF, BS	358		18.8993	118044	1.47556e+08	blank		17.8593			34.8326				1	358	17.1377
	359	Spring Valley	39.8805	-90.9754	2016-06-22	G Spoonmore	EFB	DH, DF	old	5	moving in cell				1	blank	old	DH, DF, BS	359		15.2526	987283	1.2341e+09	blank		19.701			33.6839				1	359	21.497
	360	Spring Valley	39.8805	-90.9754	2016-06-22	G Spoonmore	EFB	DH, DF	old	5	spots, slightly misshapen				1	blank	old	DH, DF, BS	360		15.4064	902685	1.12836e+09	blank		17.6678			32.5741				1	360	17.4752
	361	Spring Valley	39.8805	-90.9754	2016-06-22	G Spoonmore	EFB	DH, DF	old	5	moving in cell				1	blank	old	DH, DF, BS	361		16.3113	532901	6.66126e+08	blank		18.102			32.9154	35.7415			1	361	17.9359
	362	Spring Valley	39.8805	-90.9754	2016-06-22	G Spoonmore	EFB	DH, DF	old	5	slighlty twisted, oxidized				1	blank	old	DH, DF, BS	362		14.6974	1.36417e+06	1.70521e+09	blank		18.5812			33.5126				1	362	20.4855
	363	Spring Valley	39.8805	-90.9754	2016-06-22	G Spoonmore	EFB	DH, DF			flattened, translucent, oxidized, wet				1	blank	old	flattened, translucent, oxidized, wet	363	Discolored	19.0009	111264	1.3908e+08	blank		21.3205			33.7863				1	363	21.8578
	364	Spring Valley	39.8805	-90.9754	2016-06-22	G Spoonmore	EFB	DH, DF			oxidizing brown, flattening, loosing definition				1	blank	old	oxidizing brown, flattening, loosing definition	364	Discolored	16.0848	608077	7.60096e+08	blank		22.8367		44.875	30.6974				1	364	24.0373
	365	Spring Valley	39.8805	-90.9754	2016-06-22	G Spoonmore	EFB	DH, DF			oxidizing brown, wet				1	blank	old	oxidizing brown, wet	365	Discolored	12.9299	3.81902e+06	4.77377e+09	blank		24.9165			32.2684				1	365	23.7646
	366	Spring Valley	39.8805	-90.9754	2016-06-22	G Spoonmore	EFB	DH, DF			oxidizing brown, flattening, wet, spots				1	blank	old	oxidizing brown, flattening, wet, spots	366	Discolored	16.695	426187	5.32733e+08	blank		22.1152			33.3771				1	366	22.2396
	367	Spring Valley	39.8805	-90.9754	2016-06-22	G Spoonmore	EFB	DH, DF			oxidizing brown, shriveling, dry				1	blank	diseased	oxidizing brown, shriveling, dry	367	melted	15.8233	708092	8.85115e+08	blank		20.4991		44.0751	32.7979	36.947			1	367	21.054
	368	Spring Valley	39.8805	-90.9754	2016-06-22	G Spoonmore	EFB	DH, DF			oxidized brown, shriveling, dry, hardening				1	blank	diseased	oxidized brown, shriveling, dry, hardening	368	scale	15.5973	807721	1.00965e+09	blank		19.1515		36.6102	31.6135	38.9523			1	368	18.8919
	369	Spring Valley	39.8805	-90.9754	2016-06-22	G Spoonmore	EFB	DH, DF			oxidized brown, shriveling, dry				1	blank	diseased	oxidized brown, shriveling, dry	369	melted	17.5246	262893	3.28616e+08	blank		18.6755		36.148	32.054				1	369	18.3053
	370	Spring Valley	39.8805	-90.9754	2016-06-22	G Spoonmore	EFB	DH, DF			oxidized yellow, misplaced, loss of definition				1	blank	diseased	oxidized yellow, misplaced, loss of definition	370	melted	14.9915	1.14946e+06	1.43683e+09	blank		17.3845			31.6167	37.4835			1	370	19.4117
	371	Spring Valley	39.8805	-90.9754	2016-06-22	G Spoonmore	EFB	DH, DF			oxidized brown, misplaced, loss of definition				1	blank	diseased	oxidized brown, misplaced, loss of definition	371	melted	16.5083	475158	5.93948e+08	blank		20.5835		35.6758	32.3861				1	371	20.2864
	372	Spring Valley	39.8805	-90.9754	2016-06-22	G Spoonmore	EFB	DH, DF			oxidized brown, misplaced, flat, yellow spot				1	blank	diseased	oxidized brown, misplaced, flat, yellow spot	372	melted	15.7049	758642	9.48302e+08	blank		21.7438			30.9771				1	372	24.1779
	373	Spring Valley	39.8805	-90.9754	2016-06-22	G Spoonmore	EFB	DH, DF			brown, flat, scaley				1	blank	diseased	brown, flat, scaley	373	scale	16.1587	582437	7.28046e+08	blank		28.8253		36.4728	34.6823				#VALUE!	374	22.8312
	374	Spring Valley	39.8805	-90.9754	2016-06-22	G Spoonmore	EFB	DH, DF			brown, flat,scabby, loss of definition				1	blank	diseased	brown, flat,scabby, loss of definition	374	scale	15.765	732548	9.15685e+08	blank		21.0937			33.4122				#VALUE!	387	20.5889
	387	Butler	39.1834	-89.5434	2016-07-08	T Lindley	EFB	HH	young	3		Symptoms: Stubborn EFB. Present with this beekeeper at least since 2012. Shotgun brood, dying larvae, but hive relatively strong. Beekeeper historically and regularly sells queens and nucs, spreading EFB.			1	blank	young	HH	387		32.2139	50.6148	63268.5	blank		20.2171			34.586	35.522			#VALUE!	388	23.299
	388	Butler	39.1834	-89.5434	2016-07-08	T Lindley	EFB	HH	young	2		Hive origin: Beekeeper restocks with swarms and packages annually – high winter losses every year.			1	blank	young	HH	388		32.08	54.7211	68401.4	blank		24.5213			35.0176				#VALUE!	389	20.8526
	389	Butler	39.1834	-89.5434	2016-07-08	T Lindley	EFB	HH	young	3					1	blank	young	HH	389		25.6949	2255.19	2.81899e+06	blank		20.3431			35.1349				#VALUE!	390	20.3042
	390	Butler	39.1834	-89.5434	2016-07-08	T Lindley	EFB	HH	young	3					1	blank	young	HH	390		30.7087	121.622	152028	blank		20.3967			33.3548				#VALUE!	391	19.6516
	391	Butler	39.1834	-89.5434	2016-07-08	T Lindley	EFB	HH	middle	late 3/early 4					1	blank	middle	HH	391		28.3793	472.296	590370	blank		19.4209			34.9778				#VALUE!	392	19.5242
	392	Butler	39.1834	-89.5434	2016-07-08	T Lindley	EFB	HH	middle	late 3/early 4					1	blank	middle	HH	392		25.7004	2248.06	2.81007e+06	blank		20.7761			33.7034				#VALUE!	393	19.8281
	393	Butler	39.1834	-89.5434	2016-07-08	T Lindley	EFB	HH	middle	4					1	blank	middle	HH	393		27.0398	1030.41	1.28801e+06	blank		21.2137			35.7299	35.8642			#VALUE!	394	20.9434
	394	Butler	39.1834	-89.5434	2016-07-08	T Lindley	EFB	HH	middle	3					1	blank	middle	HH	394		31.5366	75.0925	93865.6	blank		21.1784		41.9	38.1302				#VALUE!	395	19.9921
	395	Butler	39.1834	-89.5434	2016-07-08	T Lindley	EFB	HH	old	late 4/early 5					1	blank	old	HH	395		26.4714	1434.81	1.79351e+06	blank		20.6398		41.3609	40.0017				#VALUE!	396	23.3184
	396	Butler	39.1834	-89.5434	2016-07-08	T Lindley	EFB	HH	old	5					1	blank	old	HH	396		23.0198	10710.7	1.33883e+07	blank		23.4827		36.8544	34.3559	33.7631			#VALUE!	397	21.25
	397	Butler	39.1834	-89.5434	2016-07-08	T Lindley	EFB	HH	old	late 4					1	blank	old	HH	397		29.1741	297.276	371594	blank		21.4106			34.1838	35.938			#VALUE!	397.1	20.0032
	398	Butler	39.1834	-89.5434	2016-07-08	T Lindley	EFB	HH	old	early 5					1	blank	old	HH	398		28.3779	472.675	590844	blank		20.2416			35.2766				1	398	19.7064
	399	Butler	39.1834	-89.5434	2016-07-08	T Lindley	EFB	DH, HF	young						1	blank	young	DH, HF	399		32.3263	47.4087	59260.8	blank		22.4097			34.2363				1	399	21.1462
	400	Butler	39.1834	-89.5434	2016-07-08	T Lindley	EFB	DH, HF	young						1	blank	young	DH, HF	400		32.4828	43.2772	54096.5	blank		24.5245		36.3784	35.8089	36.5119			1	400	21.5811
	401	Butler	39.1834	-89.5434	2016-07-08	T Lindley	EFB	DH, HF	young						1	blank	young	DH, HF	401		31.6217	71.4616	89327	blank		20.537			34.3406	34.7829			1	401	20.0333
	402	Butler	39.1834	-89.5434	2016-07-08	T Lindley	EFB	DH, HF	young						1	blank	young	DH, HF	402		31.4548	78.7565	98445.7	blank		22.3788			35.0682	35.0586			1	402	21.1882
	403	Butler	39.1834	-89.5434	2016-07-08	T Lindley	EFB	DH, HF	middle						1	blank	middle	DH, HF	403		31.5068	76.4081	95510.1	blank		20.7086		39.7216	36.9473	34.9499			1	403	20.312
	404	Butler	39.1834	-89.5434	2016-07-08	T Lindley	EFB	DH, HF	middle						1	blank	middle	DH, HF	404		26.1356	1744.74	2.18092e+06	blank		21.0957			36.1392	34.0425			1	404	20.3782
	405	Butler	39.1834	-89.5434	2016-07-08	T Lindley	EFB	DH, HF	middle						1	blank	middle	DH, HF	405		31.6185	71.5966	89495.8	blank		22.1708			35.9505	34.4445			1	405	19.6343
	406	Butler	39.1834	-89.5434	2016-07-08	T Lindley	EFB	DH, HF	middle						1	blank	middle	DH, HF	406		24.1006	5707.62	7.13453e+06	blank		21.8328		34.6849	37.2576	35.6193			1	406	20.9602
	407	Butler	39.1834	-89.5434	2016-07-08	T Lindley	EFB	DH, HF	old						1	blank	old	DH, HF	407		31.0517	99.5991	124499	blank		18.8749		43.0936	37.5719	34.6302			1	407	18.6692
	408	Butler	39.1834	-89.5434	2016-07-08	T Lindley	EFB	DH, HF	old						1	blank	old	DH, HF	408		31.5379	75.0361	93795.1	blank		21.9092			35.4314	34.7454			1	408	21.152
	409	Butler	39.1834	-89.5434	2016-07-08	T Lindley	EFB	DH, HF	old						1	blank	old	DH, HF	409		30.9913	103.164	128955	blank		21.851		35.6889	35.4258	34.5686			1	409	20.7381
	410	Butler	39.1834	-89.5434	2016-07-08	T Lindley	EFB	DH, HF	old						1	blank	old	DH, HF	410		28.4917	442.366	552958	blank		22.569			35.6655	34.6035			1	410	20.0661
	411	Butler	39.1834	-89.5434	2016-07-08	T Lindley	EFB	DH, DF	young		yellowing, twisted	no description given so had to base off of picture			1	blank	young	DH, DF, BS	411		31.2074	90.9632	113704	blank		18.0075		36.1497	32.196	34.4778			1	411	17.1512
	412	Butler	39.1834	-89.5434	2016-07-08	T Lindley	EFB	DH, DF	young		uncurled, translucent, malnourished	no description given so had to base off of picture			1	blank	young	DH, DF, BS	412		30.47	139.761	174701	blank		19.4757			32.5745	34.1044			1	412	18.3169
	413	Butler	39.1834	-89.5434	2016-07-08	T Lindley	EFB	DH, DF	young		uncurled, yellow spot	no description given so had to base off of picture			1	blank	young	DH, DF, BS	413		23.7929	6827.93	8.53492e+06	blank		19.7348			32.806	35.1413			1	413	19.0725
	414	Butler	39.1834	-89.5434	2016-07-08	T Lindley	EFB	DH, DF	young		uncurled, translucent	no description given so had to base off of picture			1	blank	young	DH, DF, BS	414		30.91	108.166	135208	blank		21.3988			31.6126	34.6867			1	414	20.2405
	415	Butler	39.1834	-89.5434	2016-07-08	T Lindley	EFB	DH, DF	middle		twisted in cell	no description given so had to base off of picture			1	blank	middle	DH, DF, BS	415		28.5863	418.649	523311	blank		17.313			31.5524	37.4519			1	415	16.9814
	416	Butler	39.1834	-89.5434	2016-07-08	T Lindley	EFB	DH, DF	middle		uncurled, twisted, browning at end	no description given so had to base off of picture			1	blank	middle	DH, DF, BS	416		30.4902	138.122	172653	blank		18.8938		35.7621	10.4772	35.1612			1	416	17.2077
	417	Butler	39.1834	-89.5434	2016-07-08	T Lindley	EFB	DH, DF	middle		spotting	no description given so had to base off of picture			1	blank	middle	DH, DF, BS	417		30.6947	122.619	153274	blank		17.9297			27.7214	35.5695			1	417	17.1161
	418	Butler	39.1834	-89.5434	2016-07-08	T Lindley	EFB	DH, DF	middle		uncurled, malnourished, oxidizing				1	blank	middle	DH, DF, BS	418		29.7208	216.213	270267	blank		17.1627		38.6551	9.07092	35.7539			1	418	16.8051
	419	Butler	39.1834	-89.5434	2016-07-08	T Lindley	EFB	DH, DF	old		slight loss of definition				1	blank	old	DH, DF, BS	419		15.173	1.03414e+06	1.29267e+09	blank		18.3959			21.5979	35.5055			1	419	16.703
	420	Butler	39.1834	-89.5434	2016-07-08	T Lindley	EFB	DH, DF	old		slight loss of definition				1	blank	old	DH, DF, BS	420		30.291	155.117	193896	blank		19.8401			30.193	34.6918			1	420	18.1965
	421	Butler	39.1834	-89.5434	2016-07-08	T Lindley	EFB	DH, DF	old		slight loss of definition, oxidizing				1	blank	old	DH, DF, BS	421		22.7691	12395	1.54937e+07	blank		17.4323			27.5556	35.1847			1	421	16.2252
	422	Butler	39.1834	-89.5434	2016-07-08	T Lindley	EFB	DH, DF	old		moving in cell				1	blank	old	DH, DF, BS	422		30.6064	129.086	161357	blank		19.5996			29.3651	35.3966			1	422	17.3234
	423	Butler	39.1834	-89.5434	2016-07-08	T Lindley	EFB	DH, DF2			oxidized brown, flattening, losing definition				1	blank	diseased	oxidized brown, flattening, losing definition	423	discolored	16.0007	638585	7.98232e+08	blank		21.9461			29.0785	34.4624			1	423	24.9702
	424	Butler	39.1834	-89.5434	2016-07-08	T Lindley	EFB	DH, DF2			misshapen, scabbed				1	blank	diseased	misshapen, scabbed	424	flattened	15.1269	1.06228e+06	1.32785e+09	blank		22.4038		37.4537	31.2016	37.4398			1	424	22.0176
	425	Butler	39.1834	-89.5434	2016-07-08	T Lindley	EFB	DH, DF2			loss of definiiton, wet, yellow				1	blank	diseased	loss of definiiton, wet, yellow	425	flattened	12.7785	4.17098e+06	5.21373e+09	blank		32.492		34.7684	30.8459	34.372			1	425	32.5986
	426	Butler	39.1834	-89.5434	2016-07-08	T Lindley	EFB	DH, DF2			twisted in cell, oxidized yellow				1	blank	diseased	twisted in cell, oxidized yellow	426	twisted	14.01	2.03584e+06	2.5448e+09	blank		22.5903			30.1089	39.5842			1	426	24.0932
	427	Butler	39.1834	-89.5434	2016-07-08	T Lindley	EFB	DH, DF2			tesied in cell, oxidized yellow, dry				1	blank	diseased	tesied in cell, oxidized yellow, dry	427	scale	14.2039	1.81842e+06	2.27302e+09	blank		20.4204			29.8869	35.0649			1	427	22.5042
	428	Butler	39.1834	-89.5434	2016-07-08	T Lindley	EFB	DH, DF2			displaced, oxidized yellow, dry				1	blank	diseased	displaced, oxidized yellow, dry	428	scale	18.38	159737	1.99671e+08	blank		22.2456			31.3322	35.2403			1	428	21.9299
	429	Butler	39.1834	-89.5434	2016-07-08	T Lindley	EFB	DH, DF2			flattened, oxidized brown, gooey, loss of definition				1	blank	diseased	flattened, oxidized brown, gooey, loss of definition	429	flattened	16.3546	519635	6.49544e+08	blank		22.8945		34.8748	29.0801	34.5793			1	429	24.0516
	430	Butler	39.1834	-89.5434	2016-07-08	T Lindley	EFB	DH, DF2			twisted in cell, oxidized yellow				1	blank	diseased	twisted in cell, oxidized yellow	430	melted	15.5799	815956	1.01995e+09	blank		22.3851			30.8911	35.0025			1	430	23.1376
	431	Butler	39.1834	-89.5434	2016-07-08	T Lindley	EFB	DH, DF2			brown, flattening				1	blank	diseased	brown, flattening	431	flattened	17.1134	334027	4.17534e+08	blank	Not run I guess?-BM 8.8.2022								#VALUE!	NTC	#DIV/0!
	432	Butler	39.1834	-89.5434	2016-07-08	T Lindley	EFB	DH, DF2			oxidized brown, flattening				1	blank	diseased	oxidized brown, flattening	432	flattened	15.723	750671	9.38338e+08	blank	Not run I guess?-BM 8.8.2023									NTC
	433	Butler	39.1834	-89.5434	2016-07-08	T Lindley	EFB	DH, DF2			oxidized brown, flattening, gooey				1	blank	diseased	oxidized brown, flattening, gooey	433	flattened	16.9832	360342	4.50427e+08	blank	Not run I guess?-BM 8.8.2024									NTC	35.4679
	434	Butler	39.1834	-89.5434	2016-07-08	T Lindley	EFB	DH, DF2			oxidized brown, flattening, gooey				1	blank	diseased	oxidized brown, flattening, gooey	434	discolored	16.2159	563358	7.04198e+08	blank	Not run I guess?-BM 8.8.2025									NTC	35.3142
	651	Hardin	39.1663	-90.6189	2016-09-06	B Lorsback	EFB	HH	young	3		Symptoms: Another Missouri-bordering county (Calhoun County). This town has a large-scale unregistered beekeeper (Dennis Slone), with hives hidden throughout this and a neighboring county. Majority of beekeepers in this area have EFB. Dennis Slone is the assumed disease origin.			1	blank	young	HH	651		31.3948	81.5582	101948	blank
	652	Hardin	39.1663	-90.6189	2016-09-06	B Lorsback	EFB	HH	young	3		Hive origin: Has overwintered here for many years without problems			1	blank	young	HH	652		31.541	74.9027	93628.4	blank
	653	Hardin	39.1663	-90.6189	2016-09-06	B Lorsback	EFB	HH	young	late 3					1	blank	young	HH	653		30.42	143.89	179863	blank
	654	Hardin	39.1663	-90.6189	2016-09-06	B Lorsback	EFB	HH	young	early 3					1	blank	young	HH	654		31.6059	72.1213	90151.7	blank
	655	Hardin	39.1663	-90.6189	2016-09-06	B Lorsback	EFB	HH	middle	4					1	blank	middle	HH	655		30.15	168.393	210492	blank
	656	Hardin	39.1663	-90.6189	2016-09-06	B Lorsback	EFB	HH	middle	late 4					1	blank	middle	HH	656		30.5475	133.594	166993	blank
	657	Hardin	39.1663	-90.6189	2016-09-06	B Lorsback	EFB	HH	middle	4					1	blank	middle	HH	657		29.2439	285.433	356791	blank
	658	Hardin	39.1663	-90.6189	2016-09-06	B Lorsback	EFB	HH	middle	late 4					1	blank	middle	HH	658		29.72	216.316	270395	blank
	659	Hardin	39.1663	-90.6189	2016-09-06	B Lorsback	EFB	HH	old	late 4					1	blank	old	HH	659		29.4906	247.236	309045	blank
	660	Hardin	39.1663	-90.6189	2016-09-06	B Lorsback	EFB	HH	old	early 5					1	blank	old	HH	660		26.4189	1479.28	1.8491e+06	blank
	661	Hardin	39.1663	-90.6189	2016-09-06	B Lorsback	EFB	HH	old	late 4					1	blank	old	HH	661		28.332	485.485	606857	blank
	662	Hardin	39.1663	-90.6189	2016-09-06	B Lorsback	EFB	HH	old	late 4					1	blank	old	HH	662		30.5668	132.1	165125	blank
	663	Hardin	39.1663	-90.6189	2016-09-06	B Lorsback	EFB	DH, HF	young						1	blank	young	DH, HF	663		30.7913	115.909	144886	blank
	664	Hardin	39.1663	-90.6189	2016-09-06	B Lorsback	EFB	DH, HF	young						1	blank	young	DH, HF	664		30.9873	103.406	129257	blank
	665	Hardin	39.1663	-90.6189	2016-09-06	B Lorsback	EFB	DH, HF	young						1	blank	young	DH, HF	665		22.93	11285.9	1.41074e+07	blank
	666	Hardin	39.1663	-90.6189	2016-09-06	B Lorsback	EFB	DH, HF	young						1	blank	young	DH, HF	666		30.92	107.538	134423	blank
	667	Hardin	39.1663	-90.6189	2016-09-06	B Lorsback	EFB	DH, HF	middle						1	blank	middle	DH, HF	667		18.1985	177545	2.21931e+08	blank
	668	Hardin	39.1663	-90.6189	2016-09-06	B Lorsback	EFB	DH, HF	middle						1	blank	middle	DH, HF	668		30.6657	124.707	155884	blank
	669	Hardin	39.1663	-90.6189	2016-09-06	B Lorsback	EFB	DH, HF	middle						1	blank	middle	DH, HF	669		30.2677	157.234	196543	blank
	670	Hardin	39.1663	-90.6189	2016-09-06	B Lorsback	EFB	DH, HF	middle						1	blank	middle	DH, HF	670		27.709	697.845	872307	blank
	671	Hardin	39.1663	-90.6189	2016-09-06	B Lorsback	EFB	DH, HF	old						1	blank	old	DH, HF	671		14.967	1.16594e+06	1.45742e+09	blank
	672	Hardin	39.1663	-90.6189	2016-09-06	B Lorsback	EFB	DH, HF	old						1	blank	old	DH, HF	672		30.5561	132.922	166152	blank
	673	Hardin	39.1663	-90.6189	2016-09-06	B Lorsback	EFB	DH, HF	old						1	blank	old	DH, HF	673		19.6639	75623.6	9.45295e+07	blank
	674	Hardin	39.1663	-90.6189	2016-09-06	B Lorsback	EFB	DH, HF	old						1	blank	old	DH, HF	674		30.3979	145.75	182188	blank
	675	Hardin	39.1663	-90.6189	2016-09-06	B Lorsback	EFB	DH, DF	young		oddly shaped				1	blank	young	DH, DF, BS	675		30.7961	115.588	144485	blank
	676	Hardin	39.1663	-90.6189	2016-09-06	B Lorsback	EFB	DH, DF	young		all stages of brood oddly shaped				1	blank	young	DH, DF, BS	676		31.1192	95.7602	119700	blank
	677	Hardin	39.1663	-90.6189	2016-09-06	B Lorsback	EFB	DH, DF	young		loosely curled				1	blank	young	DH, DF, BS	677		31.5726	73.5373	91921.6	blank
	678	Hardin	39.1663	-90.6189	2016-09-06	B Lorsback	EFB	DH, DF	young						1	blank	young	DH, DF, BS	678		31.2381	89.3512	111689	blank
	679	Hardin	39.1663	-90.6189	2016-09-06	B Lorsback	EFB	DH, DF	middle		odd curl				1	blank	middle	DH, DF, BS	679		28.17	533.51	666887	blank
	680	Hardin	39.1663	-90.6189	2016-09-06	B Lorsback	EFB	DH, DF	middle		bloated at one end				1	blank	middle	DH, DF, BS	680		25.1132	3164.65	3.95581e+06	blank
	681	Hardin	39.1663	-90.6189	2016-09-06	B Lorsback	EFB	DH, DF	middle		malnourished, uncurled				1	blank	middle	DH, DF, BS	681		29.8075	205.57	256962	blank
	682	Hardin	39.1663	-90.6189	2016-09-06	B Lorsback	EFB	DH, DF	middle		slight oddness to curl, yellowing				1	blank	middle	DH, DF, BS	682		27.38	845.207	1.05651e+06	blank
	683	Hardin	39.1663	-90.6189	2016-09-06	B Lorsback	EFB	DH, DF	old		moving in cell				1	blank	old	DH, DF, BS	683		15.8459	698824	8.7353e+08	blank
	684	Hardin	39.1663	-90.6189	2016-09-06	B Lorsback	EFB	DH, DF	old		moving in cell				1	blank	old	DH, DF, BS	684		24.1086	5680.96	7.10119e+06	blank
	685	Hardin	39.1663	-90.6189	2016-09-06	B Lorsback	EFB	DH, DF	old		loss of definition				1	blank	old	DH, DF, BS	685		18.446	153715	1.92143e+08	blank
	686	Hardin	39.1663	-90.6189	2016-09-06	B Lorsback	EFB	DH, DF	old		beginning to twist				1	blank	old	DH, DF, BS	686		15.0831	1.0897e+06	1.36212e+09	blank
	687	Hardin	39.1663	-90.6189	2016-09-06	B Lorsback	EFB	DH, DF			twisting in cell				1	blank	diseased	twisting in cell	687	twisted	21.5817	24749.4	3.09367e+07	blank
	688	Hardin	39.1663	-90.6189	2016-09-06	B Lorsback	EFB	DH, DF			twisting in cell				1	blank	diseased	twisting in cell	688	twisted	21.7892	21932.4	2.74155e+07	blank
	689	Hardin	39.1663	-90.6189	2016-09-06	B Lorsback	EFB	DH, DF			twisting in cell, oxidizing, loss of definition				1	blank	diseased	twisting in cell, oxidizing, loss of definition	689	twisted	15.336	940498	1.17562e+09	blank
	690	Hardin	39.1663	-90.6189	2016-09-06	B Lorsback	EFB	DH, DF			twisting in cell				1	blank	diseased	twisting in cell	690	twisted	26.3021	1583.5	1.97937e+06	blank
	691	Hardin	39.1663	-90.6189	2016-09-06	B Lorsback	EFB	DH, DF			wet, displaced puddle				1	blank	diseased	wet, displaced puddle	691	melted	15.97	650108	8.12635e+08	blank
	692	Hardin	39.1663	-90.6189	2016-09-06	B Lorsback	EFB	DH, DF			wet, displaced puddle				1	blank	diseased	wet, displaced puddle	692	melted	15.9714	649584	8.1198e+08	blank
	693	Hardin	39.1663	-90.6189	2016-09-06	B Lorsback	EFB	DH, DF			wet, oxidized, displaced, flattened, yellow lesion				1	blank	diseased	wet, oxidized, displaced, flattened, yellow lesion	693	flattened	16.3823	511339	6.39174e+08	blank
	694	Hardin	39.1663	-90.6189	2016-09-06	B Lorsback	EFB	DH, DF			oxidized, bruised, flattened, spots				1	blank	diseased	oxidized, bruised, flattened, spots	694	flattened	15.47	869870	1.08734e+09	blank
	695	Hardin	39.1663	-90.6189	2016-09-06	B Lorsback	EFB	DH, DF			oxidized brown, flattened, yellow lesion, loss of definition				1	blank	diseased	oxidized brown, flattened, yellow lesion, loss of definition	695	flattened	15.57	820655	1.02582e+09	blank
	696	Hardin	39.1663	-90.6189	2016-09-06	B Lorsback	EFB	DH, DF			oxidized brown, flattening, yellow liquid				1	blank	diseased	oxidized brown, flattening, yellow liquid	696	discolored	15.488	860801	1.076e+09	blank
	697	Hardin	39.1663	-90.6189	2016-09-06	B Lorsback	EFB	DH, DF			oxidized, displaced, twisted, loss of definition				1	blank	diseased	oxidized, displaced, twisted, loss of definition	697	melted	15.3445	935842	1.1698e+09	blank
	698	Hardin	39.1663	-90.6189	2016-09-06	B Lorsback	EFB	DH, DF			oxidized brown, displaced, twisted, drying				1	blank	diseased	oxidized brown, displaced, twisted, drying	698	scale	15.0193	1.13098e+06	1.41372e+09	blank
	699	Hardin	39.1663	-90.6189	2016-09-06	B Lorsback	EFB	DH, DF			oxidized brown, flattening, twisted				1	blank	diseased	oxidized brown, flattening, twisted	699	discolored	13.62	2.55499e+06	3.19374e+09	blank
	700	Hardin	39.1663	-90.6189	2016-09-06	B Lorsback	EFB	DH, DF			oxidized brown, flattening, twisted				1	blank	diseased	oxidized brown, flattening, twisted	700	scale	15.69	765258	9.56573e+08	blank
	701	Kampsville	39.2964	-90.6114	2016-09-15	T McBride	EFB	HH	old	5		Symptoms: Same Missouri-bordering county (Calhoun County) as previous sample set. New beekeeper has several weak hives, with poor comb, low populations, little honey. Almost every hive has minor EFB symptoms and shotgun brood.			1	blank	old	HH	701		20.4529	47761.8	5.97023e+07	blank
	702	Kampsville	39.2964	-90.6114	2016-09-15	T McBride	EFB	HH	old	5		Hive origin: Local swarms			1	blank	old	HH	702		24.1262	5622.98	7.02872e+06	blank
	703	Kampsville	39.2964	-90.6114	2016-09-15	T McBride	EFB	HH	old	5					1	blank	old	HH	703		26.944	1089.52	1.3619e+06	blank
	704	Kampsville	39.2964	-90.6114	2016-09-15	T McBride	EFB	HH	old	early 5					1	blank	old	HH	704		19.167	101006	1.26258e+08	blank
	705	Kampsville	39.2964	-90.6114	2016-09-15	T McBride	EFB	HH	young	3					1	blank	young	HH	705		27.6847	707.771	884713	blank
	706	Kampsville	39.2964	-90.6114	2016-09-15	T McBride	EFB	HH	young	3					1	blank	young	HH	706		31.2092	90.8673	113584	blank
	707	Kampsville	39.2964	-90.6114	2016-09-15	T McBride	EFB	HH	young	late 2					1	blank	young	HH	707		31.0524	99.5582	124448	blank
	708	Kampsville	39.2964	-90.6114	2016-09-15	T McBride	EFB	HH	young	3					1	blank	young	HH	708		30.7317	120.005	150006	blank
	709	Kampsville	39.2964	-90.6114	2016-09-15	T McBride	EFB	HH	middle	late 3/early 4					1	blank	middle	HH	709		30.1286	170.503	213129	blank
	710	Kampsville	39.2964	-90.6114	2016-09-15	T McBride	EFB	HH	middle	4					1	blank	middle	HH	710		30.5143	136.202	170252	blank
	711	Kampsville	39.2964	-90.6114	2016-09-15	T McBride	EFB	HH	middle	4					1	blank	middle	HH	711		27.0215	1041.43	1.30179e+06	blank
	712	Kampsville	39.2964	-90.6114	2016-09-15	T McBride	EFB	HH	middle	4					1	blank	middle	HH	712		28.8295	363.359	454198	blank
	713	Kampsville	39.2964	-90.6114	2016-09-15	T McBride	EFB	DH, HF	young						1	blank	young	DH, HF	713		25.4507	2599.84	3.24979e+06	blank
	714	Kampsville	39.2964	-90.6114	2016-09-15	T McBride	EFB	DH, HF	young						1	blank	young	DH, HF	714		19.3616	90182.4	1.12728e+08	blank
	715	Kampsville	39.2964	-90.6114	2016-09-15	T McBride	EFB	DH, HF	young						1	blank	young	DH, HF	715		20.9096	36608	4.576e+07	blank
	716	Kampsville	39.2964	-90.6114	2016-09-15	T McBride	EFB	DH, HF	young						1	blank	young	DH, HF	716		20.502	46415.3	5.80192e+07	blank
	717	Kampsville	39.2964	-90.6114	2016-09-15	T McBride	EFB	DH, HF	middle						1	blank	middle	DH, HF	717		26.651	1292.29	1.61537e+06	blank
	718	Kampsville	39.2964	-90.6114	2016-09-15	T McBride	EFB	DH, HF	middle						1	blank	middle	DH, HF	718		21.1594	31650.4	3.9563e+07	blank
	719	Kampsville	39.2964	-90.6114	2016-09-15	T McBride	EFB	DH, HF	middle						1	blank	middle	DH, HF	719		24.3099	5052.58	6.31573e+06	blank
	720	Kampsville	39.2964	-90.6114	2016-09-15	T McBride	EFB	DH, HF	middle						1	blank	middle	DH, HF	720		16.9365	370264	4.6283e+08	blank
	721	Kampsville	39.2964	-90.6114	2016-09-15	T McBride	EFB	DH, HF	old						1	blank	old	DH, HF	721		15.3923	910141	1.13768e+09	blank
	722	Kampsville	39.2964	-90.6114	2016-09-15	T McBride	EFB	DH, HF	old						1	blank	old	DH, HF	722		22.475	14710.3	1.83878e+07	blank
	723	Kampsville	39.2964	-90.6114	2016-09-15	T McBride	EFB	DH, HF	old						1	blank	old	DH, HF	723		25.4018	2675.01	3.34377e+06	blank
	724	Kampsville	39.2964	-90.6114	2016-09-15	T McBride	EFB	DH, HF	old						1	blank	old	DH, HF	724		15.3137	952768	1.19096e+09	blank
	725	Kampsville	39.2964	-90.6114	2016-09-15	T McBride	EFB	DH, DF	young		uncurled				1	blank	young	DH, DF, BS	725		23.7531	6988.01	8.73501e+06	blank
	726	Kampsville	39.2964	-90.6114	2016-09-15	T McBride	EFB	DH, DF	young		starting to uncurl, malnourished?				1	blank	young	DH, DF, BS	726		29.754	212.072	265090	blank
	727	Kampsville	39.2964	-90.6114	2016-09-15	T McBride	EFB	DH, DF	young		uncurled				1	blank	young	DH, DF, BS	727		26.2649	1618.15	2.02268e+06	blank
	728	Kampsville	39.2964	-90.6114	2016-09-15	T McBride	EFB	DH, DF	young		starting to uncurl				1	blank	young	DH, DF, BS	728		32.42	44.8908	56113.6	blank
	729	Kampsville	39.2964	-90.6114	2016-09-15	T McBride	EFB	DH, DF	middle		starting to uncurl, borwning at one end				1	blank	middle	DH, DF, BS	729		28.034	577.493	721866	blank
	730	Kampsville	39.2964	-90.6114	2016-09-15	T McBride	EFB	DH, DF	middle		starting to uncurl				1	blank	middle	DH, DF, BS	730		20.8043	38923.2	4.8654e+07	blank
	731	Kampsville	39.2964	-90.6114	2016-09-15	T McBride	EFB	DH, DF	middle		yellowing				1	blank	middle	DH, DF, BS	731		17.6065	250635	3.13294e+08	blank
	732	Kampsville	39.2964	-90.6114	2016-09-15	T McBride	EFB	DH, DF	middle		translucent				1	blank	middle	DH, DF, BS	732		24.0871	5752.57	7.19071e+06	blank
	733	Kampsville	39.2964	-90.6114	2016-09-15	T McBride	EFB	DH, DF	old		starting to uncurl				1	blank	old	DH, DF, BS	733		28.5611	424.842	531053	blank
	734	Kampsville	39.2964	-90.6114	2016-09-15	T McBride	EFB	DH, DF	old		dull, uncurling				1	blank	old	DH, DF, BS	734		16.9593	365398	4.56747e+08	blank
	735	Kampsville	39.2964	-90.6114	2016-09-15	T McBride	EFB	DH, DF	old		beginning to twist				1	blank	old	DH, DF, BS	735		15.562	824478	1.0306e+09	blank
	736	Kampsville	39.2964	-90.6114	2016-09-15	T McBride	EFB	DH, DF	old		translucent				1	blank	old	DH, DF, BS	736		15.5872	812457	1.01557e+09	blank
	737	Kampsville	39.2964	-90.6114	2016-09-15	T McBride	EFB	DH, DF			twisted in cell				1	blank	diseased	twisted in cell	737	twisted	15.4723	868708	1.08589e+09	blank
	738	Kampsville	39.2964	-90.6114	2016-09-15	T McBride	EFB	DH, DF			twisted in cell				1	blank	diseased	twisted in cell	738	twisted	16.1453	587015	7.33769e+08	blank
	739	Kampsville	39.2964	-90.6114	2016-09-15	T McBride	EFB	DH, DF			twisted in cell				1	blank	diseased	twisted in cell	739	twisted	15.5405	834863	1.04358e+09	blank
	740	Kampsville	39.2964	-90.6114	2016-09-15	T McBride	EFB	DH, DF			twisted in cell				1	blank	diseased	twisted in cell	740	twisted	15.4883	860654	1.07582e+09	blank
	741	Kampsville	39.2964	-90.6114	2016-09-15	T McBride	EFB	DH, DF			twisted in cell, odd coloration (yellowing)				1	blank	diseased	twisted in cell, odd coloration (yellowing)	741	twisted	15.8137	712068	8.90085e+08	blank
	742	Kampsville	39.2964	-90.6114	2016-09-15	T McBride	EFB	DH, DF			twisted in cell				1	blank	diseased	twisted in cell	742	twisted	14.9095	1.20568e+06	1.50709e+09	blank
	743	Kampsville	39.2964	-90.6114	2016-09-15	T McBride	EFB	DH, DF			loss of definition, yellowing, spots				1	blank	diseased	loss of definition, yellowing, spots	743	flattened	17.0144	353852	4.42316e+08	blank
	744	Kampsville	39.2964	-90.6114	2016-09-15	T McBride	EFB	DH, DF			oxidized, displaced, loss of definition				1	blank	diseased	oxidized, displaced, loss of definition	744	melted	15.9302	665346	8.31683e+08	blank
	745	Kampsville	39.2964	-90.6114	2016-09-15	T McBride	EFB	DH, DF			yellow spot				1	blank	diseased	yellow spot	745	twisted	16.3122	532621	6.65776e+08	blank
	746	Kampsville	39.2964	-90.6114	2016-09-15	T McBride	EFB	DH, DF			twisted in cell				1	blank	diseased	twisted in cell	746	twisted	15.1837	1.02769e+06	1.28461e+09	blank
	747	Kampsville	39.2964	-90.6114	2016-09-15	T McBride	EFB	DH, DF			twisted in cell, oxidized				1	blank	diseased	twisted in cell, oxidized	747	twisted	15.12	1.06655e+06	1.33319e+09	blank
	748	Kampsville	39.2964	-90.6114	2016-09-15	T McBride	EFB	DH, DF			twisted in cell				1	blank	diseased	twisted in cell	748	twisted	15.16	1.04199e+06	1.30249e+09	blank
	844	Hull	39.7559	-91.205	2016-10-08	R Adkins	EFB	HH	young	3/late 3		Symptoms: Another Missouri-bordering town. Not far from an unregistered yard belonging to a Missouri beekeeper, who’s hives are EFB positive. EFB began here in 2014, when an infected nuc came from G. Spoonmore EFB yard. The diseased hive pictured here was treated with Tetra Bee, but did not exhibit strong response.			1	blank	young	HH	844		31.0096	102.07	127588	blank		17.8858	20.1268	31.4591	26.9993	39.2782
	845	Hull	39.7559	-91.205	2016-10-08	R Adkins	EFB	HH	young	3		Note: Diseased hive had limited amount of brood to sample, because queen had reduced laying pattern. Only one frame contained sufficient larvae (diseased and healthy) for sampling. All diseased hive samples are taken from the same frame.			1	blank	young	HH	845		30.8824	109.918	137398	blank		19.7985	20.7302	31.8295	31.6062	35.5323
	846	Hull	39.7559	-91.205	2016-10-08	R Adkins	EFB	HH	young	3/late 3		Hive origin: Split from G. Spoonmore, Liberty IL			1	blank	young	HH	846		30.8689	110.789	138487	blank		17.2951	19.7828	33.2804	30.397	39.7359
	847	Hull	39.7559	-91.205	2016-10-08	R Adkins	EFB	HH	young	same pic as #846			DH, HF		1	blank	young	HH	847		31.6	72.3711	90463.8	blank		17.4144	20.2519	34.5956	31.6075	34.836
	848	Hull	39.7559	-91.205	2016-10-08	R Adkins	EFB	HH	middle	4					1	blank	middle	HH	848		30.31	153.41	191763	blank		16.2877	19.4015	26.8862	33.5409	40.3962
	849	Hull	39.7559	-91.205	2016-10-08	R Adkins	EFB	HH	middle	early 4					1	blank	middle	HH	849					blank		15.4271	18.661	23.5609	36.0329	35.0558
	850	Hull	39.7559	-91.205	2016-10-08	R Adkins	EFB	HH	middle	4					1	blank	middle	HH	850		30.15	168.393	210492	blank		15.3941	18.7185	25.1368	31.8134	38.4467
	851	Hull	39.7559	-91.205	2016-10-08	R Adkins	EFB	HH	middle	4					1	blank	middle	HH	851		30.2968	154.592	193240	blank		16.4787	20.0156	33.9107	25.7712	36.9358
	852	Hull	39.7559	-91.205	2016-10-08	R Adkins	EFB	HH	old	late 4/early 5					1	blank	old	HH	852		30.6188	128.161	160202	blank		16.4357	20.031	30.4487	29.8542	35.75
	853	Hull	39.7559	-91.205	2016-10-08	R Adkins	EFB	HH	old	late 4					1	blank	old	HH	853		29.3733	264.71	330888	blank		17.718	19.0407	27.2618	33.7104	39.1615
	854	Hull	39.7559	-91.205	2016-10-08	R Adkins	EFB	HH	old	late 4					1	blank	old	HH	854		30.3309	151.555	189444	blank		15.2561	18.0145	31.0806	32.6501	36.4082
	855	Hull	39.7559	-91.205	2016-10-08	R Adkins	EFB	HH	old	4					1	blank	old	HH	855		30.4476	141.592	176990	blank		15.0278	17.9624	29.5551	30.6615	41.9762
	856	Hull	39.7559	-91.205	2016-10-08	R Adkins	EFB	DH, HL	young						1	blank	young	DH, BS	856		30.5383	134.308	167885	blank		16.3194	19.2845	33.6393	32.0587	39.7091
	857	Hull	39.7559	-91.205	2016-10-08	R Adkins	EFB	DH, HL	young						1	blank	young	DH, BS	857		29.9365	190.693	238367	blank		15.7882	18.4018	29.7001	31.2686	37.6126
	858	Hull	39.7559	-91.205	2016-10-08	R Adkins	EFB	DH, HL	young						1	blank	young	DH, BS	858		30.5282	135.106	168883	blank		17.838	21.6356	30.1226	30.7059	40.0431
	859	Hull	39.7559	-91.205	2016-10-08	R Adkins	EFB	DH, HL	young						1	blank	young	DH, BS	859		31.2451	88.9868	111233	blank		17.6974	20.5353	33.6413	33.0345	39.968
	860	Hull	39.7559	-91.205	2016-10-08	R Adkins	EFB	DH, HL	middle						1	blank	middle	DH, BS	860		30.1982	163.733	204666	blank		16.0625	18.3712	25.5395	32.2274	38.0628
	861	Hull	39.7559	-91.205	2016-10-08	R Adkins	EFB	DH, HL	middle						1	blank	middle	DH, BS	861		30.2874	155.447	194309	blank		15.59	18.5211	30.1493	32.2401	37.3786
	862	Hull	39.7559	-91.205	2016-10-08	R Adkins	EFB	DH, HL	middle						1	blank	middle	DH, BS	862		30.5191	135.823	169778	blank		16.5484	19.152	32.804	31.9485	36.9012
	863	Hull	39.7559	-91.205	2016-10-08	R Adkins	EFB	DH, HL	middle						1	blank	middle	DH, BS	863		30.8437	112.427	140534	blank		16.2036	18.8535	31.3208	32.5276	34.7756
	864	Hull	39.7559	-91.205	2016-10-08	R Adkins	EFB	DH, HL	old						1	blank	old	DH, BS	864		30.3268	151.918	189897	blank		16.5835	20.3163	27.8833	34.8564	39.6233
	865	Hull	39.7559	-91.205	2016-10-08	R Adkins	EFB	DH, HL	old						1	blank	old	DH, BS	865		30.191	164.42	205525	blank		15.5775	18.0582	30.3855	29.5218	35.306
	866	Hull	39.7559	-91.205	2016-10-08	R Adkins	EFB	DH, HL	old						1	blank	old	DH, BS	866		31.3811	82.2136	102767	blank		16.5967	20.8076	28.9626	27.9301	40.4463
	867	Hull	39.7559	-91.205	2016-10-08	R Adkins	EFB	DH, HL	old						1	blank	old	DH, BS	867		30.1837	165.117	206396	blank		15.8105	19.2583	29.3959	29.4104	39.674
	868	Hull	39.7559	-91.205	2016-10-08	R Adkins	EFB	DH, DL	Age?		misplaced, melted				1	blank	diseased	misplaced, melted	868	melted	31.156	93.7299	117162	blank		18.2978	20.0951	17.98	31.076	36.398
	869	Hull	39.7559	-91.205	2016-10-08	R Adkins	EFB	DH, DL	Age?		thin, translucent, slightly flattened				1	blank	diseased	thin, translucent, slightly flattened	869	flattened	30.5869	130.566	163207	blank		18.0834	19.924	26.2174	33.3962	36.0788
	870	Hull	39.7559	-91.205	2016-10-08	R Adkins	EFB	DH, DL	Age?		misshapen, oxidized, flattening				1	blank	diseased	misshapen, oxidized, flattening	870	flattened	31.15	94.0561	117570	blank		17.604	19.3388	26.3561	31.4593	36.3395
	871	Hull	39.7559	-91.205	2016-10-08	R Adkins	EFB	DH, DL	Age?		oxidized, bruises				1	blank	diseased	oxidized, bruises	871	discolored	27.4303	820.819	1.02602e+06	blank		16.6207	18.6002	25.1528	32.6785	39.7872
	872	Hull	39.7559	-91.205	2016-10-08	R Adkins	EFB	DH, DL	Age?		thin, translucent, loosely curled				1	blank	diseased	thin, translucent, loosely curled	872	twisted	30.5694	131.898	164872	blank		16.923	18.5441	25.7953	31.188	38.3542
	873	Hull	39.7559	-91.205	2016-10-08	R Adkins	EFB	DH, DL	Age?		translucent				1	blank	diseased	translucent	873	discolored	31.2099	90.8337	113542	blank		16.2192	20.0962	25.4269	32.1491	36.3534
	874	Hull	39.7559	-91.205	2016-10-08	R Adkins	EFB	DH, DL	Age?		translucent, loosely curled				1	blank	diseased	translucent, loosely curled	874	twisted	29.7814	208.711	260889	blank		21.7295	23.2308	27.2402	33.9755	36.701
	875	Hull	39.7559	-91.205	2016-10-08	R Adkins	EFB	DH, DL	Age?		oxidizing yellow				1	blank	diseased	oxidizing yellow	875	discolored	30.0045	183.286	229107	blank		15.5884	17.7855	25.601	27.2211	35.8887
	876	Hull	39.7559	-91.205	2016-10-08	R Adkins	EFB	DH, DL	Age?		twisting in cell				1	blank	diseased	twisting in cell	876	twisted	30.5776	131.274	164093	blank		19.7526	20.5248	26.4291	30.8213
	877	Hull	39.7559	-91.205	2016-10-08	R Adkins	EFB	DH, DL	Age?		twisting in cell				1	blank	diseased	twisting in cell	877	twisted	21.8315	21399	2.67488e+07	blank		18.3934	20.7487	26.4795	31.0338	36.5971
	878	Hull	39.7559	-91.205	2016-10-08	R Adkins	EFB	DH, DL	Age?		twisting in cell, melting, misshapen				1	blank	diseased	twisting in cell, melting, misshapen	878	twisted	30.7872	116.183	145228	blank		20.5126	24.6594	9.05535	21.5181	36.8358
	879	Hull	39.7559	-91.205	2016-10-08	R Adkins	EFB	DH, DL	Age?		twisting in cell				1	blank	diseased	twisting in cell	879	twisted	30.5052	136.927	171159	blank		18.4205	20.6785	19.2893	30.1466	35.651
	880	Hull	39.7559	-91.205	2016-10-08	R Adkins	EFB	DH, DL	Age?		twisting in cell, melting, oxidized, dull				1	blank	diseased	twisting in cell, melting, oxidized, dull	880	melted				blank		23.1364	27.7275	10.2227	32.1254	35.7147
	881	Hull	39.7559	-91.205	2016-10-08	R Adkins	EFB	DH, DL	Age?		twisting in cell, melting, oxidized, dull				1	blank	diseased	twisting in cell, melting, oxidized, dull	881	melted	30.79	115.998	144997	blank		23.3651	27.3738	10.3389	25.6287	34.9749
	882	Hull	39.7559	-91.205	2016-10-08	R Adkins	EFB	DH, DL	Age?		twisting in cell, melting, oxidized, dull				1	blank	diseased	twisting in cell, melting, oxidized, dull	882	melted	30.6945	122.634	153292	blank		20.2005	25.4394	9.04425	31.3637	34.5686
	883	Hull	39.7559	-91.205	2016-10-08	R Adkins	EFB	DH, DL	Age?		twisting in cell, melting, oxidized, dull				1	blank	diseased	twisting in cell, melting, oxidized, dull	883	melted	30.9966	102.849	128561	blank		20.1186	25.2133	10.1466	32.2455	37.2392
	884	Hull	39.7559	-91.205	2016-10-08	R Adkins	EFB	DH, DL	Age?		twisting in cell, melting,oxidized, dull, dry, scabbed				1	blank	diseased	twisting in cell, melting,oxidized, dull, dry, scabbed	884	scale	31.7272	67.2041	84005.1	blank		23.1883	26.6277	10.6443	31.6592	37.114
	885	Hull	39.7559	-91.205	2016-10-08	R Adkins	EFB	DH, DL	Age?		twisting in cell, melting, oxidized, gooey, wet, varroa mite				1	blank	diseased	twisting in cell, melting, oxidized, gooey, wet, varroa mite	885	melted	24.0817	5770.79	7.21349e+06	blank		20.3696	24.3091	12.068	33.0294	34.8551
	886	Hull	39.7559	-91.205	2016-10-08	R Adkins	EFB	DH, DL	Age?		twisting in cell, melting, oxidized, gooey, wet				1	blank	diseased	twisting in cell, melting, oxidized, gooey, wet	886	melted	31.3567	83.3879	104235	blank		24.3285	29.3125	13.1395	25.9994	35.634
	887	Hull	39.7559	-91.205	2016-10-08	R Adkins	EFB	DH, DL	Age?		twisting in cell, melting, oxidized				1	blank	diseased	twisting in cell, melting, oxidized	887	melted	20.8496	37910	4.73874e+07	blank		24.1339	28.0766	17.655	29.3046	35.7018
	888	Hull	39.7559	-91.205	2016-10-08	R Adkins	EFB	DH, DL	Age?		oxidized, bruised, sunken, deflated, wet, brown				1	blank	diseased	oxidized, bruised, sunken, deflated, wet, brown	888	flattened	31.0667	98.7291	123411	blank		22.9265	26.1447	9.14432	27.6537	34.4585
	889	Hull	39.7559	-91.205	2016-10-08	R Adkins	EFB	DH, DL	Age?		oxidized, sunken, deflated, wet, brown, scabbed				1	blank	diseased	oxidized, sunken, deflated, wet, brown, scabbed	889	scale	11.8935	6.98379e+06	8.72974e+09	blank		24.3775	26.0438	21.3369	8.25053	35.8509
	890	Hull	39.7559	-91.205	2016-10-08	R Adkins	EFB	DH, DL	Age?		oxidized, bruised, sunken, deflated, wet				1	blank	diseased	oxidized, bruised, sunken, deflated, wet	890	melted	19.7063	73778.3	9.22229e+07	blank		27.1578	28.0777	23.8138	22.761	35.4294
	891	Hull	39.7559	-91.205	2016-10-08	R Adkins	EFB	DH, DL	Age?		oxidized, bruised, sunken, deflated, wet, scabbed				1	blank	diseased	oxidized, bruised, sunken, deflated, wet, scabbed	891	scale	18.1442	183255	2.29068e+08	blank		23.7205	29.8672	12.8465	28.8018	35.0585
	892	Dwight's Corner	39.1176	-88.9024	2016-10-15	R Crawford	EFB	HH	young	3		Symptoms: This apiary had only one EFB hive last year. Beekeeper decided to “see what would happen” and didn’t treat. Now, almost all hives show EFB symptoms. Some have died this summer. A weak one absconded during inspection.			1	blank	young	HH	892		29.9594	188.166	235207	blank
	893	Dwight's Corner	39.1176	-88.9024	2016-10-15	R Crawford	EFB	HH	young	3		Note: Southern Illinois had a drop off of brood in most hives, in most apiaries this year at first of October. Diseased hive had limited amount of brood to sample, because queen had reduced laying pattern. Only a small set of diseased larvae available for sampling, and only one brood frame provided enough larvae for sampling.			1	blank	young	HH	893		29.8152	204.654	255818	blank
	894	Dwight's Corner	39.1176	-88.9024	2016-10-15	R Crawford	EFB	HH	young	3		Hive origin: EFB hive from D. Dhom in 2014 – died out, repopulated with a swarm.			1	blank	young	HH	894		29.1125	308.145	385181	blank
	895	Dwight's Corner	39.1176	-88.9024	2016-10-15	R Crawford	EFB	HH	young	late 3			DH, HF		1	blank	young	HH	895		26.2687	1614.53	2.01816e+06	blank
	896	Dwight's Corner	39.1176	-88.9024	2016-10-15	R Crawford	EFB	HH	middle	late 3/early 4					1	blank	middle	HH	896		26.4347	1465.8	1.83225e+06	blank
	897	Dwight's Corner	39.1176	-88.9024	2016-10-15	R Crawford	EFB	HH	middle	4					1	blank	middle	HH	897		23.8232	6708.16	8.3852e+06	blank
	898	Dwight's Corner	39.1176	-88.9024	2016-10-15	R Crawford	EFB	HH	middle	4					1	blank	middle	HH	898		22.3065	16227.6	2.02845e+07	blank
	899	Dwight's Corner	39.1176	-88.9024	2016-10-15	R Crawford	EFB	HH	middle	early 4					1	blank	middle	HH	899		21.6733	23463.5	2.93294e+07	blank
	900	Dwight's Corner	39.1176	-88.9024	2016-10-15	R Crawford	EFB	HH	old	late 4					1	blank	old	HH	900		23.5062	8068.31	1.00854e+07	blank
	901	Dwight's Corner	39.1176	-88.9024	2016-10-15	R Crawford	EFB	HH	old	5					1	blank	old	HH	901		22.1286	17999.2	2.2499e+07	blank
	902	Dwight's Corner	39.1176	-88.9024	2016-10-15	R Crawford	EFB	HH	old	5					1	blank	old	HH	902		21.19	31092.6	3.88657e+07	blank
	903	Dwight's Corner	39.1176	-88.9024	2016-10-15	R Crawford	EFB	HH	old	early 5					1	blank	old	HH	903		23.3656	8757.28	1.09466e+07	blank
	904	Dwight's Corner	39.1176	-88.9024	2016-10-15	R Crawford	EFB	DH, HL	young						1	blank	young	DH, BS	904		21.2832	29449.3	3.68116e+07	blank
	905	Dwight's Corner	39.1176	-88.9024	2016-10-15	R Crawford	EFB	DH, HL	young						1	blank	young	DH, BS	905		29.8754	197.599	246999	blank
	906	Dwight's Corner	39.1176	-88.9024	2016-10-15	R Crawford	EFB	DH, HL	young						1	blank	young	DH, BS	906		19.4555	85380.4	1.06725e+08	blank
	907	Dwight's Corner	39.1176	-88.9024	2016-10-15	R Crawford	EFB	DH, HL	young						1	blank	young	DH, BS	907		20.0319	61035.4	7.62942e+07	blank
	908	Dwight's Corner	39.1176	-88.9024	2016-10-15	R Crawford	EFB	DH, HL	middle						1	blank	middle	DH, BS	908		22.8916	11541.1	1.44264e+07	blank
	909	Dwight's Corner	39.1176	-88.9024	2016-10-15	R Crawford	EFB	DH, HL	middle						1	blank	middle	DH, BS	909		25.5251	2489.71	3.11214e+06	blank
	910	Dwight's Corner	39.1176	-88.9024	2016-10-15	R Crawford	EFB	DH, HL	middle						1	blank	middle	DH, BS	910		27.2263	924.351	1.15544e+06	blank
	911	Dwight's Corner	39.1176	-88.9024	2016-10-15	R Crawford	EFB	DH, HL	middle						1	blank	middle	DH, BS	911		28.6814	396.094	495118	blank
	912	Dwight's Corner	39.1176	-88.9024	2016-10-15	R Crawford	EFB	DH, HL	old						1	blank	old	DH, BS	912		18.7024	132389	1.65486e+08	blank
	913	Dwight's Corner	39.1176	-88.9024	2016-10-15	R Crawford	EFB	DH, HL	old						1	blank	old	DH, BS	913		18.1506	182573	2.28217e+08	blank
	914	Dwight's Corner	39.1176	-88.9024	2016-10-15	R Crawford	EFB	DH, HL	old						1	blank	old	DH, BS	914		20.2759	52949.5	6.61868e+07	blank
	915	Dwight's Corner	39.1176	-88.9024	2016-10-15	R Crawford	EFB	DH, HL	old						1	blank	old	DH, BS	915		24.7489	3912.74	4.89092e+06	blank
	916	Dwight's Corner	39.1176	-88.9024	2016-10-15	R Crawford	EFB	DH, DL			twisting in cell				1	blank	diseased	twisting in cell	916	twisted	16.823	395573	4.94466e+08	blank
	917	Dwight's Corner	39.1176	-88.9024	2016-10-15	R Crawford	EFB	DH, DL			twisting in cell, oxidized, displaced				1	blank	diseased	twisting in cell, oxidized, displaced	917	twisted	14.3486	1.67146e+06	2.08933e+09	blank
	918	Dwight's Corner	39.1176	-88.9024	2016-10-15	R Crawford	EFB	DH, DL			twisting in cell, oxidized, displaced, spotty				1	blank	diseased	twisting in cell, oxidized, displaced, spotty	918	discolored	16.5404	466360	5.82951e+08	blank
	919	Dwight's Corner	39.1176	-88.9024	2016-10-15	R Crawford	EFB	DH, DL			oxidized, sunken, loss of definition				1	blank	diseased	oxidized, sunken, loss of definition	919	melted	21.3835	27778.3	3.47229e+07	blank
	920	Dwight's Corner	39.1176	-88.9024	2016-10-15	R Crawford	EFB	DH, DL			moving in cell				1	blank	diseased	moving in cell	920	twisted				blank
	921	Dwight's Corner	39.1176	-88.9024	2016-10-15	R Crawford	EFB	DH, DL			slightly twisted				1	blank	diseased	slightly twisted	921	twisted	14.5311	1.5029e+06	1.87863e+09	blank
	922	Dwight's Corner	39.1176	-88.9024	2016-10-15	R Crawford	EFB	DH, DL			slightly twisted				1	blank	diseased	slightly twisted	922	twisted	15.257	984764	1.23096e+09	blank
	923	Dwight's Corner	39.1176	-88.9024	2016-10-15	R Crawford	EFB	DH, DL			slightly twisted, yellow hue, loss of definition				1	blank	diseased	slightly twisted, yellow hue, loss of definition	923	discolored	14.436	1.58852e+06	1.98565e+09	blank
															1
															1
															1
															1						min=	44.8908	56113.6
															1						max=	6.98379e+06	8.72974e+09
															1						Fold diff=	155573	155573
[truncated: 6 more columns]

## Sheet: copy-paste-frmRJE-Aug8-3pm
Original (ish) ES/AF/BM summary ==>	sample #	Illinois Site ID	Latitude	Longitude	Date Sampled	hive ID	hive-level disease category (EFB / Varroosis / etc.)	frame ID/position (1-10 or 'middle' vs. 'outer', or 'diseased' vs. 'healthy control', etc.)	sample age (young, mid, old)	AF Instar Estimate	sample disease tags/description (if any)	Other stuff?	MISSING (AF review)		IDs match? (looks like 336 didn't amp for BQ but the other 279 sample IDs match)	BactQuant Data summary ==>	Age / type	Sample Description	Tube ID	AF disease codes	DNA BactQuant Cq Avg	New Bmott 16S copy calc (AF March 2020 stds), per rxn	Total 16S copies per sample AF stds (Same calc as before: 2ul per rxn from 100ul elution and 1/25=4% dilution)	blank	RJE should add new RNA/cDNA qPCR data in cols to right ==>>>	Actin	RPS18	ABP	DWV	KB	etc.		find	Content	RPS-18 Avg. Cq.					Means by site and hive*frame	Actin	RPS18	ABPV Mean CQ (excluding null/zeroes)	DWV Mean CQ (excluding null/zeroes)	KBPV Mean CQ (excluding null/zeroes)	Actin count (non zero)	ABPV count (non zero)	DWV count (non zero)	KBV count (non zero)
	327	Spring Valley	39.8805	-90.9754	2016-06-22	G Spoonmore	EFB	HH	old	5		Symptoms: Typical EFB – Shotgun brood, dying larvae, sour odor, weakness. EFB presence in this apiary since at least 2015. Beekeeper has sold nucs, and spread EFB and AFB.			1	blank	old	HH	327		22.7871	12265.6	1.5332e+07	blank		19.1305		35.7193					1	327	19.3801				Spring Valley	HH	17.6297	#DIV/0!	35.7193	30.3943	36.1175	11	1	9	2
	328	Spring Valley	39.8805	-90.9754	2016-06-22	G Spoonmore	EFB	HH	old	4		Hive origin: Beekeeper restocks with packages annually. EFB likely brought to apiary from MO, used equipment purchase.			1	blank	old	HH	328		26.35	1539.89	1.92486e+06	blank		17.2105			29.7926				1	328	17.9463				Spring Valley	DH, HF	19.2503	#DIV/0!	33.0881	31.574	37.3715	12	2	11	1
	329	Spring Valley	39.8805	-90.9754	2016-06-22	G Spoonmore	EFB	HH	old	early 5		Sampling Protocol: 2016.3 – (used June 22 through July 8)			1	blank	old	HH	329		22.64	13362.5	1.67032e+07	blank		16.7664			29.2418				1	329	18.1675				Spring Valley	DH, DF	20.6153	#DIV/0!	#DIV/0!	33.0253	37.2811	24	0	22	4
	330	Spring Valley	39.8805	-90.9754	2016-06-22	G Spoonmore	EFB	HH	old	late 4					1	blank	old	HH	330		22.33	16006.6	2.00083e+07	blank		16.8126			31.5159				1	330	17.0901				Butler	HH	21.1535	#DIV/0!	#DIV/0!	34.6114	35.2718	12	0	6	4
	331	Spring Valley	39.8805	-90.9754	2016-06-22	G Spoonmore	EFB	HH	middle	early 4					1	blank	middle	HH	331		25.63	2342.1	2.92762e+06	blank		17.2356			28.883				1	331	17.9295				Butler	DH, HF	21.7385	#DIV/0!	#DIV/0!	35.5037	34.9052	12	0	6	11
	332	Spring Valley	39.8805	-90.9754	2016-06-22	G Spoonmore	EFB	HH	middle	4					1	blank	middle	HH	332		26.54	1378.58	1.72322e+06	blank		16.9747			30.7288				1	332	17.1878				Butler	DH, DF	18.7653	#DIV/0!	#DIV/0!	26.3935	35.2604	12	0	12	12
	333	Spring Valley	39.8805	-90.9754	2016-06-22	G Spoonmore	EFB	HH	middle	3					1	blank	middle	HH	333		31.13	95.1581	118948	blank		17.1906			31.3162				1	333	17.308				Hull	HH	16.7016	19.3947	29.9171	30.994	37.4	12	12	11	4
	334	Spring Valley	39.8805	-90.9754	2016-06-22	G Spoonmore	EFB	HH	middle	late 3/early 4					1	blank	middle	HH	334		26.83	1164.34	1.45542e+06	blank		16.4044			28.4794	35.3174			1	334	17.883				Hull	DH, HL	16.3846	19.433	29.9914	31.4775	37.4906	12	11	12	5
	335	Spring Valley	39.8805	-90.9754	2016-06-22	G Spoonmore	EFB	HH	young	3					1	blank	young	HH	335		30.07	176.425	220531	blank		19.2488			31.3133	36.9176			1	335	18.2023				Hull	DH, DL	20.632	23.685	18.3927	28.8708	35.91	24	24	23	15
	336	Spring Valley	39.8805	-90.9754	2016-06-22	G Spoonmore	EFB	HH	young	early 2					#VALUE!	blank								blank	Not run I guess?-BM 8.8.2022								1
	337	Spring Valley	39.8805	-90.9754	2016-06-22	G Spoonmore	EFB	HH	young	3					1	blank	young	HH	337		27.29	890.692	1.11337e+06	blank		18.82			32.2775				1	337	18.694
	338	Spring Valley	39.8805	-90.9754	2016-06-22	G Spoonmore	EFB	HH	young	3					1	blank	young	HH	338		30.01	182.699	228374	blank		18.1326							1	338	18.5083
	339	Spring Valley	39.8805	-90.9754	2016-06-22	G Spoonmore	EFB	DH, HF	old	late 4					1	blank	old	DH, HF	339		20.16	56646.8	7.08085e+07	blank		16.9132			33.654				1	339	17.2252
	340	Spring Valley	39.8805	-90.9754	2016-06-22	G Spoonmore	EFB	DH, HF	old	5					1	blank	old	DH, HF	340		24.01	6016.78	7.52098e+06	blank		18.2664			33.2571	37.3715			1	340	18.2116
	341	Spring Valley	39.8805	-90.9754	2016-06-22	G Spoonmore	EFB	DH, HF	old	5					1	blank	old	DH, HF	341		30.72	120.823	151029	blank		18.0887			33.843				1	341	18.3992
	342	Spring Valley	39.8805	-90.9754	2016-06-22	G Spoonmore	EFB	DH, HF	old	5					1	blank	old	DH, HF	342		16.03	627782	7.84728e+08	blank		19.3609			22.2842				1	342	18.1521
	343	Spring Valley	39.8805	-90.9754	2016-06-22	G Spoonmore	EFB	DH, HF	middle	late 4					1	blank	middle	DH, HF	343		22.09	18407.9	2.30099e+07	blank		19.4971			31.041				1	343	18.803			<25 CQ	Spring Valley					1
	344	Spring Valley	39.8805	-90.9754	2016-06-22	G Spoonmore	EFB	DH, HF	middle	late 3					1	blank	middle	DH, HF	344		23.11	10162.7	1.27034e+07	blank		17.9914		34.5809	31.1257				1	344	18.2395				Butler					3
	345	Spring Valley	39.8805	-90.9754	2016-06-22	G Spoonmore	EFB	DH, HF	middle	late 3					1	blank	middle	DH, HF	345		27.9	624.361	780451	blank		17.935			30.6304				1	345	17.9072				Hull					3
	346	Spring Valley	39.8805	-90.9754	2016-06-22	G Spoonmore	EFB	DH, HF	middle	early 4					1	blank	middle	DH, HF	346		20.15	56977.7	7.12221e+07	blank		27.9634			34.4001				1	346	26.945
	347	Spring Valley	39.8805	-90.9754	2016-06-22	G Spoonmore	EFB	DH, HF	young	2					1	blank	young	DH, HF	347		29.04	321.43	401787	blank		19.9964			31.619				1	347	19.5692
	348	Spring Valley	39.8805	-90.9754	2016-06-22	G Spoonmore	EFB	DH, HF	young	3					1	blank	young	DH, HF	348		23.16	9871.01	1.23388e+07	blank		18.7676		31.5952					1	348	19.0083
	349	Spring Valley	39.8805	-90.9754	2016-06-22	G Spoonmore	EFB	DH, HF	young	2					1	blank	young	DH, HF	349		31.73	67.0939	83867.4	blank		18.6011			33.2097				1	349	18.3741
	350	Spring Valley	39.8805	-90.9754	2016-06-22	G Spoonmore	EFB	DH, HF	young	3					1	blank	young	DH, HF	350		30.97	104.452	130565	blank		17.6225			32.2498				1	350	17.4651
	351	Spring Valley	39.8805	-90.9754	2016-06-22	G Spoonmore	EFB	DH, DF	young	3	slightly flattened				1	blank	young	DH, DF, BS	351		23.07	10402.2	1.30028e+07	blank		17.598			34.2505				1	351	17.8559
	352	Spring Valley	39.8805	-90.9754	2016-06-22	G Spoonmore	EFB	DH, DF	young	2	translucent				1	blank	young	DH, DF, BS	352		27.78	669.558	836947	blank		21.3202			34.1338				1	352	20.7044
	353	Spring Valley	39.8805	-90.9754	2016-06-22	G Spoonmore	EFB	DH, DF	young	late 2	loosely curled				1	blank	young	DH, DF, BS	353		26.0595	1823.71	2.27964e+06	blank		19.2118			33.028				1	353	19.1022
	354	Spring Valley	39.8805	-90.9754	2016-06-22	G Spoonmore	EFB	DH, DF	young	late 2	oddly curled, translucent				1	blank	young	DH, DF, BS	354		25.3537	2751.03	3.43879e+06	blank		18.0771			32.5163				1	354	17.4893
	355	Spring Valley	39.8805	-90.9754	2016-06-22	G Spoonmore	EFB	DH, DF	middle	late 3	misplaced, dull, oxidized, translucent				1	blank	middle	DH, DF, BS	355		16.3221	529563	6.61954e+08	blank		21.6339			34.2971				1	355	22.76
	356	Spring Valley	39.8805	-90.9754	2016-06-22	G Spoonmore	EFB	DH, DF	middle	early 4	malnourished, flattened, translucent				1	blank	middle	DH, DF, BS	356		18.8065	124605	1.55756e+08	blank		28.6924			34.2994				1	356	29.3506
	357	Spring Valley	39.8805	-90.9754	2016-06-22	G Spoonmore	EFB	DH, DF	middle	early 4	malnourished, translucent				1	blank	middle	DH, DF, BS	357		21.2196	30559.9	3.81999e+07	blank		17.1763			34.3233				1	357	18.0471
	358	Spring Valley	39.8805	-90.9754	2016-06-22	G Spoonmore	EFB	DH, DF	middle	late 4/early 5	malnourished, slightly flattened, translucent				1	blank	middle	DH, DF, BS	358		18.8993	118044	1.47556e+08	blank		17.8593			34.8326				1	358	17.1377
	359	Spring Valley	39.8805	-90.9754	2016-06-22	G Spoonmore	EFB	DH, DF	old	5	moving in cell				1	blank	old	DH, DF, BS	359		15.2526	987283	1.2341e+09	blank		19.701			33.6839				1	359	21.497
	360	Spring Valley	39.8805	-90.9754	2016-06-22	G Spoonmore	EFB	DH, DF	old	5	spots, slightly misshapen				1	blank	old	DH, DF, BS	360		15.4064	902685	1.12836e+09	blank		17.6678			32.5741				1	360	17.4752
	361	Spring Valley	39.8805	-90.9754	2016-06-22	G Spoonmore	EFB	DH, DF	old	5	moving in cell				1	blank	old	DH, DF, BS	361		16.3113	532901	6.66126e+08	blank		18.102			32.9154	35.7415			1	361	17.9359
	362	Spring Valley	39.8805	-90.9754	2016-06-22	G Spoonmore	EFB	DH, DF	old	5	slighlty twisted, oxidized				1	blank	old	DH, DF, BS	362		14.6974	1.36417e+06	1.70521e+09	blank		18.5812			33.5126				1	362	20.4855
	363	Spring Valley	39.8805	-90.9754	2016-06-22	G Spoonmore	EFB	DH, DF			flattened, translucent, oxidized, wet				1	blank	old	flattened, translucent, oxidized, wet	363	Discolored	19.0009	111264	1.3908e+08	blank		21.3205			33.7863				1	363	21.8578
	364	Spring Valley	39.8805	-90.9754	2016-06-22	G Spoonmore	EFB	DH, DF			oxidizing brown, flattening, loosing definition				1	blank	old	oxidizing brown, flattening, loosing definition	364	Discolored	16.0848	608077	7.60096e+08	blank		22.8367			30.6974				1	364	24.0373
	365	Spring Valley	39.8805	-90.9754	2016-06-22	G Spoonmore	EFB	DH, DF			oxidizing brown, wet				1	blank	old	oxidizing brown, wet	365	Discolored	12.9299	3.81902e+06	4.77377e+09	blank		24.9165			32.2684				1	365	23.7646
	366	Spring Valley	39.8805	-90.9754	2016-06-22	G Spoonmore	EFB	DH, DF			oxidizing brown, flattening, wet, spots				1	blank	old	oxidizing brown, flattening, wet, spots	366	Discolored	16.695	426187	5.32733e+08	blank		22.1152			33.3771				1	366	22.2396
	367	Spring Valley	39.8805	-90.9754	2016-06-22	G Spoonmore	EFB	DH, DF			oxidizing brown, shriveling, dry				1	blank	diseased	oxidizing brown, shriveling, dry	367	melted	15.8233	708092	8.85115e+08	blank		20.4991				36.947			1	367	21.054
	368	Spring Valley	39.8805	-90.9754	2016-06-22	G Spoonmore	EFB	DH, DF			oxidized brown, shriveling, dry, hardening				1	blank	diseased	oxidized brown, shriveling, dry, hardening	368	scale	15.5973	807721	1.00965e+09	blank		19.1515			31.6135	38.9523			1	368	18.8919
	369	Spring Valley	39.8805	-90.9754	2016-06-22	G Spoonmore	EFB	DH, DF			oxidized brown, shriveling, dry				1	blank	diseased	oxidized brown, shriveling, dry	369	melted	17.5246	262893	3.28616e+08	blank		18.6755			32.054				1	369	18.3053
	370	Spring Valley	39.8805	-90.9754	2016-06-22	G Spoonmore	EFB	DH, DF			oxidized yellow, misplaced, loss of definition				1	blank	diseased	oxidized yellow, misplaced, loss of definition	370	melted	14.9915	1.14946e+06	1.43683e+09	blank		17.3845			31.6167	37.4835			1	370	19.4117
	371	Spring Valley	39.8805	-90.9754	2016-06-22	G Spoonmore	EFB	DH, DF			oxidized brown, misplaced, loss of definition				1	blank	diseased	oxidized brown, misplaced, loss of definition	371	melted	16.5083	475158	5.93948e+08	blank		20.5835			32.3861				1	371	20.2864
	372	Spring Valley	39.8805	-90.9754	2016-06-22	G Spoonmore	EFB	DH, DF			oxidized brown, misplaced, flat, yellow spot				1	blank	diseased	oxidized brown, misplaced, flat, yellow spot	372	melted	15.7049	758642	9.48302e+08	blank		21.7438			30.9771				1	372	24.1779
	373	Spring Valley	39.8805	-90.9754	2016-06-22	G Spoonmore	EFB	DH, DF			brown, flat, scaley				1	blank	diseased	brown, flat, scaley	373	scale	16.1587	582437	7.28046e+08	blank		28.8253							#VALUE!	374	22.8312
	374	Spring Valley	39.8805	-90.9754	2016-06-22	G Spoonmore	EFB	DH, DF			brown, flat,scabby, loss of definition				1	blank	diseased	brown, flat,scabby, loss of definition	374	scale	15.765	732548	9.15685e+08	blank		21.0937			33.4122				#VALUE!	387	20.5889
	387	Butler	39.1834	-89.5434	2016-07-08	T Lindley	EFB	HH	young	3		Symptoms: Stubborn EFB. Present with this beekeeper at least since 2012. Shotgun brood, dying larvae, but hive relatively strong. Beekeeper historically and regularly sells queens and nucs, spreading EFB.			1	blank	young	HH	387		32.2139	50.6148	63268.5	blank		20.2171			34.586	35.522			#VALUE!	388	23.299
	388	Butler	39.1834	-89.5434	2016-07-08	T Lindley	EFB	HH	young	2		Hive origin: Beekeeper restocks with swarms and packages annually – high winter losses every year.			1	blank	young	HH	388		32.08	54.7211	68401.4	blank		24.5213			35.0176				#VALUE!	389	20.8526
	389	Butler	39.1834	-89.5434	2016-07-08	T Lindley	EFB	HH	young	3					1	blank	young	HH	389		25.6949	2255.19	2.81899e+06	blank		20.3431							#VALUE!	390	20.3042
	390	Butler	39.1834	-89.5434	2016-07-08	T Lindley	EFB	HH	young	3					1	blank	young	HH	390		30.7087	121.622	152028	blank		20.3967			33.3548				#VALUE!	391	19.6516
	391	Butler	39.1834	-89.5434	2016-07-08	T Lindley	EFB	HH	middle	late 3/early 4					1	blank	middle	HH	391		28.3793	472.296	590370	blank		19.4209							#VALUE!	392	19.5242
	392	Butler	39.1834	-89.5434	2016-07-08	T Lindley	EFB	HH	middle	late 3/early 4					1	blank	middle	HH	392		25.7004	2248.06	2.81007e+06	blank		20.7761			33.7034				#VALUE!	393	19.8281
	393	Butler	39.1834	-89.5434	2016-07-08	T Lindley	EFB	HH	middle	4					1	blank	middle	HH	393		27.0398	1030.41	1.28801e+06	blank		21.2137			35.7299	35.8642			#VALUE!	394	20.9434
	394	Butler	39.1834	-89.5434	2016-07-08	T Lindley	EFB	HH	middle	3					1	blank	middle	HH	394		31.5366	75.0925	93865.6	blank		21.1784							#VALUE!	395	19.9921
	395	Butler	39.1834	-89.5434	2016-07-08	T Lindley	EFB	HH	old	late 4/early 5					1	blank	old	HH	395		26.4714	1434.81	1.79351e+06	blank		20.6398							#VALUE!	396	23.3184
	396	Butler	39.1834	-89.5434	2016-07-08	T Lindley	EFB	HH	old	5					1	blank	old	HH	396		23.0198	10710.7	1.33883e+07	blank		23.4827				33.7631			#VALUE!	397	21.25
	397	Butler	39.1834	-89.5434	2016-07-08	T Lindley	EFB	HH	old	late 4					1	blank	old	HH	397		29.1741	297.276	371594	blank		21.4106				35.938			#VALUE!	397.1	20.0032
	398	Butler	39.1834	-89.5434	2016-07-08	T Lindley	EFB	HH	old	early 5					1	blank	old	HH	398		28.3779	472.675	590844	blank		20.2416			35.2766				1	398	19.7064
	399	Butler	39.1834	-89.5434	2016-07-08	T Lindley	EFB	DH, HF	young						1	blank	young	DH, HF	399		32.3263	47.4087	59260.8	blank		22.4097							1	399	21.1462
	400	Butler	39.1834	-89.5434	2016-07-08	T Lindley	EFB	DH, HF	young						1	blank	young	DH, HF	400		32.4828	43.2772	54096.5	blank		24.5245			35.8089	36.5119			1	400	21.5811
	401	Butler	39.1834	-89.5434	2016-07-08	T Lindley	EFB	DH, HF	young						1	blank	young	DH, HF	401		31.6217	71.4616	89327	blank		20.537			34.3406	34.7829			1	401	20.0333
	402	Butler	39.1834	-89.5434	2016-07-08	T Lindley	EFB	DH, HF	young						1	blank	young	DH, HF	402		31.4548	78.7565	98445.7	blank		22.3788			35.0682	35.0586			1	402	21.1882
	403	Butler	39.1834	-89.5434	2016-07-08	T Lindley	EFB	DH, HF	middle						1	blank	middle	DH, HF	403		31.5068	76.4081	95510.1	blank		20.7086			36.9473	34.9499			1	403	20.312
	404	Butler	39.1834	-89.5434	2016-07-08	T Lindley	EFB	DH, HF	middle						1	blank	middle	DH, HF	404		26.1356	1744.74	2.18092e+06	blank		21.0957				34.0425			1	404	20.3782
	405	Butler	39.1834	-89.5434	2016-07-08	T Lindley	EFB	DH, HF	middle						1	blank	middle	DH, HF	405		31.6185	71.5966	89495.8	blank		22.1708				34.4445			1	405	19.6343
	406	Butler	39.1834	-89.5434	2016-07-08	T Lindley	EFB	DH, HF	middle						1	blank	middle	DH, HF	406		24.1006	5707.62	7.13453e+06	blank		21.8328				35.6193			1	406	20.9602
	407	Butler	39.1834	-89.5434	2016-07-08	T Lindley	EFB	DH, HF	old						1	blank	old	DH, HF	407		31.0517	99.5991	124499	blank		18.8749				34.6302			1	407	18.6692
	408	Butler	39.1834	-89.5434	2016-07-08	T Lindley	EFB	DH, HF	old						1	blank	old	DH, HF	408		31.5379	75.0361	93795.1	blank		21.9092			35.4314	34.7454			1	408	21.152
	409	Butler	39.1834	-89.5434	2016-07-08	T Lindley	EFB	DH, HF	old						1	blank	old	DH, HF	409		30.9913	103.164	128955	blank		21.851			35.4258	34.5686			1	409	20.7381
	410	Butler	39.1834	-89.5434	2016-07-08	T Lindley	EFB	DH, HF	old						1	blank	old	DH, HF	410		28.4917	442.366	552958	blank		22.569				34.6035			1	410	20.0661
	411	Butler	39.1834	-89.5434	2016-07-08	T Lindley	EFB	DH, DF	young		yellowing, twisted	no description given so had to base off of picture			1	blank	young	DH, DF, BS	411		31.2074	90.9632	113704	blank		18.0075			32.196	34.4778			1	411	17.1512
	412	Butler	39.1834	-89.5434	2016-07-08	T Lindley	EFB	DH, DF	young		uncurled, translucent, malnourished	no description given so had to base off of picture			1	blank	young	DH, DF, BS	412		30.47	139.761	174701	blank		19.4757			32.5745	34.1044			1	412	18.3169
	413	Butler	39.1834	-89.5434	2016-07-08	T Lindley	EFB	DH, DF	young		uncurled, yellow spot	no description given so had to base off of picture			1	blank	young	DH, DF, BS	413		23.7929	6827.93	8.53492e+06	blank		19.7348			32.806	35.1413			1	413	19.0725
	414	Butler	39.1834	-89.5434	2016-07-08	T Lindley	EFB	DH, DF	young		uncurled, translucent	no description given so had to base off of picture			1	blank	young	DH, DF, BS	414		30.91	108.166	135208	blank		21.3988			31.6126	34.6867			1	414	20.2405
	415	Butler	39.1834	-89.5434	2016-07-08	T Lindley	EFB	DH, DF	middle		twisted in cell	no description given so had to base off of picture			1	blank	middle	DH, DF, BS	415		28.5863	418.649	523311	blank		17.313			31.5524	37.4519			1	415	16.9814
	416	Butler	39.1834	-89.5434	2016-07-08	T Lindley	EFB	DH, DF	middle		uncurled, twisted, browning at end	no description given so had to base off of picture			1	blank	middle	DH, DF, BS	416		30.4902	138.122	172653	blank		18.8938			10.4772	35.1612			1	416	17.2077
	417	Butler	39.1834	-89.5434	2016-07-08	T Lindley	EFB	DH, DF	middle		spotting	no description given so had to base off of picture			1	blank	middle	DH, DF, BS	417		30.6947	122.619	153274	blank		17.9297			27.7214	35.5695			1	417	17.1161
	418	Butler	39.1834	-89.5434	2016-07-08	T Lindley	EFB	DH, DF	middle		uncurled, malnourished, oxidizing				1	blank	middle	DH, DF, BS	418		29.7208	216.213	270267	blank		17.1627			9.07092	35.7539			1	418	16.8051
	419	Butler	39.1834	-89.5434	2016-07-08	T Lindley	EFB	DH, DF	old		slight loss of definition				1	blank	old	DH, DF, BS	419		15.173	1.03414e+06	1.29267e+09	blank		18.3959			21.5979	35.5055			1	419	16.703
	420	Butler	39.1834	-89.5434	2016-07-08	T Lindley	EFB	DH, DF	old		slight loss of definition				1	blank	old	DH, DF, BS	420		30.291	155.117	193896	blank		19.8401			30.193	34.6918			1	420	18.1965
	421	Butler	39.1834	-89.5434	2016-07-08	T Lindley	EFB	DH, DF	old		slight loss of definition, oxidizing				1	blank	old	DH, DF, BS	421		22.7691	12395	1.54937e+07	blank		17.4323			27.5556	35.1847			1	421	16.2252
	422	Butler	39.1834	-89.5434	2016-07-08	T Lindley	EFB	DH, DF	old		moving in cell				1	blank	old	DH, DF, BS	422		30.6064	129.086	161357	blank		19.5996			29.3651	35.3966			1	422	17.3234
	423	Butler	39.1834	-89.5434	2016-07-08	T Lindley	EFB	DH, DF2			oxidized brown, flattening, losing definition				1	blank	diseased	oxidized brown, flattening, losing definition	423	discolored	16.0007	638585	7.98232e+08	blank		21.9461			29.0785	34.4624			1	423	24.9702
	424	Butler	39.1834	-89.5434	2016-07-08	T Lindley	EFB	DH, DF2			misshapen, scabbed				1	blank	diseased	misshapen, scabbed	424	flattened	15.1269	1.06228e+06	1.32785e+09	blank		22.4038			31.2016	37.4398			1	424	22.0176
	425	Butler	39.1834	-89.5434	2016-07-08	T Lindley	EFB	DH, DF2			loss of definiiton, wet, yellow				1	blank	diseased	loss of definiiton, wet, yellow	425	flattened	12.7785	4.17098e+06	5.21373e+09	blank		32.492			30.8459	34.372			1	425	32.5986
	426	Butler	39.1834	-89.5434	2016-07-08	T Lindley	EFB	DH, DF2			twisted in cell, oxidized yellow				1	blank	diseased	twisted in cell, oxidized yellow	426	twisted	14.01	2.03584e+06	2.5448e+09	blank		22.5903			30.1089	39.5842			1	426	24.0932
	427	Butler	39.1834	-89.5434	2016-07-08	T Lindley	EFB	DH, DF2			tesied in cell, oxidized yellow, dry				1	blank	diseased	tesied in cell, oxidized yellow, dry	427	scale	14.2039	1.81842e+06	2.27302e+09	blank		20.4204			29.8869	35.0649			1	427	22.5042
	428	Butler	39.1834	-89.5434	2016-07-08	T Lindley	EFB	DH, DF2			displaced, oxidized yellow, dry				1	blank	diseased	displaced, oxidized yellow, dry	428	scale	18.38	159737	1.99671e+08	blank		22.2456			31.3322	35.2403			1	428	21.9299
	429	Butler	39.1834	-89.5434	2016-07-08	T Lindley	EFB	DH, DF2			flattened, oxidized brown, gooey, loss of definition				1	blank	diseased	flattened, oxidized brown, gooey, loss of definition	429	flattened	16.3546	519635	6.49544e+08	blank		22.8945			29.0801	34.5793			1	429	24.0516
	430	Butler	39.1834	-89.5434	2016-07-08	T Lindley	EFB	DH, DF2			twisted in cell, oxidized yellow				1	blank	diseased	twisted in cell, oxidized yellow	430	melted	15.5799	815956	1.01995e+09	blank		22.3851			30.8911	35.0025			1	430	23.1376
	431	Butler	39.1834	-89.5434	2016-07-08	T Lindley	EFB	DH, DF2			brown, flattening				1	blank	diseased	brown, flattening	431	flattened	17.1134	334027	4.17534e+08	blank	Not run I guess?-BM 8.8.2022								#VALUE!	NTC	#DIV/0!
	432	Butler	39.1834	-89.5434	2016-07-08	T Lindley	EFB	DH, DF2			oxidized brown, flattening				1	blank	diseased	oxidized brown, flattening	432	flattened	15.723	750671	9.38338e+08	blank	Not run I guess?-BM 8.8.2023									NTC
	433	Butler	39.1834	-89.5434	2016-07-08	T Lindley	EFB	DH, DF2			oxidized brown, flattening, gooey				1	blank	diseased	oxidized brown, flattening, gooey	433	flattened	16.9832	360342	4.50427e+08	blank	Not run I guess?-BM 8.8.2024									NTC	35.4679
	434	Butler	39.1834	-89.5434	2016-07-08	T Lindley	EFB	DH, DF2			oxidized brown, flattening, gooey				1	blank	diseased	oxidized brown, flattening, gooey	434	discolored	16.2159	563358	7.04198e+08	blank	Not run I guess?-BM 8.8.2025									NTC	35.3142
	651	Hardin	39.1663	-90.6189	2016-09-06	B Lorsback	EFB	HH	young	3		Symptoms: Another Missouri-bordering county (Calhoun County). This town has a large-scale unregistered beekeeper (Dennis Slone), with hives hidden throughout this and a neighboring county. Majority of beekeepers in this area have EFB. Dennis Slone is the assumed disease origin.			1	blank	young	HH	651		31.3948	81.5582	101948	blank
	652	Hardin	39.1663	-90.6189	2016-09-06	B Lorsback	EFB	HH	young	3		Hive origin: Has overwintered here for many years without problems			1	blank	young	HH	652		31.541	74.9027	93628.4	blank
	653	Hardin	39.1663	-90.6189	2016-09-06	B Lorsback	EFB	HH	young	late 3					1	blank	young	HH	653		30.42	143.89	179863	blank
	654	Hardin	39.1663	-90.6189	2016-09-06	B Lorsback	EFB	HH	young	early 3					1	blank	young	HH	654		31.6059	72.1213	90151.7	blank
	655	Hardin	39.1663	-90.6189	2016-09-06	B Lorsback	EFB	HH	middle	4					1	blank	middle	HH	655		30.15	168.393	210492	blank
	656	Hardin	39.1663	-90.6189	2016-09-06	B Lorsback	EFB	HH	middle	late 4					1	blank	middle	HH	656		30.5475	133.594	166993	blank
	657	Hardin	39.1663	-90.6189	2016-09-06	B Lorsback	EFB	HH	middle	4					1	blank	middle	HH	657		29.2439	285.433	356791	blank
	658	Hardin	39.1663	-90.6189	2016-09-06	B Lorsback	EFB	HH	middle	late 4					1	blank	middle	HH	658		29.72	216.316	270395	blank
	659	Hardin	39.1663	-90.6189	2016-09-06	B Lorsback	EFB	HH	old	late 4					1	blank	old	HH	659		29.4906	247.236	309045	blank
	660	Hardin	39.1663	-90.6189	2016-09-06	B Lorsback	EFB	HH	old	early 5					1	blank	old	HH	660		26.4189	1479.28	1.8491e+06	blank
	661	Hardin	39.1663	-90.6189	2016-09-06	B Lorsback	EFB	HH	old	late 4					1	blank	old	HH	661		28.332	485.485	606857	blank
	662	Hardin	39.1663	-90.6189	2016-09-06	B Lorsback	EFB	HH	old	late 4					1	blank	old	HH	662		30.5668	132.1	165125	blank
	663	Hardin	39.1663	-90.6189	2016-09-06	B Lorsback	EFB	DH, HF	young						1	blank	young	DH, HF	663		30.7913	115.909	144886	blank
	664	Hardin	39.1663	-90.6189	2016-09-06	B Lorsback	EFB	DH, HF	young						1	blank	young	DH, HF	664		30.9873	103.406	129257	blank
	665	Hardin	39.1663	-90.6189	2016-09-06	B Lorsback	EFB	DH, HF	young						1	blank	young	DH, HF	665		22.93	11285.9	1.41074e+07	blank
	666	Hardin	39.1663	-90.6189	2016-09-06	B Lorsback	EFB	DH, HF	young						1	blank	young	DH, HF	666		30.92	107.538	134423	blank
	667	Hardin	39.1663	-90.6189	2016-09-06	B Lorsback	EFB	DH, HF	middle						1	blank	middle	DH, HF	667		18.1985	177545	2.21931e+08	blank
	668	Hardin	39.1663	-90.6189	2016-09-06	B Lorsback	EFB	DH, HF	middle						1	blank	middle	DH, HF	668		30.6657	124.707	155884	blank
	669	Hardin	39.1663	-90.6189	2016-09-06	B Lorsback	EFB	DH, HF	middle						1	blank	middle	DH, HF	669		30.2677	157.234	196543	blank
	670	Hardin	39.1663	-90.6189	2016-09-06	B Lorsback	EFB	DH, HF	middle						1	blank	middle	DH, HF	670		27.709	697.845	872307	blank
	671	Hardin	39.1663	-90.6189	2016-09-06	B Lorsback	EFB	DH, HF	old						1	blank	old	DH, HF	671		14.967	1.16594e+06	1.45742e+09	blank
	672	Hardin	39.1663	-90.6189	2016-09-06	B Lorsback	EFB	DH, HF	old						1	blank	old	DH, HF	672		30.5561	132.922	166152	blank
	673	Hardin	39.1663	-90.6189	2016-09-06	B Lorsback	EFB	DH, HF	old						1	blank	old	DH, HF	673		19.6639	75623.6	9.45295e+07	blank
	674	Hardin	39.1663	-90.6189	2016-09-06	B Lorsback	EFB	DH, HF	old						1	blank	old	DH, HF	674		30.3979	145.75	182188	blank
	675	Hardin	39.1663	-90.6189	2016-09-06	B Lorsback	EFB	DH, DF	young		oddly shaped				1	blank	young	DH, DF, BS	675		30.7961	115.588	144485	blank
	676	Hardin	39.1663	-90.6189	2016-09-06	B Lorsback	EFB	DH, DF	young		all stages of brood oddly shaped				1	blank	young	DH, DF, BS	676		31.1192	95.7602	119700	blank
	677	Hardin	39.1663	-90.6189	2016-09-06	B Lorsback	EFB	DH, DF	young		loosely curled				1	blank	young	DH, DF, BS	677		31.5726	73.5373	91921.6	blank
	678	Hardin	39.1663	-90.6189	2016-09-06	B Lorsback	EFB	DH, DF	young						1	blank	young	DH, DF, BS	678		31.2381	89.3512	111689	blank
	679	Hardin	39.1663	-90.6189	2016-09-06	B Lorsback	EFB	DH, DF	middle		odd curl				1	blank	middle	DH, DF, BS	679		28.17	533.51	666887	blank
	680	Hardin	39.1663	-90.6189	2016-09-06	B Lorsback	EFB	DH, DF	middle		bloated at one end				1	blank	middle	DH, DF, BS	680		25.1132	3164.65	3.95581e+06	blank
	681	Hardin	39.1663	-90.6189	2016-09-06	B Lorsback	EFB	DH, DF	middle		malnourished, uncurled				1	blank	middle	DH, DF, BS	681		29.8075	205.57	256962	blank
	682	Hardin	39.1663	-90.6189	2016-09-06	B Lorsback	EFB	DH, DF	middle		slight oddness to curl, yellowing				1	blank	middle	DH, DF, BS	682		27.38	845.207	1.05651e+06	blank
	683	Hardin	39.1663	-90.6189	2016-09-06	B Lorsback	EFB	DH, DF	old		moving in cell				1	blank	old	DH, DF, BS	683		15.8459	698824	8.7353e+08	blank
	684	Hardin	39.1663	-90.6189	2016-09-06	B Lorsback	EFB	DH, DF	old		moving in cell				1	blank	old	DH, DF, BS	684		24.1086	5680.96	7.10119e+06	blank
	685	Hardin	39.1663	-90.6189	2016-09-06	B Lorsback	EFB	DH, DF	old		loss of definition				1	blank	old	DH, DF, BS	685		18.446	153715	1.92143e+08	blank
	686	Hardin	39.1663	-90.6189	2016-09-06	B Lorsback	EFB	DH, DF	old		beginning to twist				1	blank	old	DH, DF, BS	686		15.0831	1.0897e+06	1.36212e+09	blank
	687	Hardin	39.1663	-90.6189	2016-09-06	B Lorsback	EFB	DH, DF			twisting in cell				1	blank	diseased	twisting in cell	687	twisted	21.5817	24749.4	3.09367e+07	blank
	688	Hardin	39.1663	-90.6189	2016-09-06	B Lorsback	EFB	DH, DF			twisting in cell				1	blank	diseased	twisting in cell	688	twisted	21.7892	21932.4	2.74155e+07	blank
	689	Hardin	39.1663	-90.6189	2016-09-06	B Lorsback	EFB	DH, DF			twisting in cell, oxidizing, loss of definition				1	blank	diseased	twisting in cell, oxidizing, loss of definition	689	twisted	15.336	940498	1.17562e+09	blank
	690	Hardin	39.1663	-90.6189	2016-09-06	B Lorsback	EFB	DH, DF			twisting in cell				1	blank	diseased	twisting in cell	690	twisted	26.3021	1583.5	1.97937e+06	blank
	691	Hardin	39.1663	-90.6189	2016-09-06	B Lorsback	EFB	DH, DF			wet, displaced puddle				1	blank	diseased	wet, displaced puddle	691	melted	15.97	650108	8.12635e+08	blank
	692	Hardin	39.1663	-90.6189	2016-09-06	B Lorsback	EFB	DH, DF			wet, displaced puddle				1	blank	diseased	wet, displaced puddle	692	melted	15.9714	649584	8.1198e+08	blank
	693	Hardin	39.1663	-90.6189	2016-09-06	B Lorsback	EFB	DH, DF			wet, oxidized, displaced, flattened, yellow lesion				1	blank	diseased	wet, oxidized, displaced, flattened, yellow lesion	693	flattened	16.3823	511339	6.39174e+08	blank
	694	Hardin	39.1663	-90.6189	2016-09-06	B Lorsback	EFB	DH, DF			oxidized, bruised, flattened, spots				1	blank	diseased	oxidized, bruised, flattened, spots	694	flattened	15.47	869870	1.08734e+09	blank
	695	Hardin	39.1663	-90.6189	2016-09-06	B Lorsback	EFB	DH, DF			oxidized brown, flattened, yellow lesion, loss of definition				1	blank	diseased	oxidized brown, flattened, yellow lesion, loss of definition	695	flattened	15.57	820655	1.02582e+09	blank
	696	Hardin	39.1663	-90.6189	2016-09-06	B Lorsback	EFB	DH, DF			oxidized brown, flattening, yellow liquid				1	blank	diseased	oxidized brown, flattening, yellow liquid	696	discolored	15.488	860801	1.076e+09	blank
	697	Hardin	39.1663	-90.6189	2016-09-06	B Lorsback	EFB	DH, DF			oxidized, displaced, twisted, loss of definition				1	blank	diseased	oxidized, displaced, twisted, loss of definition	697	melted	15.3445	935842	1.1698e+09	blank
	698	Hardin	39.1663	-90.6189	2016-09-06	B Lorsback	EFB	DH, DF			oxidized brown, displaced, twisted, drying				1	blank	diseased	oxidized brown, displaced, twisted, drying	698	scale	15.0193	1.13098e+06	1.41372e+09	blank
	699	Hardin	39.1663	-90.6189	2016-09-06	B Lorsback	EFB	DH, DF			oxidized brown, flattening, twisted				1	blank	diseased	oxidized brown, flattening, twisted	699	discolored	13.62	2.55499e+06	3.19374e+09	blank
	700	Hardin	39.1663	-90.6189	2016-09-06	B Lorsback	EFB	DH, DF			oxidized brown, flattening, twisted				1	blank	diseased	oxidized brown, flattening, twisted	700	scale	15.69	765258	9.56573e+08	blank
	701	Kampsville	39.2964	-90.6114	2016-09-15	T McBride	EFB	HH	old	5		Symptoms: Same Missouri-bordering county (Calhoun County) as previous sample set. New beekeeper has several weak hives, with poor comb, low populations, little honey. Almost every hive has minor EFB symptoms and shotgun brood.			1	blank	old	HH	701		20.4529	47761.8	5.97023e+07	blank
	702	Kampsville	39.2964	-90.6114	2016-09-15	T McBride	EFB	HH	old	5		Hive origin: Local swarms			1	blank	old	HH	702		24.1262	5622.98	7.02872e+06	blank
	703	Kampsville	39.2964	-90.6114	2016-09-15	T McBride	EFB	HH	old	5					1	blank	old	HH	703		26.944	1089.52	1.3619e+06	blank
	704	Kampsville	39.2964	-90.6114	2016-09-15	T McBride	EFB	HH	old	early 5					1	blank	old	HH	704		19.167	101006	1.26258e+08	blank
	705	Kampsville	39.2964	-90.6114	2016-09-15	T McBride	EFB	HH	young	3					1	blank	young	HH	705		27.6847	707.771	884713	blank
	706	Kampsville	39.2964	-90.6114	2016-09-15	T McBride	EFB	HH	young	3					1	blank	young	HH	706		31.2092	90.8673	113584	blank
	707	Kampsville	39.2964	-90.6114	2016-09-15	T McBride	EFB	HH	young	late 2					1	blank	young	HH	707		31.0524	99.5582	124448	blank
	708	Kampsville	39.2964	-90.6114	2016-09-15	T McBride	EFB	HH	young	3					1	blank	young	HH	708		30.7317	120.005	150006	blank
	709	Kampsville	39.2964	-90.6114	2016-09-15	T McBride	EFB	HH	middle	late 3/early 4					1	blank	middle	HH	709		30.1286	170.503	213129	blank
	710	Kampsville	39.2964	-90.6114	2016-09-15	T McBride	EFB	HH	middle	4					1	blank	middle	HH	710		30.5143	136.202	170252	blank
	711	Kampsville	39.2964	-90.6114	2016-09-15	T McBride	EFB	HH	middle	4					1	blank	middle	HH	711		27.0215	1041.43	1.30179e+06	blank
	712	Kampsville	39.2964	-90.6114	2016-09-15	T McBride	EFB	HH	middle	4					1	blank	middle	HH	712		28.8295	363.359	454198	blank
	713	Kampsville	39.2964	-90.6114	2016-09-15	T McBride	EFB	DH, HF	young						1	blank	young	DH, HF	713		25.4507	2599.84	3.24979e+06	blank
	714	Kampsville	39.2964	-90.6114	2016-09-15	T McBride	EFB	DH, HF	young						1	blank	young	DH, HF	714		19.3616	90182.4	1.12728e+08	blank
	715	Kampsville	39.2964	-90.6114	2016-09-15	T McBride	EFB	DH, HF	young						1	blank	young	DH, HF	715		20.9096	36608	4.576e+07	blank
	716	Kampsville	39.2964	-90.6114	2016-09-15	T McBride	EFB	DH, HF	young						1	blank	young	DH, HF	716		20.502	46415.3	5.80192e+07	blank
	717	Kampsville	39.2964	-90.6114	2016-09-15	T McBride	EFB	DH, HF	middle						1	blank	middle	DH, HF	717		26.651	1292.29	1.61537e+06	blank
	718	Kampsville	39.2964	-90.6114	2016-09-15	T McBride	EFB	DH, HF	middle						1	blank	middle	DH, HF	718		21.1594	31650.4	3.9563e+07	blank
	719	Kampsville	39.2964	-90.6114	2016-09-15	T McBride	EFB	DH, HF	middle						1	blank	middle	DH, HF	719		24.3099	5052.58	6.31573e+06	blank
	720	Kampsville	39.2964	-90.6114	2016-09-15	T McBride	EFB	DH, HF	middle						1	blank	middle	DH, HF	720		16.9365	370264	4.6283e+08	blank
	721	Kampsville	39.2964	-90.6114	2016-09-15	T McBride	EFB	DH, HF	old						1	blank	old	DH, HF	721		15.3923	910141	1.13768e+09	blank
	722	Kampsville	39.2964	-90.6114	2016-09-15	T McBride	EFB	DH, HF	old						1	blank	old	DH, HF	722		22.475	14710.3	1.83878e+07	blank
	723	Kampsville	39.2964	-90.6114	2016-09-15	T McBride	EFB	DH, HF	old						1	blank	old	DH, HF	723		25.4018	2675.01	3.34377e+06	blank
	724	Kampsville	39.2964	-90.6114	2016-09-15	T McBride	EFB	DH, HF	old						1	blank	old	DH, HF	724		15.3137	952768	1.19096e+09	blank
	725	Kampsville	39.2964	-90.6114	2016-09-15	T McBride	EFB	DH, DF	young		uncurled				1	blank	young	DH, DF, BS	725		23.7531	6988.01	8.73501e+06	blank
	726	Kampsville	39.2964	-90.6114	2016-09-15	T McBride	EFB	DH, DF	young		starting to uncurl, malnourished?				1	blank	young	DH, DF, BS	726		29.754	212.072	265090	blank
	727	Kampsville	39.2964	-90.6114	2016-09-15	T McBride	EFB	DH, DF	young		uncurled				1	blank	young	DH, DF, BS	727		26.2649	1618.15	2.02268e+06	blank
	728	Kampsville	39.2964	-90.6114	2016-09-15	T McBride	EFB	DH, DF	young		starting to uncurl				1	blank	young	DH, DF, BS	728		32.42	44.8908	56113.6	blank
	729	Kampsville	39.2964	-90.6114	2016-09-15	T McBride	EFB	DH, DF	middle		starting to uncurl, borwning at one end				1	blank	middle	DH, DF, BS	729		28.034	577.493	721866	blank
	730	Kampsville	39.2964	-90.6114	2016-09-15	T McBride	EFB	DH, DF	middle		starting to uncurl				1	blank	middle	DH, DF, BS	730		20.8043	38923.2	4.8654e+07	blank
	731	Kampsville	39.2964	-90.6114	2016-09-15	T McBride	EFB	DH, DF	middle		yellowing				1	blank	middle	DH, DF, BS	731		17.6065	250635	3.13294e+08	blank
	732	Kampsville	39.2964	-90.6114	2016-09-15	T McBride	EFB	DH, DF	middle		translucent				1	blank	middle	DH, DF, BS	732		24.0871	5752.57	7.19071e+06	blank
	733	Kampsville	39.2964	-90.6114	2016-09-15	T McBride	EFB	DH, DF	old		starting to uncurl				1	blank	old	DH, DF, BS	733		28.5611	424.842	531053	blank
	734	Kampsville	39.2964	-90.6114	2016-09-15	T McBride	EFB	DH, DF	old		dull, uncurling				1	blank	old	DH, DF, BS	734		16.9593	365398	4.56747e+08	blank
	735	Kampsville	39.2964	-90.6114	2016-09-15	T McBride	EFB	DH, DF	old		beginning to twist				1	blank	old	DH, DF, BS	735		15.562	824478	1.0306e+09	blank
	736	Kampsville	39.2964	-90.6114	2016-09-15	T McBride	EFB	DH, DF	old		translucent				1	blank	old	DH, DF, BS	736		15.5872	812457	1.01557e+09	blank
	737	Kampsville	39.2964	-90.6114	2016-09-15	T McBride	EFB	DH, DF			twisted in cell				1	blank	diseased	twisted in cell	737	twisted	15.4723	868708	1.08589e+09	blank
	738	Kampsville	39.2964	-90.6114	2016-09-15	T McBride	EFB	DH, DF			twisted in cell				1	blank	diseased	twisted in cell	738	twisted	16.1453	587015	7.33769e+08	blank
	739	Kampsville	39.2964	-90.6114	2016-09-15	T McBride	EFB	DH, DF			twisted in cell				1	blank	diseased	twisted in cell	739	twisted	15.5405	834863	1.04358e+09	blank
	740	Kampsville	39.2964	-90.6114	2016-09-15	T McBride	EFB	DH, DF			twisted in cell				1	blank	diseased	twisted in cell	740	twisted	15.4883	860654	1.07582e+09	blank
	741	Kampsville	39.2964	-90.6114	2016-09-15	T McBride	EFB	DH, DF			twisted in cell, odd coloration (yellowing)				1	blank	diseased	twisted in cell, odd coloration (yellowing)	741	twisted	15.8137	712068	8.90085e+08	blank
	742	Kampsville	39.2964	-90.6114	2016-09-15	T McBride	EFB	DH, DF			twisted in cell				1	blank	diseased	twisted in cell	742	twisted	14.9095	1.20568e+06	1.50709e+09	blank
	743	Kampsville	39.2964	-90.6114	2016-09-15	T McBride	EFB	DH, DF			loss of definition, yellowing, spots				1	blank	diseased	loss of definition, yellowing, spots	743	flattened	17.0144	353852	4.42316e+08	blank
	744	Kampsville	39.2964	-90.6114	2016-09-15	T McBride	EFB	DH, DF			oxidized, displaced, loss of definition				1	blank	diseased	oxidized, displaced, loss of definition	744	melted	15.9302	665346	8.31683e+08	blank
	745	Kampsville	39.2964	-90.6114	2016-09-15	T McBride	EFB	DH, DF			yellow spot				1	blank	diseased	yellow spot	745	twisted	16.3122	532621	6.65776e+08	blank
	746	Kampsville	39.2964	-90.6114	2016-09-15	T McBride	EFB	DH, DF			twisted in cell				1	blank	diseased	twisted in cell	746	twisted	15.1837	1.02769e+06	1.28461e+09	blank
	747	Kampsville	39.2964	-90.6114	2016-09-15	T McBride	EFB	DH, DF			twisted in cell, oxidized				1	blank	diseased	twisted in cell, oxidized	747	twisted	15.12	1.06655e+06	1.33319e+09	blank
	748	Kampsville	39.2964	-90.6114	2016-09-15	T McBride	EFB	DH, DF			twisted in cell				1	blank	diseased	twisted in cell	748	twisted	15.16	1.04199e+06	1.30249e+09	blank
	844	Hull	39.7559	-91.205	2016-10-08	R Adkins	EFB	HH	young	3/late 3		Symptoms: Another Missouri-bordering town. Not far from an unregistered yard belonging to a Missouri beekeeper, who’s hives are EFB positive. EFB began here in 2014, when an infected nuc came from G. Spoonmore EFB yard. The diseased hive pictured here was treated with Tetra Bee, but did not exhibit strong response.			1	blank	young	HH	844		31.0096	102.07	127588	blank		17.8858	20.1268	31.4591	26.9993	39.2782
	845	Hull	39.7559	-91.205	2016-10-08	R Adkins	EFB	HH	young	3		Note: Diseased hive had limited amount of brood to sample, because queen had reduced laying pattern. Only one frame contained sufficient larvae (diseased and healthy) for sampling. All diseased hive samples are taken from the same frame.			1	blank	young	HH	845		30.8824	109.918	137398	blank		19.7985	20.7302	31.8295	31.6062
	846	Hull	39.7559	-91.205	2016-10-08	R Adkins	EFB	HH	young	3/late 3		Hive origin: Split from G. Spoonmore, Liberty IL			1	blank	young	HH	846		30.8689	110.789	138487	blank		17.2951	19.7828	33.2804	30.397	39.7359
	847	Hull	39.7559	-91.205	2016-10-08	R Adkins	EFB	HH	young	same pic as #846			DH, HF		1	blank	young	HH	847		31.6	72.3711	90463.8	blank		17.4144	20.2519	34.5956	31.6075	34.836
	848	Hull	39.7559	-91.205	2016-10-08	R Adkins	EFB	HH	middle	4					1	blank	middle	HH	848		30.31	153.41	191763	blank		16.2877	19.4015	26.8862	33.5409
	849	Hull	39.7559	-91.205	2016-10-08	R Adkins	EFB	HH	middle	early 4					1	blank	middle	HH	849					blank		15.4271	18.661	23.5609	36.0329
	850	Hull	39.7559	-91.205	2016-10-08	R Adkins	EFB	HH	middle	4					1	blank	middle	HH	850		30.15	168.393	210492	blank		15.3941	18.7185	25.1368	31.8134
	851	Hull	39.7559	-91.205	2016-10-08	R Adkins	EFB	HH	middle	4					1	blank	middle	HH	851		30.2968	154.592	193240	blank		16.4787	20.0156	33.9107	25.7712
	852	Hull	39.7559	-91.205	2016-10-08	R Adkins	EFB	HH	old	late 4/early 5					1	blank	old	HH	852		30.6188	128.161	160202	blank		16.4357	20.031	30.4487	29.8542	35.75
	853	Hull	39.7559	-91.205	2016-10-08	R Adkins	EFB	HH	old	late 4					1	blank	old	HH	853		29.3733	264.71	330888	blank		17.718	19.0407	27.2618
	854	Hull	39.7559	-91.205	2016-10-08	R Adkins	EFB	HH	old	late 4					1	blank	old	HH	854		30.3309	151.555	189444	blank		15.2561	18.0145	31.0806	32.6501
	855	Hull	39.7559	-91.205	2016-10-08	R Adkins	EFB	HH	old	4					1	blank	old	HH	855		30.4476	141.592	176990	blank		15.0278	17.9624	29.5551	30.6615
	856	Hull	39.7559	-91.205	2016-10-08	R Adkins	EFB	DH, HL	young						1	blank	young	DH, BS	856		30.5383	134.308	167885	blank		16.3194	19.2845		32.0587
	857	Hull	39.7559	-91.205	2016-10-08	R Adkins	EFB	DH, HL	young						1	blank	young	DH, BS	857		29.9365	190.693	238367	blank		15.7882	18.4018	29.7001	31.2686	37.6126
	858	Hull	39.7559	-91.205	2016-10-08	R Adkins	EFB	DH, HL	young						1	blank	young	DH, BS	858		30.5282	135.106	168883	blank		17.838	21.6356	30.1226	30.7059
	859	Hull	39.7559	-91.205	2016-10-08	R Adkins	EFB	DH, HL	young						1	blank	young	DH, BS	859		31.2451	88.9868	111233	blank		17.6974	20.5353	33.6413	33.0345
	860	Hull	39.7559	-91.205	2016-10-08	R Adkins	EFB	DH, HL	middle						1	blank	middle	DH, BS	860		30.1982	163.733	204666	blank		16.0625	18.3712	25.5395	32.2274	38.0628
	861	Hull	39.7559	-91.205	2016-10-08	R Adkins	EFB	DH, HL	middle						1	blank	middle	DH, BS	861		30.2874	155.447	194309	blank		15.59	18.5211	30.1493	32.2401	37.3786
	862	Hull	39.7559	-91.205	2016-10-08	R Adkins	EFB	DH, HL	middle						1	blank	middle	DH, BS	862		30.5191	135.823	169778	blank		16.5484	19.152	32.804	31.9485
	863	Hull	39.7559	-91.205	2016-10-08	R Adkins	EFB	DH, HL	middle						1	blank	middle	DH, BS	863		30.8437	112.427	140534	blank		16.2036	18.8535	31.3208	32.5276	34.7756
	864	Hull	39.7559	-91.205	2016-10-08	R Adkins	EFB	DH, HL	old						1	blank	old	DH, BS	864		30.3268	151.918	189897	blank		16.5835	20.3163	27.8833	34.8564	39.6233
	865	Hull	39.7559	-91.205	2016-10-08	R Adkins	EFB	DH, HL	old						1	blank	old	DH, BS	865		30.191	164.42	205525	blank		15.5775	18.0582	30.3855	29.5218
	866	Hull	39.7559	-91.205	2016-10-08	R Adkins	EFB	DH, HL	old						1	blank	old	DH, BS	866		31.3811	82.2136	102767	blank		16.5967	20.8076	28.9626	27.9301
	867	Hull	39.7559	-91.205	2016-10-08	R Adkins	EFB	DH, HL	old						1	blank	old	DH, BS	867		30.1837	165.117	206396	blank		15.8105	19.2583	29.3959	29.4104
	868	Hull	39.7559	-91.205	2016-10-08	R Adkins	EFB	DH, DL	Age?		misplaced, melted				1	blank	diseased	misplaced, melted	868	melted	31.156	93.7299	117162	blank		18.2978	20.0951	17.98	31.076	36.398
	869	Hull	39.7559	-91.205	2016-10-08	R Adkins	EFB	DH, DL	Age?		thin, translucent, slightly flattened				1	blank	diseased	thin, translucent, slightly flattened	869	flattened	30.5869	130.566	163207	blank		18.0834	19.924	26.2174	33.3962	36.0788
	870	Hull	39.7559	-91.205	2016-10-08	R Adkins	EFB	DH, DL	Age?		misshapen, oxidized, flattening				1	blank	diseased	misshapen, oxidized, flattening	870	flattened	31.15	94.0561	117570	blank		17.604	19.3388	26.3561
	871	Hull	39.7559	-91.205	2016-10-08	R Adkins	EFB	DH, DL	Age?		oxidized, bruises				1	blank	diseased	oxidized, bruises	871	discolored	27.4303	820.819	1.02602e+06	blank		16.6207	18.6002	25.1528	32.6785
	872	Hull	39.7559	-91.205	2016-10-08	R Adkins	EFB	DH, DL	Age?		thin, translucent, loosely curled				1	blank	diseased	thin, translucent, loosely curled	872	twisted	30.5694	131.898	164872	blank		16.923	18.5441	25.7953	31.188	38.3542
	873	Hull	39.7559	-91.205	2016-10-08	R Adkins	EFB	DH, DL	Age?		translucent				1	blank	diseased	translucent	873	discolored	31.2099	90.8337	113542	blank		16.2192	20.0962	25.4269	32.1491	36.3534
	874	Hull	39.7559	-91.205	2016-10-08	R Adkins	EFB	DH, DL	Age?		translucent, loosely curled				1	blank	diseased	translucent, loosely curled	874	twisted	29.7814	208.711	260889	blank		21.7295	23.2308	27.2402	33.9755
	875	Hull	39.7559	-91.205	2016-10-08	R Adkins	EFB	DH, DL	Age?		oxidizing yellow				1	blank	diseased	oxidizing yellow	875	discolored	30.0045	183.286	229107	blank		15.5884	17.7855	25.601	27.2211
	876	Hull	39.7559	-91.205	2016-10-08	R Adkins	EFB	DH, DL	Age?		twisting in cell				1	blank	diseased	twisting in cell	876	twisted	30.5776	131.274	164093	blank		19.7526	20.5248	26.4291	30.8213
	877	Hull	39.7559	-91.205	2016-10-08	R Adkins	EFB	DH, DL	Age?		twisting in cell				1	blank	diseased	twisting in cell	877	twisted	21.8315	21399	2.67488e+07	blank		18.3934	20.7487	26.4795	31.0338
	878	Hull	39.7559	-91.205	2016-10-08	R Adkins	EFB	DH, DL	Age?		twisting in cell, melting, misshapen				1	blank	diseased	twisting in cell, melting, misshapen	878	twisted	30.7872	116.183	145228	blank		20.5126	24.6594	9.05535	21.5181	36.8358
	879	Hull	39.7559	-91.205	2016-10-08	R Adkins	EFB	DH, DL	Age?		twisting in cell				1	blank	diseased	twisting in cell	879	twisted	30.5052	136.927	171159	blank		18.4205	20.6785	19.2893	30.1466
	880	Hull	39.7559	-91.205	2016-10-08	R Adkins	EFB	DH, DL	Age?		twisting in cell, melting, oxidized, dull				1	blank	diseased	twisting in cell, melting, oxidized, dull	880	melted				blank		23.1364	27.7275	10.2227	32.1254	35.7147
	881	Hull	39.7559	-91.205	2016-10-08	R Adkins	EFB	DH, DL	Age?		twisting in cell, melting, oxidized, dull				1	blank	diseased	twisting in cell, melting, oxidized, dull	881	melted	30.79	115.998	144997	blank		23.3651	27.3738	10.3389	25.6287	34.9749
	882	Hull	39.7559	-91.205	2016-10-08	R Adkins	EFB	DH, DL	Age?		twisting in cell, melting, oxidized, dull				1	blank	diseased	twisting in cell, melting, oxidized, dull	882	melted	30.6945	122.634	153292	blank		20.2005	25.4394	9.04425	31.3637	34.5686
	883	Hull	39.7559	-91.205	2016-10-08	R Adkins	EFB	DH, DL	Age?		twisting in cell, melting, oxidized, dull				1	blank	diseased	twisting in cell, melting, oxidized, dull	883	melted	30.9966	102.849	128561	blank		20.1186	25.2133	10.1466	32.2455	37.2392
	884	Hull	39.7559	-91.205	2016-10-08	R Adkins	EFB	DH, DL	Age?		twisting in cell, melting,oxidized, dull, dry, scabbed				1	blank	diseased	twisting in cell, melting,oxidized, dull, dry, scabbed	884	scale	31.7272	67.2041	84005.1	blank		23.1883	26.6277	10.6443	31.6592
	885	Hull	39.7559	-91.205	2016-10-08	R Adkins	EFB	DH, DL	Age?		twisting in cell, melting, oxidized, gooey, wet, varroa mite				1	blank	diseased	twisting in cell, melting, oxidized, gooey, wet, varroa mite	885	melted	24.0817	5770.79	7.21349e+06	blank		20.3696	24.3091	12.068	33.0294
	886	Hull	39.7559	-91.205	2016-10-08	R Adkins	EFB	DH, DL	Age?		twisting in cell, melting, oxidized, gooey, wet				1	blank	diseased	twisting in cell, melting, oxidized, gooey, wet	886	melted	31.3567	83.3879	104235	blank		24.3285	29.3125	13.1395	25.9994	35.634
	887	Hull	39.7559	-91.205	2016-10-08	R Adkins	EFB	DH, DL	Age?		twisting in cell, melting, oxidized				1	blank	diseased	twisting in cell, melting, oxidized	887	melted	20.8496	37910	4.73874e+07	blank		24.1339	28.0766	17.655	29.3046	35.7018
	888	Hull	39.7559	-91.205	2016-10-08	R Adkins	EFB	DH, DL	Age?		oxidized, bruised, sunken, deflated, wet, brown				1	blank	diseased	oxidized, bruised, sunken, deflated, wet, brown	888	flattened	31.0667	98.7291	123411	blank		22.9265	26.1447	9.14432	27.6537	34.4585
	889	Hull	39.7559	-91.205	2016-10-08	R Adkins	EFB	DH, DL	Age?		oxidized, sunken, deflated, wet, brown, scabbed				1	blank	diseased	oxidized, sunken, deflated, wet, brown, scabbed	889	scale	11.8935	6.98379e+06	8.72974e+09	blank		24.3775	26.0438	21.3369	8.25053	35.8509
	890	Hull	39.7559	-91.205	2016-10-08	R Adkins	EFB	DH, DL	Age?		oxidized, bruised, sunken, deflated, wet				1	blank	diseased	oxidized, bruised, sunken, deflated, wet	890	melted	19.7063	73778.3	9.22229e+07	blank		27.1578	28.0777	23.8138	22.761	35.4294
	891	Hull	39.7559	-91.205	2016-10-08	R Adkins	EFB	DH, DL	Age?		oxidized, bruised, sunken, deflated, wet, scabbed				1	blank	diseased	oxidized, bruised, sunken, deflated, wet, scabbed	891	scale	18.1442	183255	2.29068e+08	blank		23.7205	29.8672	12.8465	28.8018	35.0585
	892	Dwight's Corner	39.1176	-88.9024	2016-10-15	R Crawford	EFB	HH	young	3		Symptoms: This apiary had only one EFB hive last year. Beekeeper decided to “see what would happen” and didn’t treat. Now, almost all hives show EFB symptoms. Some have died this summer. A weak one absconded during inspection.			1	blank	young	HH	892		29.9594	188.166	235207	blank
	893	Dwight's Corner	39.1176	-88.9024	2016-10-15	R Crawford	EFB	HH	young	3		Note: Southern Illinois had a drop off of brood in most hives, in most apiaries this year at first of October. Diseased hive had limited amount of brood to sample, because queen had reduced laying pattern. Only a small set of diseased larvae available for sampling, and only one brood frame provided enough larvae for sampling.			1	blank	young	HH	893		29.8152	204.654	255818	blank
	894	Dwight's Corner	39.1176	-88.9024	2016-10-15	R Crawford	EFB	HH	young	3		Hive origin: EFB hive from D. Dhom in 2014 – died out, repopulated with a swarm.			1	blank	young	HH	894		29.1125	308.145	385181	blank
	895	Dwight's Corner	39.1176	-88.9024	2016-10-15	R Crawford	EFB	HH	young	late 3			DH, HF		1	blank	young	HH	895		26.2687	1614.53	2.01816e+06	blank
	896	Dwight's Corner	39.1176	-88.9024	2016-10-15	R Crawford	EFB	HH	middle	late 3/early 4					1	blank	middle	HH	896		26.4347	1465.8	1.83225e+06	blank
	897	Dwight's Corner	39.1176	-88.9024	2016-10-15	R Crawford	EFB	HH	middle	4					1	blank	middle	HH	897		23.8232	6708.16	8.3852e+06	blank
	898	Dwight's Corner	39.1176	-88.9024	2016-10-15	R Crawford	EFB	HH	middle	4					1	blank	middle	HH	898		22.3065	16227.6	2.02845e+07	blank
	899	Dwight's Corner	39.1176	-88.9024	2016-10-15	R Crawford	EFB	HH	middle	early 4					1	blank	middle	HH	899		21.6733	23463.5	2.93294e+07	blank
	900	Dwight's Corner	39.1176	-88.9024	2016-10-15	R Crawford	EFB	HH	old	late 4					1	blank	old	HH	900		23.5062	8068.31	1.00854e+07	blank
	901	Dwight's Corner	39.1176	-88.9024	2016-10-15	R Crawford	EFB	HH	old	5					1	blank	old	HH	901		22.1286	17999.2	2.2499e+07	blank
	902	Dwight's Corner	39.1176	-88.9024	2016-10-15	R Crawford	EFB	HH	old	5					1	blank	old	HH	902		21.19	31092.6	3.88657e+07	blank
	903	Dwight's Corner	39.1176	-88.9024	2016-10-15	R Crawford	EFB	HH	old	early 5					1	blank	old	HH	903		23.3656	8757.28	1.09466e+07	blank
	904	Dwight's Corner	39.1176	-88.9024	2016-10-15	R Crawford	EFB	DH, HL	young						1	blank	young	DH, BS	904		21.2832	29449.3	3.68116e+07	blank
	905	Dwight's Corner	39.1176	-88.9024	2016-10-15	R Crawford	EFB	DH, HL	young						1	blank	young	DH, BS	905		29.8754	197.599	246999	blank
	906	Dwight's Corner	39.1176	-88.9024	2016-10-15	R Crawford	EFB	DH, HL	young						1	blank	young	DH, BS	906		19.4555	85380.4	1.06725e+08	blank
	907	Dwight's Corner	39.1176	-88.9024	2016-10-15	R Crawford	EFB	DH, HL	young						1	blank	young	DH, BS	907		20.0319	61035.4	7.62942e+07	blank
	908	Dwight's Corner	39.1176	-88.9024	2016-10-15	R Crawford	EFB	DH, HL	middle						1	blank	middle	DH, BS	908		22.8916	11541.1	1.44264e+07	blank
	909	Dwight's Corner	39.1176	-88.9024	2016-10-15	R Crawford	EFB	DH, HL	middle						1	blank	middle	DH, BS	909		25.5251	2489.71	3.11214e+06	blank
	910	Dwight's Corner	39.1176	-88.9024	2016-10-15	R Crawford	EFB	DH, HL	middle						1	blank	middle	DH, BS	910		27.2263	924.351	1.15544e+06	blank
	911	Dwight's Corner	39.1176	-88.9024	2016-10-15	R Crawford	EFB	DH, HL	middle						1	blank	middle	DH, BS	911		28.6814	396.094	495118	blank
	912	Dwight's Corner	39.1176	-88.9024	2016-10-15	R Crawford	EFB	DH, HL	old						1	blank	old	DH, BS	912		18.7024	132389	1.65486e+08	blank
	913	Dwight's Corner	39.1176	-88.9024	2016-10-15	R Crawford	EFB	DH, HL	old						1	blank	old	DH, BS	913		18.1506	182573	2.28217e+08	blank
	914	Dwight's Corner	39.1176	-88.9024	2016-10-15	R Crawford	EFB	DH, HL	old						1	blank	old	DH, BS	914		20.2759	52949.5	6.61868e+07	blank
	915	Dwight's Corner	39.1176	-88.9024	2016-10-15	R Crawford	EFB	DH, HL	old						1	blank	old	DH, BS	915		24.7489	3912.74	4.89092e+06	blank
	916	Dwight's Corner	39.1176	-88.9024	2016-10-15	R Crawford	EFB	DH, DL			twisting in cell				1	blank	diseased	twisting in cell	916	twisted	16.823	395573	4.94466e+08	blank
	917	Dwight's Corner	39.1176	-88.9024	2016-10-15	R Crawford	EFB	DH, DL			twisting in cell, oxidized, displaced				1	blank	diseased	twisting in cell, oxidized, displaced	917	twisted	14.3486	1.67146e+06	2.08933e+09	blank
	918	Dwight's Corner	39.1176	-88.9024	2016-10-15	R Crawford	EFB	DH, DL			twisting in cell, oxidized, displaced, spotty				1	blank	diseased	twisting in cell, oxidized, displaced, spotty	918	discolored	16.5404	466360	5.82951e+08	blank
	919	Dwight's Corner	39.1176	-88.9024	2016-10-15	R Crawford	EFB	DH, DL			oxidized, sunken, loss of definition				1	blank	diseased	oxidized, sunken, loss of definition	919	melted	21.3835	27778.3	3.47229e+07	blank
	920	Dwight's Corner	39.1176	-88.9024	2016-10-15	R Crawford	EFB	DH, DL			moving in cell				1	blank	diseased	moving in cell	920	twisted				blank
	921	Dwight's Corner	39.1176	-88.9024	2016-10-15	R Crawford	EFB	DH, DL			slightly twisted				1	blank	diseased	slightly twisted	921	twisted	14.5311	1.5029e+06	1.87863e+09	blank
	922	Dwight's Corner	39.1176	-88.9024	2016-10-15	R Crawford	EFB	DH, DL			slightly twisted				1	blank	diseased	slightly twisted	922	twisted	15.257	984764	1.23096e+09	blank
	923	Dwight's Corner	39.1176	-88.9024	2016-10-15	R Crawford	EFB	DH, DL			slightly twisted, yellow hue, loss of definition				1	blank	diseased	slightly twisted, yellow hue, loss of definition	923	discolored	14.436	1.58852e+06	1.98565e+09	blank
															1
															1
															1
															1						min=	44.8908	56113.6
															1						max=	6.98379e+06	8.72974e+09
															1						Fold diff=	155573	155573
[truncated: 6 more columns]

## Sheet: Sites1-6_20178.8valuesOnly
Original (ish) ES/AF/BM summary ==>	sample #	Illinois Site ID	Latitude	Longitude	Date Sampled	hive ID	hive-level disease category (EFB / Varroosis / etc.)	frame ID/position (1-10 or 'middle' vs. 'outer', or 'diseased' vs. 'healthy control', etc.)	sample age (young, mid, old)	AF Instar Estimate	sample disease tags/description (if any)	Other stuff?	MISSING (AF review)		IDs match? (looks like 336 didn't amp for BQ but the other 279 sample IDs match)	BactQuant Data summary ==>	Age / type	Sample Description	Tube ID	AF disease codes	DNA BactQuant Cq Avg	New Bmott 16S copy calc (AF March 2020 stds), per rxn	Total 16S copies per sample AF stds (Same calc as before: 2ul per rxn from 100ul elution and 1/25=4% dilution)	blank	RJE should add new RNA/cDNA qPCR data in cols to right ==>>>	Actin	RPS18	ABP	DWV	KB	etc.		qPCR normalization calcs ==>	(geo)mean ref genes	ABPV ∆Cq	DWV ∆Cq	KBPV ∆Cq	ABPV calibator (mean HH, Hull site)	DWV calibator (mean HH, Hull site)	KBPV calibator (mean HH, Hull site)			find
	327	Spring Valley	39.8805	-90.9754	2016-06-22	G Spoonmore	EFB	HH	old	5		Symptoms: Typical EFB – Shotgun brood, dying larvae, sour odor, weakness. EFB presence in this apiary since at least 2015. Beekeeper has sold nucs, and spread EFB and AFB.			1	blank	old	HH	327		22.7871	12265.6	1.5332e+07	blank		19.1305	19.3801	35.7193	32.003				blank	19.2549	16.4644	12.7481	-19.2549						1						Spring Valley
	328	Spring Valley	39.8805	-90.9754	2016-06-22	G Spoonmore	EFB	HH	old	4		Hive origin: Beekeeper restocks with packages annually. EFB likely brought to apiary from MO, used equipment purchase.			1	blank	old	HH	328		26.35	1539.89	1.92486e+06	blank		17.2105	17.9463	null	29.7926				blank	17.5746	#VALUE!	12.2181	-17.5746						1						Spring Valley
	329	Spring Valley	39.8805	-90.9754	2016-06-22	G Spoonmore	EFB	HH	old	early 5		Sampling Protocol: 2016.3 – (used June 22 through July 8)			1	blank	old	HH	329		22.64	13362.5	1.67032e+07	blank		16.7664	18.1675		29.2418				blank	17.4529	-17.4529	11.7889	-17.4529						1						Spring Valley
	330	Spring Valley	39.8805	-90.9754	2016-06-22	G Spoonmore	EFB	HH	old	late 4					1	blank	old	HH	330		22.33	16006.6	2.00083e+07	blank		16.8126	17.0901	34.0984	31.5159				blank	16.9508	17.1476	14.5651	-16.9508						1						Butler
	331	Spring Valley	39.8805	-90.9754	2016-06-22	G Spoonmore	EFB	HH	middle	early 4					1	blank	middle	HH	331		25.63	2342.1	2.92762e+06	blank		17.2356	17.9295		28.883				blank	17.5791	#VALUE!	11.3039	-17.5791						1						Butler
	332	Spring Valley	39.8805	-90.9754	2016-06-22	G Spoonmore	EFB	HH	middle	4					1	blank	middle	HH	332		26.54	1378.58	1.72322e+06	blank		16.9747	17.1878		30.7288				blank	17.0809	#VALUE!	13.6479	-17.0809						1						Butler
	333	Spring Valley	39.8805	-90.9754	2016-06-22	G Spoonmore	EFB	HH	middle	3					1	blank	middle	HH	333		31.13	95.1581	118948	blank		17.1906	17.308	39.8575	31.3162				blank	17.2492	22.6083	14.0671	-17.2492						1						Hull
	334	Spring Valley	39.8805	-90.9754	2016-06-22	G Spoonmore	EFB	HH	middle	late 3/early 4					1	blank	middle	HH	334		26.83	1164.34	1.45542e+06	blank		16.4044	17.883	35.9392	28.4794	35.3174			blank	17.1278	18.8114	11.3516	18.1896						1						Hull
	335	Spring Valley	39.8805	-90.9754	2016-06-22	G Spoonmore	EFB	HH	young	3					1	blank	young	HH	335		30.07	176.425	220531	blank		19.2488	18.2023		31.3133	36.9176			blank	18.7183	#VALUE!	12.595	18.1993						1						Hull
	336	Spring Valley	39.8805	-90.9754	2016-06-22	G Spoonmore	EFB	HH	young	early 2					#VALUE!	blank								blank	Not run I guess?-BM 8.8.2022								blank		blank	blank	blank						1
	337	Spring Valley	39.8805	-90.9754	2016-06-22	G Spoonmore	EFB	HH	young	3					1	blank	young	HH	337		27.29	890.692	1.11337e+06	blank		18.82	18.694		32.2775				blank	18.7569	#VALUE!	13.5207	-18.7569						1
	338	Spring Valley	39.8805	-90.9754	2016-06-22	G Spoonmore	EFB	HH	young	3					1	blank	young	HH	338		30.01	182.699	228374	blank		18.1326	18.5083		34.7541				blank	18.3194	#VALUE!	16.4347	-18.3194						1
	339	Spring Valley	39.8805	-90.9754	2016-06-22	G Spoonmore	EFB	DH, HF	old	late 4					1	blank	old	DH, HF	339		20.16	56646.8	7.08085e+07	blank		16.9132	17.2252	38.0177	33.654				blank	17.0685	20.9492	16.5855	-17.0685						1
	340	Spring Valley	39.8805	-90.9754	2016-06-22	G Spoonmore	EFB	DH, HF	old	5					1	blank	old	DH, HF	340		24.01	6016.78	7.52098e+06	blank		18.2664	18.2116		33.2571	37.3715			blank	18.239	#VALUE!	15.0181	19.1325						1
	341	Spring Valley	39.8805	-90.9754	2016-06-22	G Spoonmore	EFB	DH, HF	old	5					1	blank	old	DH, HF	341		30.72	120.823	151029	blank		18.0887	18.3992		33.843				blank	18.2433	#VALUE!	15.5998	-18.2433						1
	342	Spring Valley	39.8805	-90.9754	2016-06-22	G Spoonmore	EFB	DH, HF	old	5					1	blank	old	DH, HF	342		16.03	627782	7.84728e+08	blank		19.3609	18.1521	35.1213	22.2842				blank	18.7468	16.3745	3.5374	-18.7468						1
	343	Spring Valley	39.8805	-90.9754	2016-06-22	G Spoonmore	EFB	DH, HF	middle	late 4					1	blank	middle	DH, HF	343		22.09	18407.9	2.30099e+07	blank		19.4971	18.803		31.041				blank	19.1469	#VALUE!	11.8941	-19.1469						1					<25 CQ	Spring Valley
	344	Spring Valley	39.8805	-90.9754	2016-06-22	G Spoonmore	EFB	DH, HF	middle	late 3					1	blank	middle	DH, HF	344		23.11	10162.7	1.27034e+07	blank		17.9914	18.2395	33.9078	31.1257				blank	18.115	15.7928	13.0107	-18.115						1						Butler
	345	Spring Valley	39.8805	-90.9754	2016-06-22	G Spoonmore	EFB	DH, HF	middle	late 3					1	blank	middle	DH, HF	345		27.9	624.361	780451	blank		17.935	17.9072		30.6304				blank	17.9211	#VALUE!	12.7093	-17.9211						1						Hull
	346	Spring Valley	39.8805	-90.9754	2016-06-22	G Spoonmore	EFB	DH, HF	middle	early 4					1	blank	middle	DH, HF	346		20.15	56977.7	7.12221e+07	blank		27.9634	26.945		34.4001				blank	27.4495	#VALUE!	6.95064	-27.4495						1
	347	Spring Valley	39.8805	-90.9754	2016-06-22	G Spoonmore	EFB	DH, HF	young	2					1	blank	young	DH, HF	347		29.04	321.43	401787	blank		19.9964	19.5692		31.619				blank	19.7817	#VALUE!	11.8373	-19.7817						1
	348	Spring Valley	39.8805	-90.9754	2016-06-22	G Spoonmore	EFB	DH, HF	young	3					1	blank	young	DH, HF	348		23.16	9871.01	1.23388e+07	blank		18.7676	19.0083	31.5952	32.4891				blank	18.8876	12.7076	13.6015	-18.8876						1
	349	Spring Valley	39.8805	-90.9754	2016-06-22	G Spoonmore	EFB	DH, HF	young	2					1	blank	young	DH, HF	349		31.73	67.0939	83867.4	blank		18.6011	18.3741		33.2097				blank	18.4872	#VALUE!	14.7225	-18.4872						1
	350	Spring Valley	39.8805	-90.9754	2016-06-22	G Spoonmore	EFB	DH, HF	young	3					1	blank	young	DH, HF	350		30.97	104.452	130565	blank		17.6225	17.4651		32.2498				blank	17.5437	#VALUE!	14.7061	-17.5437						1
	351	Spring Valley	39.8805	-90.9754	2016-06-22	G Spoonmore	EFB	DH, DF	young	3	slightly flattened				1	blank	young	DH, DF, BS	351		23.07	10402.2	1.30028e+07	blank		17.598	17.8559		34.2505				blank	17.7265	#VALUE!	16.524	-17.7265						1
	352	Spring Valley	39.8805	-90.9754	2016-06-22	G Spoonmore	EFB	DH, DF	young	2	translucent				1	blank	young	DH, DF, BS	352		27.78	669.558	836947	blank		21.3202	20.7044	36.5028	34.1338				blank	21.0101	15.4927	13.1237	-21.0101						1
	353	Spring Valley	39.8805	-90.9754	2016-06-22	G Spoonmore	EFB	DH, DF	young	late 2	loosely curled				1	blank	young	DH, DF, BS	353		26.0595	1823.71	2.27964e+06	blank		19.2118	19.1022		33.028				blank	19.1569	#VALUE!	13.8711	-19.1569						1
	354	Spring Valley	39.8805	-90.9754	2016-06-22	G Spoonmore	EFB	DH, DF	young	late 2	oddly curled, translucent				1	blank	young	DH, DF, BS	354		25.3537	2751.03	3.43879e+06	blank		18.0771	17.4893		32.5163				blank	17.7807	#VALUE!	14.7355	-17.7807						1
	355	Spring Valley	39.8805	-90.9754	2016-06-22	G Spoonmore	EFB	DH, DF	middle	late 3	misplaced, dull, oxidized, translucent				1	blank	middle	DH, DF, BS	355		16.3221	529563	6.61954e+08	blank		21.6339	22.76	35.4584	34.2971				blank	22.1898	13.2686	12.1073	-22.1898						1
	356	Spring Valley	39.8805	-90.9754	2016-06-22	G Spoonmore	EFB	DH, DF	middle	early 4	malnourished, flattened, translucent				1	blank	middle	DH, DF, BS	356		18.8065	124605	1.55756e+08	blank		28.6924	29.3506		34.2994				blank	29.0196	#VALUE!	5.27974	-29.0196						1
	357	Spring Valley	39.8805	-90.9754	2016-06-22	G Spoonmore	EFB	DH, DF	middle	early 4	malnourished, translucent				1	blank	middle	DH, DF, BS	357		21.2196	30559.9	3.81999e+07	blank		17.1763	18.0471	35.625	34.3233				blank	17.6064	18.0187	16.7169	-17.6064						1
	358	Spring Valley	39.8805	-90.9754	2016-06-22	G Spoonmore	EFB	DH, DF	middle	late 4/early 5	malnourished, slightly flattened, translucent				1	blank	middle	DH, DF, BS	358		18.8993	118044	1.47556e+08	blank		17.8593	17.1377		34.8326				blank	17.4948	#VALUE!	17.3378	-17.4948						1
	359	Spring Valley	39.8805	-90.9754	2016-06-22	G Spoonmore	EFB	DH, DF	old	5	moving in cell				1	blank	old	DH, DF, BS	359		15.2526	987283	1.2341e+09	blank		19.701	21.497		33.6839				blank	20.5794	#VALUE!	13.1045	-20.5794						1
	360	Spring Valley	39.8805	-90.9754	2016-06-22	G Spoonmore	EFB	DH, DF	old	5	spots, slightly misshapen				1	blank	old	DH, DF, BS	360		15.4064	902685	1.12836e+09	blank		17.6678	17.4752		32.5741				blank	17.5712	#VALUE!	15.0029	-17.5712						1
	361	Spring Valley	39.8805	-90.9754	2016-06-22	G Spoonmore	EFB	DH, DF	old	5	moving in cell				1	blank	old	DH, DF, BS	361		16.3113	532901	6.66126e+08	blank		18.102	17.9359		32.9154	35.7415			blank	18.0188	#VALUE!	14.8966	17.7227						1
	362	Spring Valley	39.8805	-90.9754	2016-06-22	G Spoonmore	EFB	DH, DF	old	5	slighlty twisted, oxidized				1	blank	old	DH, DF, BS	362		14.6974	1.36417e+06	1.70521e+09	blank		18.5812	20.4855		33.5126				blank	19.5101	#VALUE!	14.0025	-19.5101						1
	363	Spring Valley	39.8805	-90.9754	2016-06-22	G Spoonmore	EFB	DH, DF			flattened, translucent, oxidized, wet				1	blank	old	flattened, translucent, oxidized, wet	363	Discolored	19.0009	111264	1.3908e+08	blank		21.3205	21.8578		33.7863				blank	21.5875	#VALUE!	12.1988	-21.5875						1
	364	Spring Valley	39.8805	-90.9754	2016-06-22	G Spoonmore	EFB	DH, DF			oxidizing brown, flattening, loosing definition				1	blank	old	oxidizing brown, flattening, loosing definition	364	Discolored	16.0848	608077	7.60096e+08	blank		22.8367	24.0373	44.875	30.6974				blank	23.4293	21.4457	7.26812	-23.4293						1
	365	Spring Valley	39.8805	-90.9754	2016-06-22	G Spoonmore	EFB	DH, DF			oxidizing brown, wet				1	blank	old	oxidizing brown, wet	365	Discolored	12.9299	3.81902e+06	4.77377e+09	blank		24.9165	23.7646		32.2684				blank	24.3337	#VALUE!	7.93465	-24.3337						1
	366	Spring Valley	39.8805	-90.9754	2016-06-22	G Spoonmore	EFB	DH, DF			oxidizing brown, flattening, wet, spots				1	blank	old	oxidizing brown, flattening, wet, spots	366	Discolored	16.695	426187	5.32733e+08	blank		22.1152	22.2396		33.3771				blank	22.1773	#VALUE!	11.1998	-22.1773						1
	367	Spring Valley	39.8805	-90.9754	2016-06-22	G Spoonmore	EFB	DH, DF			oxidizing brown, shriveling, dry				1	blank	diseased	oxidizing brown, shriveling, dry	367	melted	15.8233	708092	8.85115e+08	blank		20.4991	21.054	44.0751	32.7979	36.947			blank	20.7747	23.3004	12.0233	16.1724						1
	368	Spring Valley	39.8805	-90.9754	2016-06-22	G Spoonmore	EFB	DH, DF			oxidized brown, shriveling, dry, hardening				1	blank	diseased	oxidized brown, shriveling, dry, hardening	368	scale	15.5973	807721	1.00965e+09	blank		19.1515	18.8919	36.6102	31.6135	38.9523			blank	19.0212	17.589	12.5923	19.9311						1
	369	Spring Valley	39.8805	-90.9754	2016-06-22	G Spoonmore	EFB	DH, DF			oxidized brown, shriveling, dry				1	blank	diseased	oxidized brown, shriveling, dry	369	melted	17.5246	262893	3.28616e+08	blank		18.6755	18.3053	36.148	32.054				blank	18.4894	17.6586	13.5646	-18.4894						1
	370	Spring Valley	39.8805	-90.9754	2016-06-22	G Spoonmore	EFB	DH, DF			oxidized yellow, misplaced, loss of definition				1	blank	diseased	oxidized yellow, misplaced, loss of definition	370	melted	14.9915	1.14946e+06	1.43683e+09	blank		17.3845	19.4117		31.6167	37.4835			blank	18.3702	#VALUE!	13.2465	19.1133						1
	371	Spring Valley	39.8805	-90.9754	2016-06-22	G Spoonmore	EFB	DH, DF			oxidized brown, misplaced, loss of definition				1	blank	diseased	oxidized brown, misplaced, loss of definition	371	melted	16.5083	475158	5.93948e+08	blank		20.5835	20.2864	35.6758	32.3861				blank	20.4344	15.2414	11.9517	-20.4344						1
	372	Spring Valley	39.8805	-90.9754	2016-06-22	G Spoonmore	EFB	DH, DF			oxidized brown, misplaced, flat, yellow spot				1	blank	diseased	oxidized brown, misplaced, flat, yellow spot	372	melted	15.7049	758642	9.48302e+08	blank		21.7438	24.1779		30.9771				blank	22.9285	#VALUE!	8.04857	-22.9285						1
	373	Spring Valley	39.8805	-90.9754	2016-06-22	G Spoonmore	EFB	DH, DF			brown, flat, scaley				1	blank	diseased	brown, flat, scaley	373	scale	16.1587	582437	7.28046e+08	blank		28.8253		36.4728	34.6823				blank	28.8253	7.64743	5.85695	-28.8253						1
	374	Spring Valley	39.8805	-90.9754	2016-06-22	G Spoonmore	EFB	DH, DF			brown, flat,scabby, loss of definition				1	blank	diseased	brown, flat,scabby, loss of definition	374	scale	15.765	732548	9.15685e+08	blank		21.0937	22.8312		33.4122				blank	21.9452	#VALUE!	11.4669	-21.9452						1
	387	Butler	39.1834	-89.5434	2016-07-08	T Lindley	EFB	HH	young	3		Symptoms: Stubborn EFB. Present with this beekeeper at least since 2012. Shotgun brood, dying larvae, but hive relatively strong. Beekeeper historically and regularly sells queens and nucs, spreading EFB.			1	blank	young	HH	387		32.2139	50.6148	63268.5	blank		20.2171	20.5889		34.586	35.522			blank	20.4021	#VALUE!	14.1839	15.1199						1
	388	Butler	39.1834	-89.5434	2016-07-08	T Lindley	EFB	HH	young	2		Hive origin: Beekeeper restocks with swarms and packages annually – high winter losses every year.			1	blank	young	HH	388		32.08	54.7211	68401.4	blank		24.5213	23.299		35.0176				blank	23.9023	#VALUE!	11.1152	-23.9023						1
	389	Butler	39.1834	-89.5434	2016-07-08	T Lindley	EFB	HH	young	3					1	blank	young	HH	389		25.6949	2255.19	2.81899e+06	blank		20.3431	20.8526		35.1349				blank	20.5963	#VALUE!	14.5386	-20.5963						1
	390	Butler	39.1834	-89.5434	2016-07-08	T Lindley	EFB	HH	young	3					1	blank	young	HH	390		30.7087	121.622	152028	blank		20.3967	20.3042		33.3548				blank	20.3504	#VALUE!	13.0044	-20.3504						1
	391	Butler	39.1834	-89.5434	2016-07-08	T Lindley	EFB	HH	middle	late 3/early 4					1	blank	middle	HH	391		28.3793	472.296	590370	blank		19.4209	19.6516		34.9778				blank	19.5359	#VALUE!	15.442	-19.5359						1
	392	Butler	39.1834	-89.5434	2016-07-08	T Lindley	EFB	HH	middle	late 3/early 4					1	blank	middle	HH	392		25.7004	2248.06	2.81007e+06	blank		20.7761	19.5242		33.7034				blank	20.1404	#VALUE!	13.563	-20.1404						1
	393	Butler	39.1834	-89.5434	2016-07-08	T Lindley	EFB	HH	middle	4					1	blank	middle	HH	393		27.0398	1030.41	1.28801e+06	blank		21.2137	19.8281		35.7299	35.8642			blank	20.5092	#VALUE!	15.2207	15.355						1
	394	Butler	39.1834	-89.5434	2016-07-08	T Lindley	EFB	HH	middle	3					1	blank	middle	HH	394		31.5366	75.0925	93865.6	blank		21.1784	20.9434	41.9	38.1302				blank	21.0606	20.8394	17.0695	-21.0606						1
	395	Butler	39.1834	-89.5434	2016-07-08	T Lindley	EFB	HH	old	late 4/early 5					1	blank	old	HH	395		26.4714	1434.81	1.79351e+06	blank		20.6398	19.9921	41.3609	40.0017				blank	20.3134	21.0475	19.6884	-20.3134						1
	396	Butler	39.1834	-89.5434	2016-07-08	T Lindley	EFB	HH	old	5					1	blank	old	HH	396		23.0198	10710.7	1.33883e+07	blank		23.4827	23.3184	36.8544	34.3559	33.7631			blank	23.4004	13.4539	10.9555	10.3627						1
	397	Butler	39.1834	-89.5434	2016-07-08	T Lindley	EFB	HH	old	late 4					1	blank	old	HH	397		29.1741	297.276	371594	blank		21.4106	21.25		34.1838	35.938			blank	21.3302	#VALUE!	12.8536	14.6078						1
	398	Butler	39.1834	-89.5434	2016-07-08	T Lindley	EFB	HH	old	early 5					1	blank	old	HH	398		28.3779	472.675	590844	blank		20.2416	19.7064		35.2766				blank	19.9722	#VALUE!	15.3044	-19.9722						1
	399	Butler	39.1834	-89.5434	2016-07-08	T Lindley	EFB	DH, HF	young						1	blank	young	DH, HF	399		32.3263	47.4087	59260.8	blank		22.4097	21.1462		34.2363				blank	21.7688	#VALUE!	12.4675	-21.7688						1
	400	Butler	39.1834	-89.5434	2016-07-08	T Lindley	EFB	DH, HF	young						1	blank	young	DH, HF	400		32.4828	43.2772	54096.5	blank		24.5245	21.5811	36.3784	35.8089	36.5119			blank	23.0058	13.3727	12.8031	13.5062						1
	401	Butler	39.1834	-89.5434	2016-07-08	T Lindley	EFB	DH, HF	young						1	blank	young	DH, HF	401		31.6217	71.4616	89327	blank		20.537	20.0333		34.3406	34.7829			blank	20.2835	#VALUE!	14.057	14.4994						1
	402	Butler	39.1834	-89.5434	2016-07-08	T Lindley	EFB	DH, HF	young						1	blank	young	DH, HF	402		31.4548	78.7565	98445.7	blank		22.3788	21.1882		35.0682	35.0586			blank	21.7754	#VALUE!	13.2928	13.2832						1
	403	Butler	39.1834	-89.5434	2016-07-08	T Lindley	EFB	DH, HF	middle						1	blank	middle	DH, HF	403		31.5068	76.4081	95510.1	blank		20.7086	20.312	39.7216	36.9473	34.9499			blank	20.5093	19.2123	16.438	14.4406						1
	404	Butler	39.1834	-89.5434	2016-07-08	T Lindley	EFB	DH, HF	middle						1	blank	middle	DH, HF	404		26.1356	1744.74	2.18092e+06	blank		21.0957	20.3782		36.1392	34.0425			blank	20.7338	#VALUE!	15.4054	13.3086						1
	405	Butler	39.1834	-89.5434	2016-07-08	T Lindley	EFB	DH, HF	middle						1	blank	middle	DH, HF	405		31.6185	71.5966	89495.8	blank		22.1708	19.6343		35.9505	34.4445			blank	20.8641	#VALUE!	15.0864	13.5805						1
	406	Butler	39.1834	-89.5434	2016-07-08	T Lindley	EFB	DH, HF	middle						1	blank	middle	DH, HF	406		24.1006	5707.62	7.13453e+06	blank		21.8328	20.9602	34.6849	37.2576	35.6193			blank	21.3921	13.2928	15.8655	14.2272						1
	407	Butler	39.1834	-89.5434	2016-07-08	T Lindley	EFB	DH, HF	old						1	blank	old	DH, HF	407		31.0517	99.5991	124499	blank		18.8749	18.6692	43.0936	37.5719	34.6302			blank	18.7718	24.3218	18.8002	15.8584						1
	408	Butler	39.1834	-89.5434	2016-07-08	T Lindley	EFB	DH, HF	old						1	blank	old	DH, HF	408		31.5379	75.0361	93795.1	blank		21.9092	21.152		35.4314	34.7454			blank	21.5273	#VALUE!	13.9041	13.2181						1
	409	Butler	39.1834	-89.5434	2016-07-08	T Lindley	EFB	DH, HF	old						1	blank	old	DH, HF	409		30.9913	103.164	128955	blank		21.851	20.7381	35.6889	35.4258	34.5686			blank	21.2873	14.4016	14.1385	13.2813						1
	410	Butler	39.1834	-89.5434	2016-07-08	T Lindley	EFB	DH, HF	old						1	blank	old	DH, HF	410		28.4917	442.366	552958	blank		22.569	20.0661		35.6655	34.6035			blank	21.2808	#VALUE!	14.3847	13.3227						1
	411	Butler	39.1834	-89.5434	2016-07-08	T Lindley	EFB	DH, DF	young		yellowing, twisted	no description given so had to base off of picture			1	blank	young	DH, DF, BS	411		31.2074	90.9632	113704	blank		18.0075	17.1512	36.1497	32.196	34.4778			blank	17.5741	18.5755	14.6219	16.9036						1
	412	Butler	39.1834	-89.5434	2016-07-08	T Lindley	EFB	DH, DF	young		uncurled, translucent, malnourished	no description given so had to base off of picture			1	blank	young	DH, DF, BS	412		30.47	139.761	174701	blank		19.4757	18.3169		32.5745	34.1044			blank	18.8874	#VALUE!	13.6871	15.217						1
	413	Butler	39.1834	-89.5434	2016-07-08	T Lindley	EFB	DH, DF	young		uncurled, yellow spot	no description given so had to base off of picture			1	blank	young	DH, DF, BS	413		23.7929	6827.93	8.53492e+06	blank		19.7348	19.0725		32.806	35.1413			blank	19.4008	#VALUE!	13.4051	15.7404						1
	414	Butler	39.1834	-89.5434	2016-07-08	T Lindley	EFB	DH, DF	young		uncurled, translucent	no description given so had to base off of picture			1	blank	young	DH, DF, BS	414		30.91	108.166	135208	blank		21.3988	20.2405		31.6126	34.6867			blank	20.8116	#VALUE!	10.801	13.875						1
	415	Butler	39.1834	-89.5434	2016-07-08	T Lindley	EFB	DH, DF	middle		twisted in cell	no description given so had to base off of picture			1	blank	middle	DH, DF, BS	415		28.5863	418.649	523311	blank		17.313	16.9814		31.5524	37.4519			blank	17.1464	#VALUE!	14.4061	20.3056						1
	416	Butler	39.1834	-89.5434	2016-07-08	T Lindley	EFB	DH, DF	middle		uncurled, twisted, browning at end	no description given so had to base off of picture			1	blank	middle	DH, DF, BS	416		30.4902	138.122	172653	blank		18.8938	17.2077	35.7621	10.4772	35.1612			blank	18.031	17.731	-7.55387	17.1302						1
	417	Butler	39.1834	-89.5434	2016-07-08	T Lindley	EFB	DH, DF	middle		spotting	no description given so had to base off of picture			1	blank	middle	DH, DF, BS	417		30.6947	122.619	153274	blank		17.9297	17.1161		27.7214	35.5695			blank	17.5182	#VALUE!	10.2032	18.0513						1
	418	Butler	39.1834	-89.5434	2016-07-08	T Lindley	EFB	DH, DF	middle		uncurled, malnourished, oxidizing				1	blank	middle	DH, DF, BS	418		29.7208	216.213	270267	blank		17.1627	16.8051	38.6551	9.07092	35.7539			blank	16.983	21.6721	-7.91206	18.7709						1
	419	Butler	39.1834	-89.5434	2016-07-08	T Lindley	EFB	DH, DF	old		slight loss of definition				1	blank	old	DH, DF, BS	419		15.173	1.03414e+06	1.29267e+09	blank		18.3959	16.703		21.5979	35.5055			blank	17.529	#VALUE!	4.06889	17.9765						1
	420	Butler	39.1834	-89.5434	2016-07-08	T Lindley	EFB	DH, DF	old		slight loss of definition				1	blank	old	DH, DF, BS	420		30.291	155.117	193896	blank		19.8401	18.1965		30.193	34.6918			blank	19.0005	#VALUE!	11.1925	15.6913						1
	421	Butler	39.1834	-89.5434	2016-07-08	T Lindley	EFB	DH, DF	old		slight loss of definition, oxidizing				1	blank	old	DH, DF, BS	421		22.7691	12395	1.54937e+07	blank		17.4323	16.2252		27.5556	35.1847			blank	16.8179	#VALUE!	10.7376	18.3668						1
	422	Butler	39.1834	-89.5434	2016-07-08	T Lindley	EFB	DH, DF	old		moving in cell				1	blank	old	DH, DF, BS	422		30.6064	129.086	161357	blank		19.5996	17.3234		29.3651	35.3966			blank	18.4264	#VALUE!	10.9387	16.9702						1
	423	Butler	39.1834	-89.5434	2016-07-08	T Lindley	EFB	DH, DF2			oxidized brown, flattening, losing definition				1	blank	diseased	oxidized brown, flattening, losing definition	423	discolored	16.0007	638585	7.98232e+08	blank		21.9461	24.9702		29.0785	34.4624			blank	23.4094	#VALUE!	5.66907	11.053						1
	424	Butler	39.1834	-89.5434	2016-07-08	T Lindley	EFB	DH, DF2			misshapen, scabbed				1	blank	diseased	misshapen, scabbed	424	flattened	15.1269	1.06228e+06	1.32785e+09	blank		22.4038	22.0176	37.4537	31.2016	37.4398			blank	22.2098	15.2439	8.99179	15.23						1
	425	Butler	39.1834	-89.5434	2016-07-08	T Lindley	EFB	DH, DF2			loss of definiiton, wet, yellow				1	blank	diseased	loss of definiiton, wet, yellow	425	flattened	12.7785	4.17098e+06	5.21373e+09	blank		32.492	32.5986	34.7684	30.8459	34.372			blank	32.5453	2.22312	-1.69939	1.82678						1
	426	Butler	39.1834	-89.5434	2016-07-08	T Lindley	EFB	DH, DF2			twisted in cell, oxidized yellow				1	blank	diseased	twisted in cell, oxidized yellow	426	twisted	14.01	2.03584e+06	2.5448e+09	blank		22.5903	24.0932		30.1089	39.5842			blank	23.3296	#VALUE!	6.77932	16.2546						1
	427	Butler	39.1834	-89.5434	2016-07-08	T Lindley	EFB	DH, DF2			tesied in cell, oxidized yellow, dry				1	blank	diseased	tesied in cell, oxidized yellow, dry	427	scale	14.2039	1.81842e+06	2.27302e+09	blank		20.4204	22.5042		29.8869	35.0649			blank	21.437	#VALUE!	8.4499	13.6278						1
	428	Butler	39.1834	-89.5434	2016-07-08	T Lindley	EFB	DH, DF2			displaced, oxidized yellow, dry				1	blank	diseased	displaced, oxidized yellow, dry	428	scale	18.38	159737	1.99671e+08	blank		22.2456	21.9299		31.3322	35.2403			blank	22.0871	#VALUE!	9.24503	13.1531						1
	429	Butler	39.1834	-89.5434	2016-07-08	T Lindley	EFB	DH, DF2			flattened, oxidized brown, gooey, loss of definition				1	blank	diseased	flattened, oxidized brown, gooey, loss of definition	429	flattened	16.3546	519635	6.49544e+08	blank		22.8945	24.0516	34.8748	29.0801	34.5793			blank	23.4659	11.4089	5.61417	11.1134						1
	430	Butler	39.1834	-89.5434	2016-07-08	T Lindley	EFB	DH, DF2			twisted in cell, oxidized yellow				1	blank	diseased	twisted in cell, oxidized yellow	430	melted	15.5799	815956	1.01995e+09	blank		22.3851	23.1376		30.8911	35.0025			blank	22.7582	#VALUE!	8.13289	12.2443						1
	431	Butler	39.1834	-89.5434	2016-07-08	T Lindley	EFB	DH, DF2			brown, flattening				1	blank	diseased	brown, flattening	431	flattened	17.1134	334027	4.17534e+08	blank	Not run I guess?-BM 8.8.2022								blank		0	0	0
	432	Butler	39.1834	-89.5434	2016-07-08	T Lindley	EFB	DH, DF2			oxidized brown, flattening				1	blank	diseased	oxidized brown, flattening	432	flattened	15.723	750671	9.38338e+08	blank	Not run I guess?-BM 8.8.2023								blank		0	0	0
	433	Butler	39.1834	-89.5434	2016-07-08	T Lindley	EFB	DH, DF2			oxidized brown, flattening, gooey				1	blank	diseased	oxidized brown, flattening, gooey	433	flattened	16.9832	360342	4.50427e+08	blank	Not run I guess?-BM 8.8.2024								blank		0	0	0
	434	Butler	39.1834	-89.5434	2016-07-08	T Lindley	EFB	DH, DF2			oxidized brown, flattening, gooey				1	blank	diseased	oxidized brown, flattening, gooey	434	discolored	16.2159	563358	7.04198e+08	blank	Not run I guess?-BM 8.8.2025								blank		0	0	0
	651	Hardin	39.1663	-90.6189	2016-09-06	B Lorsback	EFB	HH	young	3		Symptoms: Another Missouri-bordering county (Calhoun County). This town has a large-scale unregistered beekeeper (Dennis Slone), with hives hidden throughout this and a neighboring county. Majority of beekeepers in this area have EFB. Dennis Slone is the assumed disease origin.			1	blank	young	HH	651		31.3948	81.5582	101948	blank									blank		0	0	0
	652	Hardin	39.1663	-90.6189	2016-09-06	B Lorsback	EFB	HH	young	3		Hive origin: Has overwintered here for many years without problems			1	blank	young	HH	652		31.541	74.9027	93628.4	blank									blank		0	0	0
	653	Hardin	39.1663	-90.6189	2016-09-06	B Lorsback	EFB	HH	young	late 3					1	blank	young	HH	653		30.42	143.89	179863	blank									blank		0	0	0
	654	Hardin	39.1663	-90.6189	2016-09-06	B Lorsback	EFB	HH	young	early 3					1	blank	young	HH	654		31.6059	72.1213	90151.7	blank									blank		0	0	0
	655	Hardin	39.1663	-90.6189	2016-09-06	B Lorsback	EFB	HH	middle	4					1	blank	middle	HH	655		30.15	168.393	210492	blank									blank		0	0	0
	656	Hardin	39.1663	-90.6189	2016-09-06	B Lorsback	EFB	HH	middle	late 4					1	blank	middle	HH	656		30.5475	133.594	166993	blank									blank		0	0	0
	657	Hardin	39.1663	-90.6189	2016-09-06	B Lorsback	EFB	HH	middle	4					1	blank	middle	HH	657		29.2439	285.433	356791	blank									blank		0	0	0
	658	Hardin	39.1663	-90.6189	2016-09-06	B Lorsback	EFB	HH	middle	late 4					1	blank	middle	HH	658		29.72	216.316	270395	blank									blank		0	0	0
	659	Hardin	39.1663	-90.6189	2016-09-06	B Lorsback	EFB	HH	old	late 4					1	blank	old	HH	659		29.4906	247.236	309045	blank									blank		0	0	0
	660	Hardin	39.1663	-90.6189	2016-09-06	B Lorsback	EFB	HH	old	early 5					1	blank	old	HH	660		26.4189	1479.28	1.8491e+06	blank									blank		0	0	0
	661	Hardin	39.1663	-90.6189	2016-09-06	B Lorsback	EFB	HH	old	late 4					1	blank	old	HH	661		28.332	485.485	606857	blank									blank		0	0	0
	662	Hardin	39.1663	-90.6189	2016-09-06	B Lorsback	EFB	HH	old	late 4					1	blank	old	HH	662		30.5668	132.1	165125	blank									blank		0	0	0
	663	Hardin	39.1663	-90.6189	2016-09-06	B Lorsback	EFB	DH, HF	young						1	blank	young	DH, HF	663		30.7913	115.909	144886	blank									blank		0	0	0
	664	Hardin	39.1663	-90.6189	2016-09-06	B Lorsback	EFB	DH, HF	young						1	blank	young	DH, HF	664		30.9873	103.406	129257	blank									blank		0	0	0
	665	Hardin	39.1663	-90.6189	2016-09-06	B Lorsback	EFB	DH, HF	young						1	blank	young	DH, HF	665		22.93	11285.9	1.41074e+07	blank									blank		0	0	0
	666	Hardin	39.1663	-90.6189	2016-09-06	B Lorsback	EFB	DH, HF	young						1	blank	young	DH, HF	666		30.92	107.538	134423	blank									blank		0	0	0
	667	Hardin	39.1663	-90.6189	2016-09-06	B Lorsback	EFB	DH, HF	middle						1	blank	middle	DH, HF	667		18.1985	177545	2.21931e+08	blank									blank		0	0	0
	668	Hardin	39.1663	-90.6189	2016-09-06	B Lorsback	EFB	DH, HF	middle						1	blank	middle	DH, HF	668		30.6657	124.707	155884	blank									blank		0	0	0
	669	Hardin	39.1663	-90.6189	2016-09-06	B Lorsback	EFB	DH, HF	middle						1	blank	middle	DH, HF	669		30.2677	157.234	196543	blank									blank		0	0	0
	670	Hardin	39.1663	-90.6189	2016-09-06	B Lorsback	EFB	DH, HF	middle						1	blank	middle	DH, HF	670		27.709	697.845	872307	blank									blank		0	0	0
	671	Hardin	39.1663	-90.6189	2016-09-06	B Lorsback	EFB	DH, HF	old						1	blank	old	DH, HF	671		14.967	1.16594e+06	1.45742e+09	blank									blank		0	0	0
	672	Hardin	39.1663	-90.6189	2016-09-06	B Lorsback	EFB	DH, HF	old						1	blank	old	DH, HF	672		30.5561	132.922	166152	blank									blank		0	0	0
	673	Hardin	39.1663	-90.6189	2016-09-06	B Lorsback	EFB	DH, HF	old						1	blank	old	DH, HF	673		19.6639	75623.6	9.45295e+07	blank									blank		0	0	0
	674	Hardin	39.1663	-90.6189	2016-09-06	B Lorsback	EFB	DH, HF	old						1	blank	old	DH, HF	674		30.3979	145.75	182188	blank									blank		0	0	0
	675	Hardin	39.1663	-90.6189	2016-09-06	B Lorsback	EFB	DH, DF	young		oddly shaped				1	blank	young	DH, DF, BS	675		30.7961	115.588	144485	blank									blank		0	0	0
	676	Hardin	39.1663	-90.6189	2016-09-06	B Lorsback	EFB	DH, DF	young		all stages of brood oddly shaped				1	blank	young	DH, DF, BS	676		31.1192	95.7602	119700	blank									blank		0	0	0
	677	Hardin	39.1663	-90.6189	2016-09-06	B Lorsback	EFB	DH, DF	young		loosely curled				1	blank	young	DH, DF, BS	677		31.5726	73.5373	91921.6	blank									blank		0	0	0
	678	Hardin	39.1663	-90.6189	2016-09-06	B Lorsback	EFB	DH, DF	young						1	blank	young	DH, DF, BS	678		31.2381	89.3512	111689	blank									blank		0	0	0
	679	Hardin	39.1663	-90.6189	2016-09-06	B Lorsback	EFB	DH, DF	middle		odd curl				1	blank	middle	DH, DF, BS	679		28.17	533.51	666887	blank									blank		0	0	0
	680	Hardin	39.1663	-90.6189	2016-09-06	B Lorsback	EFB	DH, DF	middle		bloated at one end				1	blank	middle	DH, DF, BS	680		25.1132	3164.65	3.95581e+06	blank									blank		0	0	0
	681	Hardin	39.1663	-90.6189	2016-09-06	B Lorsback	EFB	DH, DF	middle		malnourished, uncurled				1	blank	middle	DH, DF, BS	681		29.8075	205.57	256962	blank									blank		0	0	0
	682	Hardin	39.1663	-90.6189	2016-09-06	B Lorsback	EFB	DH, DF	middle		slight oddness to curl, yellowing				1	blank	middle	DH, DF, BS	682		27.38	845.207	1.05651e+06	blank									blank		0	0	0
	683	Hardin	39.1663	-90.6189	2016-09-06	B Lorsback	EFB	DH, DF	old		moving in cell				1	blank	old	DH, DF, BS	683		15.8459	698824	8.7353e+08	blank									blank		0	0	0
	684	Hardin	39.1663	-90.6189	2016-09-06	B Lorsback	EFB	DH, DF	old		moving in cell				1	blank	old	DH, DF, BS	684		24.1086	5680.96	7.10119e+06	blank									blank		0	0	0
	685	Hardin	39.1663	-90.6189	2016-09-06	B Lorsback	EFB	DH, DF	old		loss of definition				1	blank	old	DH, DF, BS	685		18.446	153715	1.92143e+08	blank									blank		0	0	0
	686	Hardin	39.1663	-90.6189	2016-09-06	B Lorsback	EFB	DH, DF	old		beginning to twist				1	blank	old	DH, DF, BS	686		15.0831	1.0897e+06	1.36212e+09	blank									blank		0	0	0
	687	Hardin	39.1663	-90.6189	2016-09-06	B Lorsback	EFB	DH, DF			twisting in cell				1	blank	diseased	twisting in cell	687	twisted	21.5817	24749.4	3.09367e+07	blank									blank		0	0	0
	688	Hardin	39.1663	-90.6189	2016-09-06	B Lorsback	EFB	DH, DF			twisting in cell				1	blank	diseased	twisting in cell	688	twisted	21.7892	21932.4	2.74155e+07	blank									blank		0	0	0
	689	Hardin	39.1663	-90.6189	2016-09-06	B Lorsback	EFB	DH, DF			twisting in cell, oxidizing, loss of definition				1	blank	diseased	twisting in cell, oxidizing, loss of definition	689	twisted	15.336	940498	1.17562e+09	blank									blank		0	0	0
	690	Hardin	39.1663	-90.6189	2016-09-06	B Lorsback	EFB	DH, DF			twisting in cell				1	blank	diseased	twisting in cell	690	twisted	26.3021	1583.5	1.97937e+06	blank									blank		0	0	0
	691	Hardin	39.1663	-90.6189	2016-09-06	B Lorsback	EFB	DH, DF			wet, displaced puddle				1	blank	diseased	wet, displaced puddle	691	melted	15.97	650108	8.12635e+08	blank									blank		0	0	0
	692	Hardin	39.1663	-90.6189	2016-09-06	B Lorsback	EFB	DH, DF			wet, displaced puddle				1	blank	diseased	wet, displaced puddle	692	melted	15.9714	649584	8.1198e+08	blank									blank		0	0	0
	693	Hardin	39.1663	-90.6189	2016-09-06	B Lorsback	EFB	DH, DF			wet, oxidized, displaced, flattened, yellow lesion				1	blank	diseased	wet, oxidized, displaced, flattened, yellow lesion	693	flattened	16.3823	511339	6.39174e+08	blank									blank		0	0	0
	694	Hardin	39.1663	-90.6189	2016-09-06	B Lorsback	EFB	DH, DF			oxidized, bruised, flattened, spots				1	blank	diseased	oxidized, bruised, flattened, spots	694	flattened	15.47	869870	1.08734e+09	blank									blank		0	0	0
	695	Hardin	39.1663	-90.6189	2016-09-06	B Lorsback	EFB	DH, DF			oxidized brown, flattened, yellow lesion, loss of definition				1	blank	diseased	oxidized brown, flattened, yellow lesion, loss of definition	695	flattened	15.57	820655	1.02582e+09	blank									blank		0	0	0
	696	Hardin	39.1663	-90.6189	2016-09-06	B Lorsback	EFB	DH, DF			oxidized brown, flattening, yellow liquid				1	blank	diseased	oxidized brown, flattening, yellow liquid	696	discolored	15.488	860801	1.076e+09	blank									blank		0	0	0
	697	Hardin	39.1663	-90.6189	2016-09-06	B Lorsback	EFB	DH, DF			oxidized, displaced, twisted, loss of definition				1	blank	diseased	oxidized, displaced, twisted, loss of definition	697	melted	15.3445	935842	1.1698e+09	blank									blank		0	0	0
	698	Hardin	39.1663	-90.6189	2016-09-06	B Lorsback	EFB	DH, DF			oxidized brown, displaced, twisted, drying				1	blank	diseased	oxidized brown, displaced, twisted, drying	698	scale	15.0193	1.13098e+06	1.41372e+09	blank									blank		0	0	0
	699	Hardin	39.1663	-90.6189	2016-09-06	B Lorsback	EFB	DH, DF			oxidized brown, flattening, twisted				1	blank	diseased	oxidized brown, flattening, twisted	699	discolored	13.62	2.55499e+06	3.19374e+09	blank									blank		0	0	0
	700	Hardin	39.1663	-90.6189	2016-09-06	B Lorsback	EFB	DH, DF			oxidized brown, flattening, twisted				1	blank	diseased	oxidized brown, flattening, twisted	700	scale	15.69	765258	9.56573e+08	blank									blank		0	0	0
	701	Kampsville	39.2964	-90.6114	2016-09-15	T McBride	EFB	HH	old	5		Symptoms: Same Missouri-bordering county (Calhoun County) as previous sample set. New beekeeper has several weak hives, with poor comb, low populations, little honey. Almost every hive has minor EFB symptoms and shotgun brood.			1	blank	old	HH	701		20.4529	47761.8	5.97023e+07	blank									blank		0	0	0
	702	Kampsville	39.2964	-90.6114	2016-09-15	T McBride	EFB	HH	old	5		Hive origin: Local swarms			1	blank	old	HH	702		24.1262	5622.98	7.02872e+06	blank									blank		0	0	0
	703	Kampsville	39.2964	-90.6114	2016-09-15	T McBride	EFB	HH	old	5					1	blank	old	HH	703		26.944	1089.52	1.3619e+06	blank									blank		0	0	0
	704	Kampsville	39.2964	-90.6114	2016-09-15	T McBride	EFB	HH	old	early 5					1	blank	old	HH	704		19.167	101006	1.26258e+08	blank									blank		0	0	0
	705	Kampsville	39.2964	-90.6114	2016-09-15	T McBride	EFB	HH	young	3					1	blank	young	HH	705		27.6847	707.771	884713	blank									blank		0	0	0
	706	Kampsville	39.2964	-90.6114	2016-09-15	T McBride	EFB	HH	young	3					1	blank	young	HH	706		31.2092	90.8673	113584	blank									blank		0	0	0
	707	Kampsville	39.2964	-90.6114	2016-09-15	T McBride	EFB	HH	young	late 2					1	blank	young	HH	707		31.0524	99.5582	124448	blank									blank		0	0	0
	708	Kampsville	39.2964	-90.6114	2016-09-15	T McBride	EFB	HH	young	3					1	blank	young	HH	708		30.7317	120.005	150006	blank									blank		0	0	0
	709	Kampsville	39.2964	-90.6114	2016-09-15	T McBride	EFB	HH	middle	late 3/early 4					1	blank	middle	HH	709		30.1286	170.503	213129	blank									blank		0	0	0
	710	Kampsville	39.2964	-90.6114	2016-09-15	T McBride	EFB	HH	middle	4					1	blank	middle	HH	710		30.5143	136.202	170252	blank									blank		0	0	0
	711	Kampsville	39.2964	-90.6114	2016-09-15	T McBride	EFB	HH	middle	4					1	blank	middle	HH	711		27.0215	1041.43	1.30179e+06	blank									blank		0	0	0
	712	Kampsville	39.2964	-90.6114	2016-09-15	T McBride	EFB	HH	middle	4					1	blank	middle	HH	712		28.8295	363.359	454198	blank									blank		0	0	0
	713	Kampsville	39.2964	-90.6114	2016-09-15	T McBride	EFB	DH, HF	young						1	blank	young	DH, HF	713		25.4507	2599.84	3.24979e+06	blank									blank		0	0	0
	714	Kampsville	39.2964	-90.6114	2016-09-15	T McBride	EFB	DH, HF	young						1	blank	young	DH, HF	714		19.3616	90182.4	1.12728e+08	blank									blank		0	0	0
	715	Kampsville	39.2964	-90.6114	2016-09-15	T McBride	EFB	DH, HF	young						1	blank	young	DH, HF	715		20.9096	36608	4.576e+07	blank									blank		0	0	0
	716	Kampsville	39.2964	-90.6114	2016-09-15	T McBride	EFB	DH, HF	young						1	blank	young	DH, HF	716		20.502	46415.3	5.80192e+07	blank									blank		0	0	0
	717	Kampsville	39.2964	-90.6114	2016-09-15	T McBride	EFB	DH, HF	middle						1	blank	middle	DH, HF	717		26.651	1292.29	1.61537e+06	blank									blank		0	0	0
	718	Kampsville	39.2964	-90.6114	2016-09-15	T McBride	EFB	DH, HF	middle						1	blank	middle	DH, HF	718		21.1594	31650.4	3.9563e+07	blank									blank		0	0	0
	719	Kampsville	39.2964	-90.6114	2016-09-15	T McBride	EFB	DH, HF	middle						1	blank	middle	DH, HF	719		24.3099	5052.58	6.31573e+06	blank									blank		0	0	0
	720	Kampsville	39.2964	-90.6114	2016-09-15	T McBride	EFB	DH, HF	middle						1	blank	middle	DH, HF	720		16.9365	370264	4.6283e+08	blank									blank		0	0	0
	721	Kampsville	39.2964	-90.6114	2016-09-15	T McBride	EFB	DH, HF	old						1	blank	old	DH, HF	721		15.3923	910141	1.13768e+09	blank									blank		0	0	0
	722	Kampsville	39.2964	-90.6114	2016-09-15	T McBride	EFB	DH, HF	old						1	blank	old	DH, HF	722		22.475	14710.3	1.83878e+07	blank									blank		0	0	0
	723	Kampsville	39.2964	-90.6114	2016-09-15	T McBride	EFB	DH, HF	old						1	blank	old	DH, HF	723		25.4018	2675.01	3.34377e+06	blank									blank		0	0	0
	724	Kampsville	39.2964	-90.6114	2016-09-15	T McBride	EFB	DH, HF	old						1	blank	old	DH, HF	724		15.3137	952768	1.19096e+09	blank									blank		0	0	0
	725	Kampsville	39.2964	-90.6114	2016-09-15	T McBride	EFB	DH, DF	young		uncurled				1	blank	young	DH, DF, BS	725		23.7531	6988.01	8.73501e+06	blank									blank		0	0	0
	726	Kampsville	39.2964	-90.6114	2016-09-15	T McBride	EFB	DH, DF	young		starting to uncurl, malnourished?				1	blank	young	DH, DF, BS	726		29.754	212.072	265090	blank									blank		0	0	0
	727	Kampsville	39.2964	-90.6114	2016-09-15	T McBride	EFB	DH, DF	young		uncurled				1	blank	young	DH, DF, BS	727		26.2649	1618.15	2.02268e+06	blank									blank		0	0	0
	728	Kampsville	39.2964	-90.6114	2016-09-15	T McBride	EFB	DH, DF	young		starting to uncurl				1	blank	young	DH, DF, BS	728		32.42	44.8908	56113.6	blank									blank		0	0	0
	729	Kampsville	39.2964	-90.6114	2016-09-15	T McBride	EFB	DH, DF	middle		starting to uncurl, borwning at one end				1	blank	middle	DH, DF, BS	729		28.034	577.493	721866	blank									blank		0	0	0
	730	Kampsville	39.2964	-90.6114	2016-09-15	T McBride	EFB	DH, DF	middle		starting to uncurl				1	blank	middle	DH, DF, BS	730		20.8043	38923.2	4.8654e+07	blank									blank		0	0	0
	731	Kampsville	39.2964	-90.6114	2016-09-15	T McBride	EFB	DH, DF	middle		yellowing				1	blank	middle	DH, DF, BS	731		17.6065	250635	3.13294e+08	blank									blank		0	0	0
	732	Kampsville	39.2964	-90.6114	2016-09-15	T McBride	EFB	DH, DF	middle		translucent				1	blank	middle	DH, DF, BS	732		24.0871	5752.57	7.19071e+06	blank									blank		0	0	0
	733	Kampsville	39.2964	-90.6114	2016-09-15	T McBride	EFB	DH, DF	old		starting to uncurl				1	blank	old	DH, DF, BS	733		28.5611	424.842	531053	blank									blank		0	0	0
	734	Kampsville	39.2964	-90.6114	2016-09-15	T McBride	EFB	DH, DF	old		dull, uncurling				1	blank	old	DH, DF, BS	734		16.9593	365398	4.56747e+08	blank									blank		0	0	0
	735	Kampsville	39.2964	-90.6114	2016-09-15	T McBride	EFB	DH, DF	old		beginning to twist				1	blank	old	DH, DF, BS	735		15.562	824478	1.0306e+09	blank									blank		0	0	0
	736	Kampsville	39.2964	-90.6114	2016-09-15	T McBride	EFB	DH, DF	old		translucent				1	blank	old	DH, DF, BS	736		15.5872	812457	1.01557e+09	blank									blank		0	0	0
	737	Kampsville	39.2964	-90.6114	2016-09-15	T McBride	EFB	DH, DF			twisted in cell				1	blank	diseased	twisted in cell	737	twisted	15.4723	868708	1.08589e+09	blank									blank		0	0	0
	738	Kampsville	39.2964	-90.6114	2016-09-15	T McBride	EFB	DH, DF			twisted in cell				1	blank	diseased	twisted in cell	738	twisted	16.1453	587015	7.33769e+08	blank									blank		0	0	0
	739	Kampsville	39.2964	-90.6114	2016-09-15	T McBride	EFB	DH, DF			twisted in cell				1	blank	diseased	twisted in cell	739	twisted	15.5405	834863	1.04358e+09	blank									blank		0	0	0
	740	Kampsville	39.2964	-90.6114	2016-09-15	T McBride	EFB	DH, DF			twisted in cell				1	blank	diseased	twisted in cell	740	twisted	15.4883	860654	1.07582e+09	blank									blank		0	0	0
	741	Kampsville	39.2964	-90.6114	2016-09-15	T McBride	EFB	DH, DF			twisted in cell, odd coloration (yellowing)				1	blank	diseased	twisted in cell, odd coloration (yellowing)	741	twisted	15.8137	712068	8.90085e+08	blank									blank		0	0	0
	742	Kampsville	39.2964	-90.6114	2016-09-15	T McBride	EFB	DH, DF			twisted in cell				1	blank	diseased	twisted in cell	742	twisted	14.9095	1.20568e+06	1.50709e+09	blank									blank		0	0	0
	743	Kampsville	39.2964	-90.6114	2016-09-15	T McBride	EFB	DH, DF			loss of definition, yellowing, spots				1	blank	diseased	loss of definition, yellowing, spots	743	flattened	17.0144	353852	4.42316e+08	blank									blank		0	0	0
	744	Kampsville	39.2964	-90.6114	2016-09-15	T McBride	EFB	DH, DF			oxidized, displaced, loss of definition				1	blank	diseased	oxidized, displaced, loss of definition	744	melted	15.9302	665346	8.31683e+08	blank									blank		0	0	0
	745	Kampsville	39.2964	-90.6114	2016-09-15	T McBride	EFB	DH, DF			yellow spot				1	blank	diseased	yellow spot	745	twisted	16.3122	532621	6.65776e+08	blank									blank		0	0	0
	746	Kampsville	39.2964	-90.6114	2016-09-15	T McBride	EFB	DH, DF			twisted in cell				1	blank	diseased	twisted in cell	746	twisted	15.1837	1.02769e+06	1.28461e+09	blank									blank		0	0	0
	747	Kampsville	39.2964	-90.6114	2016-09-15	T McBride	EFB	DH, DF			twisted in cell, oxidized				1	blank	diseased	twisted in cell, oxidized	747	twisted	15.12	1.06655e+06	1.33319e+09	blank									blank		0	0	0
	748	Kampsville	39.2964	-90.6114	2016-09-15	T McBride	EFB	DH, DF			twisted in cell				1	blank	diseased	twisted in cell	748	twisted	15.16	1.04199e+06	1.30249e+09	blank									blank		0	0	0
	844	Hull	39.7559	-91.205	2016-10-08	R Adkins	EFB	HH	young	3/late 3		Symptoms: Another Missouri-bordering town. Not far from an unregistered yard belonging to a Missouri beekeeper, who’s hives are EFB positive. EFB began here in 2014, when an infected nuc came from G. Spoonmore EFB yard. The diseased hive pictured here was treated with Tetra Bee, but did not exhibit strong response.			1	blank	young	HH	844		31.0096	102.07	127588	blank		17.8858	20.1268	31.4591	26.9993	39.2782			blank	18.9732	12.4859	8.02606	20.305
	845	Hull	39.7559	-91.205	2016-10-08	R Adkins	EFB	HH	young	3		Note: Diseased hive had limited amount of brood to sample, because queen had reduced laying pattern. Only one frame contained sufficient larvae (diseased and healthy) for sampling. All diseased hive samples are taken from the same frame.			1	blank	young	HH	845		30.8824	109.918	137398	blank		19.7985	20.7302	31.8295	31.6062	35.5323			blank	20.259	11.5705	11.3472	15.2733
	846	Hull	39.7559	-91.205	2016-10-08	R Adkins	EFB	HH	young	3/late 3		Hive origin: Split from G. Spoonmore, Liberty IL			1	blank	young	HH	846		30.8689	110.789	138487	blank		17.2951	19.7828	33.2804	30.397	39.7359			blank	18.4972	14.7832	11.8999	21.2387
	847	Hull	39.7559	-91.205	2016-10-08	R Adkins	EFB	HH	young	same pic as #846			DH, HF		1	blank	young	HH	847		31.6	72.3711	90463.8	blank		17.4144	20.2519	34.5956	31.6075	34.836			blank	18.7796	15.8159	12.8278	16.0564
	848	Hull	39.7559	-91.205	2016-10-08	R Adkins	EFB	HH	middle	4					1	blank	middle	HH	848		30.31	153.41	191763	blank		16.2877	19.4015	26.8862	33.5409	40.3962			blank	17.7766	9.10965	15.7644	22.6197
	849	Hull	39.7559	-91.205	2016-10-08	R Adkins	EFB	HH	middle	early 4					1	blank	middle	HH	849					blank		15.4271	18.661	23.5609	36.0329	35.0558			blank	16.9672	6.59379	19.0657	18.0887
	850	Hull	39.7559	-91.205	2016-10-08	R Adkins	EFB	HH	middle	4					1	blank	middle	HH	850		30.15	168.393	210492	blank		15.3941	18.7185	25.1368	31.8134	38.4467			blank	16.9751	8.16171	14.8383	21.4716
	851	Hull	39.7559	-91.205	2016-10-08	R Adkins	EFB	HH	middle	4					1	blank	middle	HH	851		30.2968	154.592	193240	blank		16.4787	20.0156	33.9107	25.7712	36.9358			blank	18.1613	15.7494	7.60991	18.7745
	852	Hull	39.7559	-91.205	2016-10-08	R Adkins	EFB	HH	old	late 4/early 5					1	blank	old	HH	852		30.6188	128.161	160202	blank		16.4357	20.031	30.4487	29.8542	35.75			blank	18.1445	12.3042	11.7097	17.6055
	853	Hull	39.7559	-91.205	2016-10-08	R Adkins	EFB	HH	old	late 4					1	blank	old	HH	853		29.3733	264.71	330888	blank		17.718	19.0407	27.2618	33.7104	39.1615			blank	18.3674	8.89431	15.3429	20.794
	854	Hull	39.7559	-91.205	2016-10-08	R Adkins	EFB	HH	old	late 4					1	blank	old	HH	854		30.3309	151.555	189444	blank		15.2561	18.0145	31.0806	32.6501	36.4082			blank	16.578	14.5026	16.072	19.8302
	855	Hull	39.7559	-91.205	2016-10-08	R Adkins	EFB	HH	old	4					1	blank	old	HH	855		30.4476	141.592	176990	blank		15.0278	17.9624	29.5551	30.6615	41.9762			blank	16.4297	13.1254	14.2318	25.5465
	856	Hull	39.7559	-91.205	2016-10-08	R Adkins	EFB	DH, HL	young						1	blank	young	DH, BS	856		30.5383	134.308	167885	blank		16.3194	19.2845	33.6393	32.0587	39.7091			blank	17.7401	15.8991	14.3185	21.969
	857	Hull	39.7559	-91.205	2016-10-08	R Adkins	EFB	DH, HL	young						1	blank	young	DH, BS	857		29.9365	190.693	238367	blank		15.7882	18.4018	29.7001	31.2686	37.6126			blank	17.045	12.6551	14.2236	20.5676
	858	Hull	39.7559	-91.205	2016-10-08	R Adkins	EFB	DH, HL	young						1	blank	young	DH, BS	858		30.5282	135.106	168883	blank		17.838	21.6356	30.1226	30.7059	40.0431			blank	19.6453	10.4774	11.0607	20.3978
	859	Hull	39.7559	-91.205	2016-10-08	R Adkins	EFB	DH, HL	young						1	blank	young	DH, BS	859		31.2451	88.9868	111233	blank		17.6974	20.5353	33.6413	33.0345	39.968			blank	19.0636	14.5777	13.9709	20.9044
	860	Hull	39.7559	-91.205	2016-10-08	R Adkins	EFB	DH, HL	middle						1	blank	middle	DH, BS	860		30.1982	163.733	204666	blank		16.0625	18.3712	25.5395	32.2274	38.0628			blank	17.1781	8.36142	15.0494	20.8847
	861	Hull	39.7559	-91.205	2016-10-08	R Adkins	EFB	DH, HL	middle						1	blank	middle	DH, BS	861		30.2874	155.447	194309	blank		15.59	18.5211	30.1493	32.2401	37.3786			blank	16.9925	13.1569	15.2476	20.3861
	862	Hull	39.7559	-91.205	2016-10-08	R Adkins	EFB	DH, HL	middle						1	blank	middle	DH, BS	862		30.5191	135.823	169778	blank		16.5484	19.152	32.804	31.9485	36.9012			blank	17.8027	15.0014	14.1458	19.0985
	863	Hull	39.7559	-91.205	2016-10-08	R Adkins	EFB	DH, HL	middle						1	blank	middle	DH, BS	863		30.8437	112.427	140534	blank		16.2036	18.8535	31.3208	32.5276	34.7756			blank	17.4784	13.8424	15.0492	17.2972
	864	Hull	39.7559	-91.205	2016-10-08	R Adkins	EFB	DH, HL	old						1	blank	old	DH, BS	864		30.3268	151.918	189897	blank		16.5835	20.3163	27.8833	34.8564	39.6233			blank	18.3553	9.52806	16.5012	21.268
	865	Hull	39.7559	-91.205	2016-10-08	R Adkins	EFB	DH, HL	old						1	blank	old	DH, BS	865		30.191	164.42	205525	blank		15.5775	18.0582	30.3855	29.5218	35.306			blank	16.7721	13.6134	12.7497	18.5339
	866	Hull	39.7559	-91.205	2016-10-08	R Adkins	EFB	DH, HL	old						1	blank	old	DH, BS	866		31.3811	82.2136	102767	blank		16.5967	20.8076	28.9626	27.9301	40.4463			blank	18.5832	10.3794	9.34692	21.8631
	867	Hull	39.7559	-91.205	2016-10-08	R Adkins	EFB	DH, HL	old						1	blank	old	DH, BS	867		30.1837	165.117	206396	blank		15.8105	19.2583	29.3959	29.4104	39.674			blank	17.4495	11.9464	11.9609	22.2245
	868	Hull	39.7559	-91.205	2016-10-08	R Adkins	EFB	DH, DL	Age?		misplaced, melted				1	blank	diseased	misplaced, melted	868	melted	31.156	93.7299	117162	blank		18.2978	20.0951	17.98	31.076	36.398			blank	19.1754	-1.19534	11.9006	17.2226
	869	Hull	39.7559	-91.205	2016-10-08	R Adkins	EFB	DH, DL	Age?		thin, translucent, slightly flattened				1	blank	diseased	thin, translucent, slightly flattened	869	flattened	30.5869	130.566	163207	blank		18.0834	19.924	26.2174	33.3962	36.0788			blank	18.9814	7.236	14.4148	17.0975
	870	Hull	39.7559	-91.205	2016-10-08	R Adkins	EFB	DH, DL	Age?		misshapen, oxidized, flattening				1	blank	diseased	misshapen, oxidized, flattening	870	flattened	31.15	94.0561	117570	blank		17.604	19.3388	26.3561	31.4593	36.3395			blank	18.451	7.90513	13.0083	17.8885
	871	Hull	39.7559	-91.205	2016-10-08	R Adkins	EFB	DH, DL	Age?		oxidized, bruises				1	blank	diseased	oxidized, bruises	871	discolored	27.4303	820.819	1.02602e+06	blank		16.6207	18.6002	25.1528	32.6785	39.7872			blank	17.5826	7.5702	15.0959	22.2046
	872	Hull	39.7559	-91.205	2016-10-08	R Adkins	EFB	DH, DL	Age?		thin, translucent, loosely curled				1	blank	diseased	thin, translucent, loosely curled	872	twisted	30.5694	131.898	164872	blank		16.923	18.5441	25.7953	31.188	38.3542			blank	17.715	8.08035	13.4731	20.6392
	873	Hull	39.7559	-91.205	2016-10-08	R Adkins	EFB	DH, DL	Age?		translucent				1	blank	diseased	translucent	873	discolored	31.2099	90.8337	113542	blank		16.2192	20.0962	25.4269	32.1491	36.3534			blank	18.0539	7.37292	14.0952	18.2995
	874	Hull	39.7559	-91.205	2016-10-08	R Adkins	EFB	DH, DL	Age?		translucent, loosely curled				1	blank	diseased	translucent, loosely curled	874	twisted	29.7814	208.711	260889	blank		21.7295	23.2308	27.2402	33.9755	36.701			blank	22.4676	4.77261	11.5079	14.2334
	875	Hull	39.7559	-91.205	2016-10-08	R Adkins	EFB	DH, DL	Age?		oxidizing yellow				1	blank	diseased	oxidizing yellow	875	discolored	30.0045	183.286	229107	blank		15.5884	17.7855	25.601	27.2211	35.8887			blank	16.6507	8.95027	10.5704	19.238
	876	Hull	39.7559	-91.205	2016-10-08	R Adkins	EFB	DH, DL	Age?		twisting in cell				1	blank	diseased	twisting in cell	876	twisted	30.5776	131.274	164093	blank		19.7526	20.5248	26.4291	30.8213				blank	20.135	6.29414	10.6863	#VALUE!
	877	Hull	39.7559	-91.205	2016-10-08	R Adkins	EFB	DH, DL	Age?		twisting in cell				1	blank	diseased	twisting in cell	877	twisted	21.8315	21399	2.67488e+07	blank		18.3934	20.7487	26.4795	31.0338	36.5971			blank	19.5356	6.94395	11.4982	17.0615
	878	Hull	39.7559	-91.205	2016-10-08	R Adkins	EFB	DH, DL	Age?		twisting in cell, melting, misshapen				1	blank	diseased	twisting in cell, melting, misshapen	878	twisted	30.7872	116.183	145228	blank		20.5126	24.6594	9.05535	21.5181	36.8358			blank	22.4906	-13.4353	-0.972527	14.3452
	879	Hull	39.7559	-91.205	2016-10-08	R Adkins	EFB	DH, DL	Age?		twisting in cell				1	blank	diseased	twisting in cell	879	twisted	30.5052	136.927	171159	blank		18.4205	20.6785	19.2893	30.1466	35.651			blank	19.5169	-0.227592	10.6297	16.1341
	880	Hull	39.7559	-91.205	2016-10-08	R Adkins	EFB	DH, DL	Age?		twisting in cell, melting, oxidized, dull				1	blank	diseased	twisting in cell, melting, oxidized, dull	880	melted				blank		23.1364	27.7275	10.2227	32.1254	35.7147			blank	25.3281	-15.1055	6.79731	10.3866
	881	Hull	39.7559	-91.205	2016-10-08	R Adkins	EFB	DH, DL	Age?		twisting in cell, melting, oxidized, dull				1	blank	diseased	twisting in cell, melting, oxidized, dull	881	melted	30.79	115.998	144997	blank		23.3651	27.3738	10.3389	25.6287	34.9749			blank	25.2902	-14.9513	0.338544	9.68476
	882	Hull	39.7559	-91.205	2016-10-08	R Adkins	EFB	DH, DL	Age?		twisting in cell, melting, oxidized, dull				1	blank	diseased	twisting in cell, melting, oxidized, dull	882	melted	30.6945	122.634	153292	blank		20.2005	25.4394	9.04425	31.3637	34.5686			blank	22.6692	-13.6249	8.69453	11.8994
	883	Hull	39.7559	-91.205	2016-10-08	R Adkins	EFB	DH, DL	Age?		twisting in cell, melting, oxidized, dull				1	blank	diseased	twisting in cell, melting, oxidized, dull	883	melted	30.9966	102.849	128561	blank		20.1186	25.2133	10.1466	32.2455	37.2392			blank	22.5224	-12.3758	9.72318	14.7168
	884	Hull	39.7559	-91.205	2016-10-08	R Adkins	EFB	DH, DL	Age?		twisting in cell, melting,oxidized, dull, dry, scabbed				1	blank	diseased	twisting in cell, melting,oxidized, dull, dry, scabbed	884	scale	31.7272	67.2041	84005.1	blank		23.1883	26.6277	10.6443	31.6592	37.114			blank	24.8486	-14.2043	6.81062	12.2654
	885	Hull	39.7559	-91.205	2016-10-08	R Adkins	EFB	DH, DL	Age?		twisting in cell, melting, oxidized, gooey, wet, varroa mite				1	blank	diseased	twisting in cell, melting, oxidized, gooey, wet, varroa mite	885	melted	24.0817	5770.79	7.21349e+06	blank		20.3696	24.3091	12.068	33.0294	34.8551			blank	22.2523	-10.1843	10.7771	12.6028
	886	Hull	39.7559	-91.205	2016-10-08	R Adkins	EFB	DH, DL	Age?		twisting in cell, melting, oxidized, gooey, wet				1	blank	diseased	twisting in cell, melting, oxidized, gooey, wet	886	melted	31.3567	83.3879	104235	blank		24.3285	29.3125	13.1395	25.9994	35.634			blank	26.7045	-13.5649	-0.705047	8.92957
	887	Hull	39.7559	-91.205	2016-10-08	R Adkins	EFB	DH, DL	Age?		twisting in cell, melting, oxidized				1	blank	diseased	twisting in cell, melting, oxidized	887	melted	20.8496	37910	4.73874e+07	blank		24.1339	28.0766	17.655	29.3046	35.7018			blank	26.0307	-8.37573	3.27387	9.67114
	888	Hull	39.7559	-91.205	2016-10-08	R Adkins	EFB	DH, DL	Age?		oxidized, bruised, sunken, deflated, wet, brown				1	blank	diseased	oxidized, bruised, sunken, deflated, wet, brown	888	flattened	31.0667	98.7291	123411	blank		22.9265	26.1447	9.14432	27.6537	34.4585			blank	24.4828	-15.3384	3.17098	9.97571
	889	Hull	39.7559	-91.205	2016-10-08	R Adkins	EFB	DH, DL	Age?		oxidized, sunken, deflated, wet, brown, scabbed				1	blank	diseased	oxidized, sunken, deflated, wet, brown, scabbed	889	scale	11.8935	6.98379e+06	8.72974e+09	blank		24.3775	26.0438	21.3369	8.25053	35.8509			blank	25.1969	-3.86004	-16.9464	10.654
	890	Hull	39.7559	-91.205	2016-10-08	R Adkins	EFB	DH, DL	Age?		oxidized, bruised, sunken, deflated, wet				1	blank	diseased	oxidized, bruised, sunken, deflated, wet	890	melted	19.7063	73778.3	9.22229e+07	blank		27.1578	28.0777	23.8138	22.761	35.4294			blank	27.6139	-3.80012	-4.85289	7.81546
	891	Hull	39.7559	-91.205	2016-10-08	R Adkins	EFB	DH, DL	Age?		oxidized, bruised, sunken, deflated, wet, scabbed				1	blank	diseased	oxidized, bruised, sunken, deflated, wet, scabbed	891	scale	18.1442	183255	2.29068e+08	blank		23.7205	29.8672	12.8465	28.8018	35.0585			blank	26.617	-13.7705	2.18483	8.44149
	892	Dwight's Corner	39.1176	-88.9024	2016-10-15	R Crawford	EFB	HH	young	3		Symptoms: This apiary had only one EFB hive last year. Beekeeper decided to “see what would happen” and didn’t treat. Now, almost all hives show EFB symptoms. Some have died this summer. A weak one absconded during inspection.			1	blank	young	HH	892		29.9594	188.166	235207	blank
	893	Dwight's Corner	39.1176	-88.9024	2016-10-15	R Crawford	EFB	HH	young	3		Note: Southern Illinois had a drop off of brood in most hives, in most apiaries this year at first of October. Diseased hive had limited amount of brood to sample, because queen had reduced laying pattern. Only a small set of diseased larvae available for sampling, and only one brood frame provided enough larvae for sampling.			1	blank	young	HH	893		29.8152	204.654	255818	blank
	894	Dwight's Corner	39.1176	-88.9024	2016-10-15	R Crawford	EFB	HH	young	3		Hive origin: EFB hive from D. Dhom in 2014 – died out, repopulated with a swarm.			1	blank	young	HH	894		29.1125	308.145	385181	blank
	895	Dwight's Corner	39.1176	-88.9024	2016-10-15	R Crawford	EFB	HH	young	late 3			DH, HF		1	blank	young	HH	895		26.2687	1614.53	2.01816e+06	blank
	896	Dwight's Corner	39.1176	-88.9024	2016-10-15	R Crawford	EFB	HH	middle	late 3/early 4					1	blank	middle	HH	896		26.4347	1465.8	1.83225e+06	blank
	897	Dwight's Corner	39.1176	-88.9024	2016-10-15	R Crawford	EFB	HH	middle	4					1	blank	middle	HH	897		23.8232	6708.16	8.3852e+06	blank
	898	Dwight's Corner	39.1176	-88.9024	2016-10-15	R Crawford	EFB	HH	middle	4					1	blank	middle	HH	898		22.3065	16227.6	2.02845e+07	blank
	899	Dwight's Corner	39.1176	-88.9024	2016-10-15	R Crawford	EFB	HH	middle	early 4					1	blank	middle	HH	899		21.6733	23463.5	2.93294e+07	blank
	900	Dwight's Corner	39.1176	-88.9024	2016-10-15	R Crawford	EFB	HH	old	late 4					1	blank	old	HH	900		23.5062	8068.31	1.00854e+07	blank
	901	Dwight's Corner	39.1176	-88.9024	2016-10-15	R Crawford	EFB	HH	old	5					1	blank	old	HH	901		22.1286	17999.2	2.2499e+07	blank
	902	Dwight's Corner	39.1176	-88.9024	2016-10-15	R Crawford	EFB	HH	old	5					1	blank	old	HH	902		21.19	31092.6	3.88657e+07	blank
	903	Dwight's Corner	39.1176	-88.9024	2016-10-15	R Crawford	EFB	HH	old	early 5					1	blank	old	HH	903		23.3656	8757.28	1.09466e+07	blank
	904	Dwight's Corner	39.1176	-88.9024	2016-10-15	R Crawford	EFB	DH, HL	young						1	blank	young	DH, BS	904		21.2832	29449.3	3.68116e+07	blank
	905	Dwight's Corner	39.1176	-88.9024	2016-10-15	R Crawford	EFB	DH, HL	young						1	blank	young	DH, BS	905		29.8754	197.599	246999	blank
	906	Dwight's Corner	39.1176	-88.9024	2016-10-15	R Crawford	EFB	DH, HL	young						1	blank	young	DH, BS	906		19.4555	85380.4	1.06725e+08	blank
	907	Dwight's Corner	39.1176	-88.9024	2016-10-15	R Crawford	EFB	DH, HL	young						1	blank	young	DH, BS	907		20.0319	61035.4	7.62942e+07	blank
	908	Dwight's Corner	39.1176	-88.9024	2016-10-15	R Crawford	EFB	DH, HL	middle						1	blank	middle	DH, BS	908		22.8916	11541.1	1.44264e+07	blank
	909	Dwight's Corner	39.1176	-88.9024	2016-10-15	R Crawford	EFB	DH, HL	middle						1	blank	middle	DH, BS	909		25.5251	2489.71	3.11214e+06	blank
	910	Dwight's Corner	39.1176	-88.9024	2016-10-15	R Crawford	EFB	DH, HL	middle						1	blank	middle	DH, BS	910		27.2263	924.351	1.15544e+06	blank
	911	Dwight's Corner	39.1176	-88.9024	2016-10-15	R Crawford	EFB	DH, HL	middle						1	blank	middle	DH, BS	911		28.6814	396.094	495118	blank
	912	Dwight's Corner	39.1176	-88.9024	2016-10-15	R Crawford	EFB	DH, HL	old						1	blank	old	DH, BS	912		18.7024	132389	1.65486e+08	blank
	913	Dwight's Corner	39.1176	-88.9024	2016-10-15	R Crawford	EFB	DH, HL	old						1	blank	old	DH, BS	913		18.1506	182573	2.28217e+08	blank
	914	Dwight's Corner	39.1176	-88.9024	2016-10-15	R Crawford	EFB	DH, HL	old						1	blank	old	DH, BS	914		20.2759	52949.5	6.61868e+07	blank
	915	Dwight's Corner	39.1176	-88.9024	2016-10-15	R Crawford	EFB	DH, HL	old						1	blank	old	DH, BS	915		24.7489	3912.74	4.89092e+06	blank
	916	Dwight's Corner	39.1176	-88.9024	2016-10-15	R Crawford	EFB	DH, DL			twisting in cell				1	blank	diseased	twisting in cell	916	twisted	16.823	395573	4.94466e+08	blank
	917	Dwight's Corner	39.1176	-88.9024	2016-10-15	R Crawford	EFB	DH, DL			twisting in cell, oxidized, displaced				1	blank	diseased	twisting in cell, oxidized, displaced	917	twisted	14.3486	1.67146e+06	2.08933e+09	blank
	918	Dwight's Corner	39.1176	-88.9024	2016-10-15	R Crawford	EFB	DH, DL			twisting in cell, oxidized, displaced, spotty				1	blank	diseased	twisting in cell, oxidized, displaced, spotty	918	discolored	16.5404	466360	5.82951e+08	blank
	919	Dwight's Corner	39.1176	-88.9024	2016-10-15	R Crawford	EFB	DH, DL			oxidized, sunken, loss of definition				1	blank	diseased	oxidized, sunken, loss of definition	919	melted	21.3835	27778.3	3.47229e+07	blank
	920	Dwight's Corner	39.1176	-88.9024	2016-10-15	R Crawford	EFB	DH, DL			moving in cell				1	blank	diseased	moving in cell	920	twisted				blank
	921	Dwight's Corner	39.1176	-88.9024	2016-10-15	R Crawford	EFB	DH, DL			slightly twisted				1	blank	diseased	slightly twisted	921	twisted	14.5311	1.5029e+06	1.87863e+09	blank
	922	Dwight's Corner	39.1176	-88.9024	2016-10-15	R Crawford	EFB	DH, DL			slightly twisted				1	blank	diseased	slightly twisted	922	twisted	15.257	984764	1.23096e+09	blank
	923	Dwight's Corner	39.1176	-88.9024	2016-10-15	R Crawford	EFB	DH, DL			slightly twisted, yellow hue, loss of definition				1	blank	diseased	slightly twisted, yellow hue, loss of definition	923	discolored	14.436	1.58852e+06	1.98565e+09	blank
															1
															1
															1
															1						min=	44.8908	56113.6
															1						max=	6.98379e+06	8.72974e+09
															1						Fold diff=	155573	155573
[truncated: 16 more columns]

## Sheet: RTqPCR of virus
Title: A high-throughput sequencing survey characterizing European foulbrood disease and Varroosis in honey bees.
Authors: Kirk E. Anderson, Duan C. Copeland, Robert Erickson, Amy S. Floyd, Patrick Maes and Brendon Mott
Table S8. RTqPCR results of three paralytic virus known to be associated with Varroa destructor infestations.
Under Illinois site ID, Butler and Spring Valley apiaries were diagnosed with active EFB disease. The Hull apiary was diagnosed with putative PMS.
Table display results from three different apiaries and various levels of disease progression associated with asymptomatic (Healthy) and symptomatic (Diseased) larvae.
HH = Healthy Hive, DH = Diseased hive, HF = Healthy frame, DF = Diseased frame, HL = Healthy larvae, DL = Diseased larvae
Healthy = asymptomatic, Diseased = symptomatic
sample #	Illinois Site ID	Sample type	Sample age	Actin Cq	RPS18 Cq	ABPV Cq	DWV Cq	KBPV Cq	(geo) mean ref genes	ABPV ∆Cq	DWV ∆Cq	KBPV ∆Cq	ABPV 2^-(∆∆Ct)	DWV 2^-(∆∆Ct)	KBPV 2^-(∆∆Ct)	Geomean ABPV Log10 (nulls=40, SpringValley HH=calibrator)	Geomean DWV Log10 (nulls=40, SpringValley HH=calibrator)	Geomean KBV Log10 (nulls=40, SpringValley HH=calibrator)		Means by apiary and hive*frame		Actin	RPS18	ABPV Mean CQ (excluding null/zeroes)	DWV Mean CQ (excluding null/zeroes)	KBPV Mean CQ (excluding null/zeroes)	Actin count (non zero)	ABPV count (non zero)	DWV count (non zero)	KBV count (non zero)	ABPV % pos	DWV % pos	KBV % pos
327	Spring Valley	HH	old	19.1305	19.3801	35.7193	40	40	19.2549	16.4644	20.7451	20.7451	37.7264	0.00913721	2.15041	1.57665	-2.03919	0.332521		Spring Valley	HH	17.6297	18.027	35.7193	30.3943	36.9176	11	1	9	1	0.0909091	0.818182	0.0909091
328	Spring Valley	HH	old	17.2105	17.9463	40	29.7926	40	17.5746	22.4254	12.2181	22.4254	0.605629	3.3706	0.670944	-0.217793	0.527707	-0.173313		Spring Valley	DH, HF	19.2503	19.025	33.0881	31.574	n/a	12	2	11	0	0.166667	0.916667	0
329	Spring Valley	HH	old	16.7664	18.1675	40	29.2418	40	17.4529	22.5471	11.7889	22.5471	0.556643	4.53838	0.616676	-0.254423	0.656901	-0.209943		Spring Valley	DH, DF	20.2583	20.726	n/a	33.0253	n/a	23	0	22	0	0	0.956522	0
330	Spring Valley	HH	old	16.8126	17.0901	40	31.5159	40	16.9508	23.0492	14.5651	23.0492	0.393047	0.662501	0.435436	-0.405556	-0.178814	-0.361076		Butler	HH	21.1535	20.7716	n/a	34.6114	n/a	12	0	6	0	0	0.5	0
331	Spring Valley	HH	middle	17.2356	17.9295	40	28.883	40	17.5791	22.4209	11.3039	22.4209	0.607559	6.35189	0.673083	-0.216412	0.802903	-0.171932		Butler	DH, HF	21.7385	20.4882	n/a	35.5037	n/a	12	0	6	0	0	0.5	0
332	Spring Valley	HH	middle	16.9747	17.1878	40	30.7288	40	17.0809	22.9191	13.6479	22.9191	0.430141	1.2511	0.47653	-0.36639	0.0972933	-0.32191		Butler	DH, DF	18.7653	17.6116	n/a	26.3935	n/a	12	0	12	0	0	1	0
333	Spring Valley	HH	middle	17.1906	17.308	40	31.3162	40	17.2492	22.7508	14.0671	22.7508	0.483342	0.935629	0.535469	-0.315746	-0.0288964	-0.271266		Hull	HH	16.7016	19.3947	29.9171	30.994	37.4	12	12	11	4	1	0.916667	0.333333
334	Spring Valley	HH	middle	16.4044	17.883	40	28.4794	40	17.1278	22.8722	11.3516	22.8722	0.444338	6.14503	0.492259	-0.352286	0.788524	-0.307806		Hull	DH, HL	16.3846	19.433	29.9914	31.4775	37.4906	12	11	12	5	0.916667	1	0.416667
335	Spring Valley	HH	young	19.2488	18.2023	40	31.3133	36.9176	18.7183	21.2817	12.595	18.1993	1.33811	2.59559	12.5568	0.126493	0.414236	1.09888		Hull	DH, DL	20.632	23.685	18.3927	28.8708	35.91	24	24	23	15	1	0.958333	0.625
337	Spring Valley	HH	young	18.82	18.694	40	32.2775	40	18.7569	21.2431	13.5207	21.2431	1.3744	1.3664	1.52263	0.138113	0.135578	0.182593
338	Spring Valley	HH	young	18.1326	18.5083	40	40	40	18.3194	21.6806	21.6806	21.6806	1.01494	0.00477762	1.12439	0.00643847	-2.32079	0.0509185								Counts by apiary
339	Spring Valley	DH, HF	old	16.9132	17.2252	40	33.654	40	17.0685	22.9315	16.5855	22.9315	0.42645	0.1633	0.472442	-0.370132	-0.787014	-0.325651								Spring Valley	46	3	42	1	0.0652174	0.913043	0.0217391
340	Spring Valley	DH, HF	old	18.2664	18.2116	40	33.2571	40	18.239	21.761	15.0181	21.761	0.95989	0.483946	1.06341	-0.0177785	-0.315203	0.0267016								Butler	36	0	24	0	0	0.666667	0
341	Spring Valley	DH, HF	old	18.0887	18.3992	40	33.843	40	18.2433	21.7567	15.5998	21.7567	0.962736	0.323379	1.06656	-0.016493	-0.490288	0.0279871								Hull	48	47	46	24	0.979167	0.958333	0.5
342	Spring Valley	DH, HF	old	19.3609	18.1521	40	22.2842	40	18.7468	21.2532	3.5374	21.2532	1.36484	1383.08	1.51203	0.135081	3.14085	0.179561
343	Spring Valley	DH, HF	middle	19.4971	18.803	40	31.041	40	19.1469	20.8531	11.8941	20.8531	1.80104	4.21926	1.99528	0.255523	0.625236	0.300004
344	Spring Valley	DH, HF	middle	17.9914	18.2395	34.5809	31.1257	40	18.115	16.4659	13.0107	21.885	37.6892	1.94586	0.975862	1.57622	0.289112	-0.0106116
345	Spring Valley	DH, HF	middle	17.935	17.9072	40	30.6304	40	17.9211	22.0789	12.7093	22.0789	0.770044	2.39781	0.853091	-0.113485	0.379815	-0.0690045
346	Spring Valley	DH, HF	middle	27.9634	26.945	40	34.4001	40	27.4495	12.5505	6.95064	12.5505	568.671	129.825	630.001	2.75486	2.11336	2.79934
347	Spring Valley	DH, HF	young	19.9964	19.5692	40	31.619	40	19.7817	20.2183	11.8373	20.2183	2.79646	4.38857	3.09805	0.446609	0.642323	0.491089
348	Spring Valley	DH, HF	young	18.7676	19.0083	31.5952	40	40	18.8876	12.7076	21.1124	21.1124	509.986	0.00708327	1.66702	2.70756	-2.14977	0.221941
349	Spring Valley	DH, HF	young	18.6011	18.3741	40	33.2097	40	18.4872	21.5128	14.7225	21.5128	1.14011	0.594023	1.26307	0.0569464	-0.226197	0.101426
350	Spring Valley	DH, HF	young	17.6225	17.4651	40	32.2498	40	17.5437	22.4563	14.7061	22.4563	0.592793	0.600787	0.656724	-0.227097	-0.221279	-0.182617
351	Spring Valley	DH, DF	young	17.598	17.8559	40	34.2505	40	17.7265	22.2735	16.524	22.2735	0.67287	0.170404	0.745438	-0.172069	-0.768519	-0.127589
352	Spring Valley	DH, DF	young	21.3202	20.7044	40	34.1338	40	21.0101	18.9899	13.1237	18.9899	6.55232	1.79915	7.25898	0.816395	0.255069	0.860875
353	Spring Valley	DH, DF	young	19.2118	19.1022	40	33.028	40	19.1569	20.8431	13.8711	20.8431	1.81362	1.07176	2.00922	0.258547	0.0300973	0.303028
354	Spring Valley	DH, DF	young	18.0771	17.4893	40	32.5163	40	17.7807	22.2193	14.7355	22.2193	0.698675	0.588679	0.774026	-0.155725	-0.230122	-0.111245
355	Spring Valley	DH, DF	middle	21.6339	22.76	40	34.2971	40	22.1898	17.8102	12.1073	17.8102	14.8431	3.63951	16.4439	1.17153	0.561042	1.21601
356	Spring Valley	DH, DF	middle	28.6924	29.3506	40	34.2994	40	29.0196	10.9804	5.27974	10.9804	1688.56	413.38	1870.67	3.22752	2.61635	3.272
357	Spring Valley	DH, DF	middle	17.1763	18.0471	40	34.3233	40	17.6064	22.3936	16.7169	22.3936	0.619124	0.149077	0.685895	-0.208222	-0.826589	-0.163742
358	Spring Valley	DH, DF	middle	17.8593	17.1377	40	34.8326	40	17.4948	22.5052	17.3378	22.5052	0.573051	0.0969431	0.634854	-0.241807	-1.01348	-0.197326
359	Spring Valley	DH, DF	old	19.701	21.497	40	33.6839	40	20.5794	19.4206	13.1045	19.4206	4.86139	1.82329	5.38568	0.686761	0.260856	0.731241
360	Spring Valley	DH, DF	old	17.6678	17.4752	40	32.5741	40	17.5712	22.4288	15.0029	22.4288	0.604227	0.489078	0.669392	-0.2188	-0.310622	-0.17432
361	Spring Valley	DH, DF	old	18.102	17.9359	40	32.9154	40	18.0188	21.9812	14.8966	21.9812	0.823993	0.526476	0.912859	-0.0840763	-0.278621	-0.0395963
362	Spring Valley	DH, DF	old	18.5812	20.4855	40	33.5126	40	19.5101	20.4899	14.0025	20.4899	2.31665	0.978429	2.56649	0.36486	-0.00947065	0.40934
363	Spring Valley	DH, DF	Advanced	21.3205	21.8578	40	33.7863	40	21.5875	18.4125	12.1988	18.4125	9.77732	3.41582	10.8318	0.99022	0.533495	1.0347
364	Spring Valley	DH, DF	Advanced	22.8367	24.0373	40	30.6974	40	23.4293	16.5707	7.26812	16.5707	35.0475	104.181	38.8273	1.54466	2.01779	1.58914
365	Spring Valley	DH, DF	Advanced	24.9165	23.7646	40	32.2684	40	24.3337	15.6663	7.93465	15.6663	65.6018	65.6362	72.6768	1.81692	1.81714	1.8614
366	Spring Valley	DH, DF	Advanced	22.1152	22.2396	40	33.3771	40	22.1773	17.8227	11.1998	17.8227	14.7151	6.82707	16.3021	1.16776	0.834234	1.21224
367	Spring Valley	DH, DF	Advanced	20.4991	21.054	40	40	40	20.7747	19.2253	19.2253	19.2253	5.56593	0.0262006	6.16621	0.745538	-1.58169	0.790018
368	Spring Valley	DH, DF	Advanced	19.1515	18.8919	40	31.6135	40	19.0212	20.9788	12.5923	20.9788	1.65083	2.60049	1.82886	0.217701	0.415055	0.262181
369	Spring Valley	DH, DF	Advanced	18.6755	18.3053	40	32.054	40	18.4894	21.5106	13.5646	21.5106	1.14187	1.32547	1.26501	0.0576152	0.122369	0.102095
370	Spring Valley	DH, DF	Advanced	17.3845	19.4117	40	31.6167	40	18.3702	21.6298	13.2465	21.6298	1.05125	1.6524	1.16463	0.0217076	0.218114	0.0661877
371	Spring Valley	DH, DF	Advanced	20.5835	20.2864	40	32.3861	40	20.4344	19.5656	11.9517	19.5656	4.39647	4.05409	4.87062	0.643104	0.607893	0.687584
372	Spring Valley	DH, DF	Advanced	21.7438	24.1779	40	30.9771	40	22.9285	17.0715	8.04857	17.0715	24.7695	60.6526	27.4408	1.39392	1.78285	1.4384
374	Spring Valley	DH, DF	Advanced	21.0937	22.8312	40	33.4122	40	21.9452	18.0548	11.4669	18.0548	12.5288	5.67304	13.8801	1.09791	0.753816	1.14239
387	Butler	HH	young	20.2171	20.5889	40	34.586	40	20.4021	19.5979	14.1839	19.5979	4.29924	0.862838	4.7629	0.633391	-0.0640709	0.677871
388	Butler	HH	young	24.5213	23.299	40	35.0176	40	23.9023	16.0977	11.1152	16.0977	48.6466	7.23923	53.8931	1.68705	0.859693	1.73153
389	Butler	HH	young	20.3431	20.8526	40	40	40	20.5963	19.4037	19.4037	19.4037	4.91853	0.0231531	5.44899	0.691836	-1.63539	0.736316
390	Butler	HH	young	20.3967	20.3042	40	33.3548	40	20.3504	19.6496	13.0044	19.6496	4.14777	1.95437	4.59509	0.617814	0.291006	0.662294
391	Butler	HH	middle	19.4209	19.6516	40	40	40	19.5359	20.4641	20.4641	20.4641	2.35845	0.011102	2.61281	0.372627	-1.9546	0.417107
392	Butler	HH	middle	20.7761	19.5242	40	33.7034	40	20.1404	19.8596	13.563	19.8596	3.58595	1.32692	3.97268	0.554604	0.122846	0.599084
393	Butler	HH	middle	21.2137	19.8281	40	35.7299	40	20.5092	19.4908	15.2207	19.4908	4.63041	0.420547	5.12979	0.66562	-0.376186	0.7101
394	Butler	HH	middle	21.1784	20.9434	40	40	40	21.0606	18.9394	18.9394	18.9394	6.78601	0.0319439	7.51786	0.831614	-1.49561	0.876094
395	Butler	HH	old	20.6398	19.9921	40	40	40	20.3134	19.6866	19.6866	19.6866	4.04271	0.0190303	4.4787	0.606672	-1.72055	0.651152
396	Butler	HH	old	23.4827	23.3184	40	40	40	23.4004	16.5996	16.5996	16.5996	34.3527	0.161709	38.0576	1.53596	-0.791266	1.58044
397	Butler	HH	old	21.4106	21.25	40	40	40	21.3302	18.6698	18.6698	18.6698	8.18011	0.0385063	9.06231	0.912759	-1.41447	0.957239
398	Butler	HH	old	20.2416	19.7064	40	35.2766	40	19.9722	20.0278	15.3044	20.0278	3.1913	0.396838	3.53548	0.503968	-0.401387	0.548448
399	Butler	DH, HF	young	22.4097	21.1462	40	40	40	21.7688	18.2312	18.2312	18.2312	11.0866	0.052188	12.2822	1.0448	-1.28243	1.08928
400	Butler	DH, HF	young	24.5245	21.5811	40	35.8089	40	23.0058	16.9942	12.8031	16.9942	26.1314	2.2469	28.9496	1.41716	0.351584	1.46164
401	Butler	DH, HF	young	20.537	20.0333	40	34.3406	40	20.2835	19.7165	14.057	19.7165	3.95999	0.942155	4.38706	0.597694	-0.0258774	0.642174
402	Butler	DH, HF	young	22.3788	21.1882	40	35.0682	40	21.7754	18.2246	13.2928	18.2246	11.1372	1.60018	12.3384	1.04678	0.204169	1.09126
403	Butler	DH, HF	middle	20.7086	20.312	40	36.9473	40	20.5093	19.4907	16.438	19.4907	4.63074	0.180871	5.13015	0.66565	-0.742631	0.71013
404	Butler	DH, HF	middle	21.0957	20.3782	40	40	40	20.7338	19.2662	19.2662	19.2662	5.4105	0.0254689	5.99401	0.733238	-1.59399	0.777718
405	Butler	DH, HF	middle	22.1708	19.6343	40	40	40	20.8641	19.1359	19.1359	19.1359	5.92174	0.0278755	6.56038	0.772449	-1.55478	0.816929
406	Butler	DH, HF	middle	21.8328	20.9602	40	40	40	21.3921	18.6079	18.6079	18.6079	8.53873	0.0401945	9.45961	0.931393	-1.39583	0.975873
407	Butler	DH, HF	old	18.8749	18.6692	40	40	40	18.7718	21.2282	21.2282	21.2282	1.38868	0.00653695	1.53845	0.142602	-2.18462	0.187082
408	Butler	DH, HF	old	21.9092	21.152	40	35.4314	40	21.5273	18.4727	13.9041	18.4727	9.3775	1.04752	10.3888	0.972087	0.0201611	1.01657
409	Butler	DH, HF	old	21.851	20.7381	40	35.4258	40	21.2873	18.7127	14.1385	18.7127	7.94044	0.890422	8.7968	0.899845	-0.0504042	0.944325
410	Butler	DH, HF	old	22.569	20.0661	40	40	40	21.2808	18.7192	18.7192	18.7192	7.905	0.0372113	8.75754	0.897902	-1.42932	0.942382
411	Butler	DH, DF	young	18.0075	17.1512	40	32.196	40	17.5741	22.4259	14.6219	22.4259	0.605451	0.636917	0.670747	-0.217921	-0.195917	-0.173441
412	Butler	DH, DF	young	19.4757	18.3169	40	32.5745	40	18.8874	21.1126	13.6871	21.1126	1.5046	1.21758	1.66687	0.177421	0.0854974	0.221901
413	Butler	DH, DF	young	19.7348	19.0725	40	32.806	40	19.4008	20.5992	13.4051	20.5992	2.14769	1.48036	2.37931	0.331971	0.170367	0.376451
414	Butler	DH, DF	young	21.3988	20.2405	40	31.6126	40	20.8116	19.1884	10.801	19.1884	5.71035	9.00115	6.3262	0.756663	0.954298	0.801143
415	Butler	DH, DF	middle	17.313	16.9814	40	31.5524	40	17.1464	22.8536	14.4061	22.8536	0.450099	0.739694	0.498642	-0.346692	-0.130948	-0.302211
416	Butler	DH, DF	middle	18.8938	17.2077	40	10.4772	40	18.031	21.969	-7.55387	21.969	0.831033	3.01754e+06	0.920658	-0.0803818	6.47965	-0.0359017
417	Butler	DH, DF	middle	17.9297	17.1161	40	27.7214	40	17.5182	22.4818	10.2032	22.4818	0.582425	13.6222	0.645238	-0.23476	1.13425	-0.19028
418	Butler	DH, DF	middle	17.1627	16.8051	40	9.07092	40	16.983	23.017	-7.91206	23.017	0.401906	3.86793e+06	0.445251	-0.395875	6.58748	-0.351395
419	Butler	DH, DF	old	18.3959	16.703	40	21.5979	40	17.529	22.471	4.06889	22.471	0.586816	956.871	0.650103	-0.231498	2.98085	-0.187018
420	Butler	DH, DF	old	19.8401	18.1965	40	30.193	40	19.0005	20.9995	11.1925	20.9995	1.62729	6.86189	1.80279	0.211466	0.836444	0.255946
421	Butler	DH, DF	old	17.4323	16.2252	40	27.5556	40	16.8179	23.1821	10.7376	23.1821	0.358461	9.40501	0.397121	-0.445558	0.973359	-0.401077
422	Butler	DH, DF	old	19.5996	17.3234	40	29.3651	40	18.4264	21.5736	10.9387	21.5736	1.09302	8.18146	1.2109	0.0386284	0.912831	0.0831085
423	Butler	DH, DF2	Advanced	21.9461	24.9702	40	29.0785	40	23.4094	16.5906	5.66907	16.5906	34.5675	315.609	38.2955	1.53867	2.49915	1.58315
424	Butler	DH, DF2	Advanced	22.4038	22.0176	40	31.2016	40	22.2098	17.7902	8.99179	17.7902	15.051	31.5437	16.6742	1.17756	1.49891	1.22204
425	Butler	DH, DF2	Advanced	32.492	32.5986	40	30.8459	35.3856	32.5453	7.45474	-1.69939	2.84035	19446.3	52152.8	527700	4.28884	4.71728	5.72239
426	Butler	DH, DF2	Advanced	22.5903	24.0932	40	30.1089	37.2334	23.3296	16.6704	6.77932	13.9038	32.7076	146.194	246.578	1.51465	2.16493	2.39195
427	Butler	DH, DF2	Advanced	20.4204	22.5042	40	29.8869	40	21.437	18.563	8.4499	18.563	8.80898	45.9236	9.75901	0.944926	1.66204	0.989406
428	Butler	DH, DF2	Advanced	22.2456	21.9299	40	31.3322	40	22.0871	17.9129	9.24503	17.9129	13.8239	26.4655	15.3148	1.14063	1.42268	1.18511
429	Butler	DH, DF2	Advanced	22.8945	24.0516	40	29.0801	40	23.4659	16.5341	5.61417	16.5341	35.9484	327.851	39.8254	1.55568	2.51568	1.60016
430	Butler	DH, DF2	Advanced	22.3851	23.1376	40	30.8911	40	22.7582	17.2418	8.13289	17.2418	22.0111	57.2094	24.385	1.34264	1.75747	1.38712
844	Hull	HH	young	17.8858	20.1268	31.4591	26.9993	39.2782	18.9732	12.4859	8.02606	20.305	594.707	61.6064	2.91743	2.7743	1.78963	0.465001
845	Hull	HH	young	19.7985	20.7302	31.8295	31.6062	40	20.259	11.5705	11.3472	19.741	1121.7	6.16417	4.31306	3.04988	0.789875	0.634786
846	Hull	HH	young	17.2951	19.7828	33.2804	30.397	39.7359	18.4972	14.7832	11.8999	21.2387	120.987	4.2024	1.52733	2.08274	0.623498	0.183932
847	Hull	HH	young	17.4144	20.2519	34.5956	31.6075	34.836	18.7796	15.8159	12.8278	16.0564	59.1373	2.20877	55.4585	1.77186	0.34415	1.74397
848	Hull	HH	middle	16.2877	19.4015	26.8862	33.5409	40	17.7766	9.10965	15.7644	22.2234	6175.3	0.288514	0.771791	3.79066	-0.539833	-0.1125
849	Hull	HH	middle	15.4271	18.661	23.5609	36.0329	40	16.9672	6.59379	19.0657	23.0328	35319.1	0.0292657	0.440394	4.54801	-1.53364	-0.356159
850	Hull	HH	middle	15.3941	18.7185	25.1368	31.8134	40	16.9751	8.16171	14.8383	23.0249	11912.9	0.548185	0.442828	4.07602	-0.261073	-0.353765
851	Hull	HH	middle	16.4787	20.0156	33.9107	25.7712	40	18.1613	15.7494	7.60991	21.8387	61.93	82.2054	1.00764	1.7919	1.9149	0.00330527
852	Hull	HH	old	16.4357	20.031	30.4487	29.8542	35.75	18.1445	12.3042	11.7097	17.6055	674.514	4.79449	18.9516	2.82899	0.680742	1.27765
853	Hull	HH	old	17.718	19.0407	27.2618	40	40	18.3674	8.89431	21.6326	21.6326	7169.42	0.00493928	1.16244	3.85548	-2.30634	0.0653704
854	Hull	HH	old	15.2561	18.0145	31.0806	32.6501	40	16.578	14.5026	16.072	23.422	146.966	0.233101	0.336282	2.16722	-0.632455	-0.473296
855	Hull	HH	old	15.0278	17.9624	29.5551	30.6615	40	16.4297	13.1254	14.2318	23.5703	381.763	0.834668	0.303423	2.58179	-0.0784864	-0.517952
856	Hull	DH, HL	young	16.3194	19.2845	40	32.0587	40	17.7401	22.2599	14.3185	22.2599	0.679273	0.785955	0.752531	-0.167956	-0.104602	-0.123476
857	Hull	DH, HL	young	15.7882	18.4018	29.7001	31.2686	37.6126	17.045	12.6551	14.2236	20.5676	528.904	0.83941	2.43192	2.72338	-0.0760259	0.385949
858	Hull	DH, HL	young	17.838	21.6356	30.1226	30.7059	40	19.6453	10.4774	11.0607	20.3547	2392.92	7.51829	2.81856	3.37893	0.876119	0.450028
859	Hull	DH, HL	young	17.6974	20.5353	33.6413	33.0345	40	19.0636	14.5777	13.9709	20.9364	139.511	1.00008	1.88335	2.14461	3.67934e-05	0.274932
860	Hull	DH, HL	middle	16.0625	18.3712	25.5395	32.2274	38.0628	17.1781	8.36142	15.0494	20.8847	10372.9	0.473587	1.95207	4.0159	-0.3246	0.290495
861	Hull	DH, HL	middle	15.59	18.5211	30.1493	32.2401	37.3786	16.9925	13.1569	15.2476	20.3861	373.53	0.412775	2.7579	2.57233	-0.384286	0.440579
862	Hull	DH, HL	middle	16.5484	19.152	32.804	31.9485	40	17.8027	15.0014	14.1458	22.1973	104.01	0.885931	0.785882	2.01708	-0.0525999	-0.104643
863	Hull	DH, HL	middle	16.2036	18.8535	31.3208	32.5276	34.7756	17.4784	13.8424	15.0492	17.2972	232.255	0.473656	23.4662	2.36597	-0.324537	1.37044
864	Hull	DH, HL	old	16.5835	20.3163	27.8833	34.8564	39.6233	18.3553	9.52806	16.5012	21.268	4620.68	0.173127	1.49657	3.66471	-0.761635	0.175098
865	Hull	DH, HL	old	15.5775	18.0582	30.3855	29.5218	40	16.7721	13.6134	12.7497	23.2279	272.198	2.33168	0.384694	2.43488	0.367668	-0.414885
866	Hull	DH, HL	old	16.5967	20.8076	28.9626	27.9301	40	18.5832	10.3794	9.34692	21.4168	2561.05	24.6608	1.34997	3.40842	1.39201	0.130324
867	Hull	DH, HL	old	15.8105	19.2583	29.3959	29.4104	40	17.4495	11.9464	11.9609	22.5505	864.383	4.02817	0.615228	2.93671	0.605107	-0.210964
868	Hull	DH, DL	young	18.2978	20.0951	17.98	31.076	36.398	19.1754	-1.19534	11.9006	17.2226	7.81216e+06	4.20024	24.7116	6.89277	0.623274	1.3929
869	Hull	DH, DL	young	18.0834	19.924	26.2174	33.3962	36.0788	18.9814	7.236	14.4148	17.0975	22630	0.735244	26.9507	4.35468	-0.133568	1.43057
870	Hull	DH, DL	young	17.604	19.3388	26.3561	40	40	18.451	7.90513	21.549	21.549	14231.7	0.00523377	1.23175	4.15326	-2.28118	0.0905218
871	Hull	DH, DL	young	16.6207	18.6002	25.1528	32.6785	40	17.5826	7.5702	15.0959	22.4174	17950.7	0.458541	0.674694	4.25408	-0.338622	-0.170893
872	Hull	DH, DL	middle	16.923	18.5441	25.7953	31.188	38.3542	17.715	8.08035	13.4731	20.6392	12604	1.41227	2.31422	4.10051	0.149916	0.364405
873	Hull	DH, DL	middle	16.2192	20.0962	25.4269	32.1491	36.3534	18.0539	7.37292	14.0952	18.2995	20581.1	0.917562	11.7147	4.31347	-0.0373645	1.06873
874	Hull	DH, DL	middle	21.7295	23.2308	27.2402	33.9755	40	22.4676	4.77261	11.5079	17.5324	124807	5.51415	19.9363	5.09624	0.741479	1.29964
875	Hull	DH, DL	middle	15.5884	17.7855	25.601	27.2211	40	16.6507	8.95027	10.5704	23.3493	6896.63	10.5611	0.353662	3.83864	1.02371	-0.451411
876	Hull	DH, DL	old	19.7526	20.5248	26.4291	30.8213	40	20.135	6.29414	10.6863	19.865	43472.2	9.7456	3.95784	4.63821	0.988809	0.597458
877	Hull	DH, DL	old	18.3934	20.7487	26.4795	31.0338	40	19.5356	6.94395	11.4982	20.4644	27707.6	5.55142	2.61225	4.4426	0.744404	0.417015
878	Hull	DH, DL	old	20.5126	24.6594	9.05535	21.5181	36.8358	22.4906	-13.4353	-0.972527	14.3452	3.77889e+10	31511.6	181.591	10.5774	4.49847	2.25909
879	Hull	DH, DL	old	18.4205	20.6785	19.2893	30.1466	40	19.5169	-0.227592	10.6297	20.4831	3.99438e+06	10.1357	2.5786	6.60145	1.00585	0.411383
880	Hull	DH, DL	Advanced	23.1364	27.7275	10.2227	32.1254	35.7147	25.3281	-15.1055	6.79731	10.3866	1.20264e+11	144.383	2823.27	11.0801	2.15952	3.45075
881	Hull	DH, DL	Advanced	23.3651	27.3738	10.3389	25.6287	34.9749	25.2902	-14.9513	0.338544	9.68476	1.08076e+11	12699.8	4592.13	11.0337	4.1038	3.66201
882	Hull	DH, DL	Advanced	20.2005	25.4394	9.04425	31.3637	34.5686	22.6692	-13.6249	8.69453	11.8994	4.30963e+10	38.7611	989.328	10.6344	1.5884	2.99534
883	Hull	DH, DL	Advanced	20.1186	25.2133	10.1466	32.2455	37.2392	22.5224	-12.3758	9.72318	14.7168	1.81311e+10	18.9995	140.351	10.2584	1.27874	2.14722
884	Hull	DH, DL	Advanced	23.1883	26.6277	10.6443	31.6592	40	24.8486	-14.2043	6.81062	15.1514	6.43957e+10	143.057	103.846	10.8089	2.15551	2.01639
885	Hull	DH, DL	Advanced	20.3696	24.3091	12.068	33.0294	40	22.2523	-10.1843	10.7771	17.7477	3.96934e+09	9.15155	17.1728	9.59872	0.961495	1.23484
886	Hull	DH, DL	Advanced	24.3285	29.3125	13.1395	25.9994	35.634	26.7045	-13.5649	-0.705047	8.92957	4.13415e+10	26178.9	7750.83	10.6164	4.41795	3.88935
887	Hull	DH, DL	Advanced	24.1339	28.0766	17.655	29.3046	35.7018	26.0307	-8.37573	3.27387	9.67114	1.13314e+09	1660.27	4635.68	9.05428	3.22018	3.66611
888	Hull	DH, DL	Advanced	22.9265	26.1447	9.14432	27.6537	34.4585	24.4828	-15.3384	3.17098	9.97571	1.41341e+11	1783	3753.43	11.1503	3.25115	3.57443
889	Hull	DH, DL	Advanced	24.3775	26.0438	21.3369	8.25053	35.8509	25.1969	-3.86004	-16.9464	10.654	4.95365e+07	2.02803e+09	2345.53	7.69493	9.30707	3.37024
890	Hull	DH, DL	Advanced	27.1578	28.0777	23.8138	22.761	35.4294	27.6139	-3.80012	-4.85289	7.81546	4.75212e+07	464062	16777.6	7.67689	5.66658	4.22473
891	Hull	DH, DL	Advanced	23.7205	29.8672	12.8465	28.8018	35.0585	26.617	-13.7705	2.18483	8.44149	4.76729e+10	3531.92	10871.1	10.6783	3.54801	4.03627

## Sheet: ABPV Stats
Title: A high-throughput sequencing survey characterizing European foulbrood disease and Varroosis in honey bees.
Authors: Kirk E. Anderson, Duan C. Copeland, Robert Erickson, Amy S. Floyd, Patrick Maes and Brendon Mott
Figure S9. The abundace of Acute Bee Paralysis Virus (ABPV) differs by apiary and disease status.
Butler and Spring Valley apiaries were diagnosed with active EFB disease. The Hull apiary was diagnosed with Varroosis -ABPV
HH = Healthy Hive, DH = Diseased hive, HF = Healthy frame, DF = Diseased frame, HL = Healthy larvae, DL = Diseased larvae
Healthy = asymptomatic, Diseased = symptomatic
															Means Comparisons
															Comparisons for all pairs using Tukey-Kramer HSD
															Confidence Quantile
															q*	Alpha
															3.15558	0.05
															Connecting levels report
																Level	Mean
															Hull,DH, DL	A	7.64708
															Hull,HH	B	2.94333
															Hull,DH, HL	B	2.87818
															Butler,DH, HF	C	0.843333
															Butler,HH	C	0.800833
															Spring Valley,DH, DF	C	0.658696
															Butler,DH, DF	C	0.653
															Spring Valley,DH, HF	C	0.6
															Spring Valley,HH	C	-0.025455
															Levels with the same letter are not significantly different.

## Sheet: DWV Stats
Title: A high-throughput sequencing survey characterizing European foulbrood disease and Varroosis in honey bees.
Authors: Kirk E. Anderson, Duan C. Copeland, Robert Erickson, Amy S. Floyd, Patrick Maes and Brendon Mott
Figure S10. The abundace of Deformed Wing Virus (DWV) differs by apiary and disease status.
Butler and Spring Valley apiaries were diagnosed with active EFB disease. The Hull apiary was diagnosed with Varroosis-ABPV
HH = Healthy Hive, DH = Diseased hive, HF = Healthy frame, DF = Diseased frame, HL = Healthy larvae, DL = Diseased larvae
Healthy = asymptomatic, Diseased = symptomatic
															Means Comparisons
															Comparisons for all pairs using Tukey-Kramer HSD
															Confidence Quantile
															q*	Alpha
															3.15558	0.05
															Connecting letters report
																level	Mean
															Hull,DH, DL	A	2.02708
															Butler,DH, DF	A B	1.951
															Spring Valley,DH, DF	C	0.339565
															Spring Valley,DH, HF	B C	0.249167
															Hull,DH, HL	C	0.121818
															Hull,HH	C	0.065
															Spring Valley,HH	C	-0.103636
															Butler,HH	C	-0.715
															Butler,DH, HF	C	-0.806667
															Levels with the same letter are not significantly different.

## Sheet: KBV Stats
Title: A high-throughput sequencing survey characterizing European foulbrood disease and Varroosis in honey bees.
Authors: Kirk E. Anderson, Duan C. Copeland, Robert Erickson, Amy S. Floyd, Patrick Maes and Brendon Mott
Figure S11. The abundace of Kashmir Paralysis Virus (KPV) differs by apiary and disease state.
Butler and Spring Valley apiaries were diagnosed with active EFB disease. The Hull apiary was diagnosed with Varroosis-ABPV
HH = Healthy Hive, DH = Diseased hive, HF = Healthy frame, DF = Diseased frame, HL = Healthy larvae, DL = Diseased larvae
Healthy = asymptomatic, Diseased = symptomatic
															Means Comparisons
															Comparisons for all pairs using Tukey-Kramer HSD
															Confidence Quantile
															q*	Alpha
															3.15558	0.05
															Connecting letters report
																level	mean
															Hull,DH, DL	A	1.9575
															Butler,DH, HF Butler,HH	A B	0.888333
															Butler,DH, DF	B	0.846667
															Butler, HH	B	0.809
															Spring Valley,DH, DF	B	0.702609
															Spring Valley,DH, HF	B	0.296667
															Hull,DH, HL	B	0.254545
															Hull,HH	B	0.213333
															Spring Valley,HH	B	-0.013636
															Levels with the same letter are not significantly different.

[truncated: 1 more sheets: Raw-curation-KBVsites1-2]
